# Supplementary material for: The MUC5B promoter variant results in proteomic changes in the nonfibrotic lung
Source: JCI Insight. 2025 Jun 17;10(14):e189636. doi: 10.1172/jci.insight.189636 (PMC12288964; doi:10.1172/jci.insight.189636)
Supplement: Supplemental table 1 [file jciinsight-10-189636-s109.xlsx]

## Sheet: Legend
	For Figure 1A: We used CtrlSmallAirway data
	For Figure 1B: We used CtrlAlveoli data
	For Figure 4F we used AllAirwaysControlledForRegion
	A positive Estimate result (Log2 of protein expression) indicates increased with the MUC5B promoter variant (GT) versus Wildtype Allele (GG).
	A negative Estimate result (Log2 of protein expression) indicates decreased with the MUC5B promoter variant (GT) versus Wildtype Allele (GG).

## Sheet: CtrlSmallAirway
	estimate	AveExpr	t	P.Value	adj_P_Val	B
RPS4Y1	-5.14426	15.0103	-10.3291	1.19252e-07	0.00042406	6.48553
CNPY2	-3.02127	16.4999	-6.43835	2.16723e-05	0.0385334	2.71353
LCN1	3.64424	14.8279	5.62154	8.20085e-05	0.0972074	1.62121
KRT76	-4.33125	16.8223	-5.40914	0.000117694	0.10463	1.31791
MYH3	6.04465	13.8767	5.11458	0.000196254	0.117646	0.884279
MMRN1	4.49128	12.9804	4.76744	0.000363921	0.117646	0.354486
ANXA8L1	2.94645	13.568	4.7972	0.000344943	0.117646	0.400677
SEPTIN10	2.72552	11.2123	5.01255	0.000234924	0.117646	0.730629
SLMAP	2.22858	11.4561	4.83955	0.000319697	0.117646	0.466154
PNPT1	-2.04748	13.2526	-4.85442	0.000311289	0.117646	0.489089
KRT84	-3.95557	13.8715	-5.06415	0.00021446	0.117646	0.80856
ATP2C1	-2.03665	12.2823	-4.66154	0.000440729	0.130603	0.188988
CTSB	1.33532	16.4901	4.52178	0.000568644	0.155546	-0.0320451
SUMO2	1.32598	15.1786	4.4793	0.000614723	0.15614	-0.0998017
VAC14	1.41796	11.6438	4.38667	0.000729104	0.172846	-0.248459
IK	3.38114	13.3343	4.25776	0.000926016	0.193701	-0.457301
MUCL1	2.06929	13.3757	4.29006	0.000872015	0.193701	-0.404754
CALML5	1.43965	18.8519	4.22199	0.000989842	0.195549	-0.515636
IGLV3-10	1.96614	11.7223	4.17781	0.00107497	0.201189	-0.587907
ZC2HC1A	4.29395	13.5159	4.128	0.00118005	0.209814	-0.669684
CALU	-2.3926	14.0972	-4.06644	0.00132467	0.22431	-0.771156
GSTT1	2.29207	11.4059	4.01667	0.00145483	0.232948	-0.853516
IGKV2-30	1.44214	11.2656	3.95756	0.0016266	0.232948	-0.951669
PSMG1	-1.43341	11.6324	-3.9755	0.00157236	0.232948	-0.921832
TUBB1	-2.67159	13.9183	-3.95396	0.00163771	0.232948	-0.957661
MT-ATP6	1.82981	11.4775	3.90472	0.00179769	0.245869	-1.03971
PITPNB	1.75587	11.5628	3.86987	0.00192053	0.252941	-1.09793
MMP23B	3.11243	17.4905	3.74295	0.00244514	0.257461	-1.31089
NDUFB11	1.55366	13.5514	3.76555	0.00234205	0.257461	-1.27288
GPAA1	1.52489	14.2472	3.73942	0.00246167	0.257461	-1.31684
LRRC23	1.25211	12.6067	3.75528	0.00238833	0.257461	-1.29015
DSG2	-2.175	13.0249	-3.7621	0.00235748	0.257461	-1.27868
DNAAF2	-2.33511	13.5514	-3.75397	0.0023943	0.257461	-1.29235
PDXDC1	-3.75107	17.7907	-3.81916	0.00211477	0.257461	-1.18285
LY6D	1.37362	14.2237	3.71745	0.00256707	0.260815	-1.35384
PFAS	4.8688	13.1131	3.68104	0.00275197	0.264487	-1.41524
IFT122	-2.6244	13.1715	-3.68367	0.00273817	0.264487	-1.41081
CEP290	4.84331	13.6474	3.65486	0.00289329	0.270751	-1.45947
CROCC2	3.01819	18.942	3.50472	0.00385832	0.271567	-1.71381
CACNA1A	2.50211	11.7103	3.47981	0.00404753	0.271567	-1.75613
AKAP12	1.66249	10.896	3.4871	0.00399121	0.271567	-1.74374
PXN	1.62221	11.3734	3.53312	0.00365354	0.271567	-1.6656
NELFB	1.55672	11.0404	3.50629	0.00384674	0.271567	-1.71115
CSTA	1.29532	19.7452	3.54619	0.00356306	0.271567	-1.64344
PTRHD1	-1.19033	12.3472	-3.48342	0.0040195	0.271567	-1.74999
CRIP2	-1.30402	14.5221	-3.5883	0.00328662	0.271567	-1.57207
CFAP57	-1.3074	14.5164	-3.59416	0.0032499	0.271567	-1.56214
RPL13	-1.35097	18.0568	-3.60346	0.00319249	0.271567	-1.54639
RPS24	-1.48887	13.2387	-3.54719	0.00355622	0.271567	-1.64174
RARS1	-1.50812	16.3641	-3.61639	0.00311438	0.271567	-1.52451
DNAJC7	-1.89089	14.5304	-3.53279	0.00365588	0.271567	-1.66617
SCAMP3	-1.99094	12.8027	-3.48245	0.00402702	0.271567	-1.75164
CFAP58	-2.52554	15.2984	-3.49181	0.00395524	0.271567	-1.73574
CPQ	1.80366	11.0572	3.43195	0.00443767	0.272095	-1.83748
CLPX	1.73151	11.3076	3.43191	0.004438	0.272095	-1.83755
TPM2	1.27964	11.7859	3.44501	0.00432758	0.272095	-1.81527
GNAI3	0.866212	14.024	3.4666	0.0041516	0.272095	-1.77857
MRPL19	-1.48461	12.2444	-3.44906	0.00429404	0.272095	-1.8084
LORICRIN	3.86303	15.9426	3.30931	0.00561976	0.281418	-2.04627
LEO1	3.41667	12.5729	3.32051	0.00549978	0.281418	-2.02719
HBG2	3.30006	12.1644	3.33636	0.00533439	0.281418	-2.0002
ELMO2	1.50923	11.0606	3.23051	0.0065417	0.281418	-2.18054
PODXL	1.401	11.2079	3.20997	0.00680594	0.281418	-2.21553
NDUFB6	1.37622	14.0244	3.23174	0.00652623	0.281418	-2.17845
AIDA	1.33793	22.2384	3.29077	0.00582423	0.281418	-2.07786
HTATSF1	1.295	12.7321	3.34389	0.00525758	0.281418	-1.98738
ALDH16A1	1.05985	15.6939	3.32802	0.00542077	0.281418	-2.0144
PMVK	0.965889	13.4316	3.25922	0.00618943	0.281418	-2.13162
SNRPE	0.948185	15.2376	3.22663	0.00659079	0.281418	-2.18715
OLA1	0.862694	14.2448	3.3383	0.0053145	0.281418	-1.9969
DPM3	0.840565	13.7723	3.2358	0.00647525	0.281418	-2.17152
RPL32	-1.07283	14.0196	-3.21432	0.00674916	0.281418	-2.20813
EDC4	-1.15561	13.3561	-3.36798	0.00501911	0.281418	-1.94634
ARRB1	-1.52959	11.2423	-3.35661	0.00513027	0.281418	-1.96571
RPS17	-1.73393	13.7396	-3.38841	0.00482559	0.281418	-1.91158
TTC1	-1.74235	11.5579	-3.27031	0.00605849	0.281418	-2.11272
SERPINA1	-1.75451	17.2205	-3.21641	0.00672202	0.281418	-2.20457
SART1	-1.82683	12.2823	-3.25686	0.00621759	0.281418	-2.13563
IDH3B	-1.88023	13.0464	-3.257	0.00621599	0.281418	-2.1354
EMC4	-2.07234	12.1113	-3.25764	0.00620827	0.281418	-2.13431
STEAP4	-2.13226	12.2429	-3.21136	0.00678781	0.281418	-2.21317
YARS1	-2.31679	12.9944	-3.40229	0.00469828	0.281418	-1.88794
SERPINB9	-2.40467	11.5121	-3.24231	0.00639457	0.281418	-2.16044
XRN2	-2.68689	14.6778	-3.34934	0.0052026	0.281418	-1.97809
ABCB10	-3.99466	13.9899	-3.31631	0.00554444	0.281418	-2.03434
FNTA	-4.38315	15.6619	-3.26736	0.00609304	0.281418	-2.11775
SH3GL1	2.14438	13.6185	3.19621	0.00698904	0.282421	-2.23898
PRKRA	1.29142	11.6349	3.20092	0.00692577	0.282421	-2.23095
MYCBP2	1.90611	11.5889	3.18094	0.00719787	0.286147	-2.26499
PYCR3	-1.7739	13.4319	-3.17776	0.00724219	0.286147	-2.27042
STX4	1.46941	12.6156	3.15602	0.0075522	0.287256	-2.30744
NDUFB3	1.44638	11.5924	3.14986	0.00764241	0.287256	-2.31793
IGHV3-74	1.43481	11.2386	3.14395	0.00773005	0.287256	-2.32799
AIF1	1.29156	11.1625	3.1368	0.00783747	0.287256	-2.34018
MRE11	1.10673	13.2918	3.12679	0.00799021	0.287256	-2.35722
RPS12	-1.41923	13.2737	-3.12111	0.00807807	0.287256	-2.36688
TPT1	-1.41946	13.3957	-3.16288	0.00745298	0.287256	-2.29576
AHSA1	-1.52534	15.8028	-3.12459	0.00802418	0.287256	-2.36097
RAD50	-2.3128	13.9558	-3.13134	0.00792042	0.287256	-2.34948
PRPH	-3.04604	13.6659	-3.15123	0.0076223	0.287256	-2.3156
COL6A6	5.49075	13.2784	3.11271	0.00821012	0.289061	-2.38119
CTSC	1.86527	13.5854	3.09459	0.00850202	0.290704	-2.41203
FBL	-1.58199	11.4445	-3.10375	0.00835311	0.290704	-2.39643
COPB1	-2.78106	14.2976	-3.09847	0.0084386	0.290704	-2.40542
DST	1.84386	14.4084	3.0879	0.00861228	0.291669	-2.4234
SP100	1.67318	11.8222	3.07046	0.00890672	0.292488	-2.45307
SLK	1.43038	10.9206	3.08043	0.00873722	0.292488	-2.43611
PALM2AKAP2	1.40959	11.3953	3.06705	0.00896546	0.292488	-2.45887
WDR11	1.1305	12.6192	3.06982	0.00891783	0.292488	-2.45417
TMEM67	-1.99773	12.6409	-3.04799	0.00930099	0.300676	-2.49128
PARP1	-1.56881	15.3154	-3.0355	0.00952755	0.305225	-2.51251
CCDC47	-1.57329	12.779	-3.01891	0.00983713	0.312329	-2.5407
HBG1	2.40833	13.7352	2.9853	0.010495	0.31525	-2.59777
RPS8	1.89098	18.6895	2.9674	0.010863	0.31525	-2.62813
IFIT2	1.73021	11.1817	2.99299	0.0103406	0.31525	-2.58471
IL36G	1.66346	14.018	2.97636	0.0106772	0.31525	-2.61293
UBXN6	1.58907	11.2152	2.97373	0.0107315	0.31525	-2.6174
GOLGA1	1.38025	10.9246	2.99493	0.0103021	0.31525	-2.58141
NAPG	1.37913	11.3173	2.97898	0.0106236	0.31525	-2.60849
RAB3D	0.828152	15.79	2.96543	0.0109043	0.31525	-2.63147
RANBP6	-0.854362	11.0173	-3.00814	0.0100432	0.31525	-2.55898
SSRP1	-1.30315	12.9362	-2.97602	0.0106842	0.31525	-2.61351
RPL13A	-1.34555	15.7336	-2.99187	0.010363	0.31525	-2.58661
PYGB	-1.44732	16.8251	-2.95204	0.0111888	0.320867	-2.65416
FAU	-1.71784	12.8059	-2.94752	0.0112867	0.321085	-2.66183
CRYAB	1.69071	11.4212	2.93155	0.0116389	0.321707	-2.68888
EFEMP2	1.56761	11.6062	2.93753	0.0115058	0.321707	-2.67876
PRPF8	-2.53001	15.4015	-2.93014	0.0116705	0.321707	-2.69127
LNPK	-4.19427	15.047	-2.93059	0.0116603	0.321707	-2.69051
LYPLA1	0.998403	16.202	2.92164	0.0118628	0.322513	-2.70566
VPS36	-2.45872	12.5196	-2.92084	0.0118811	0.322513	-2.70702
TCEA1	-1.59105	13.2322	-2.91498	0.0120159	0.3237	-2.71694
HMGA1	1.87718	13.9132	2.91086	0.0121114	0.32382	-2.72391
C5	4.14399	12.8916	2.84988	0.013617	0.325007	-2.82695
NCOR1	2.55219	13.5111	2.77143	0.0158273	0.325007	-2.95901
YOD1	2.49543	13.4528	2.80689	0.0147876	0.325007	-2.89939
COL16A1	2.26114	11.8671	2.84444	0.0137598	0.325007	-2.83612
SYK	2.14662	11.6572	2.8209	0.0143955	0.325007	-2.8758
DHX8	1.96396	12.7443	2.76001	0.0161772	0.325007	-2.97818
HNMT	1.66923	15.9281	2.8615	0.0133165	0.325007	-2.80734
NDUFS3	1.52183	13.3266	2.90176	0.0123251	0.325007	-2.7393
H1-3	1.52138	14.8438	2.77765	0.01564	0.325007	-2.94857
PFDN5	1.44757	10.9901	2.86893	0.0131276	0.325007	-2.79478
CFI	1.43572	10.6813	2.79603	0.0150989	0.325007	-2.91767
RBM17	1.3268	10.8481	2.77641	0.0156772	0.325007	-2.95065
SNAPIN	1.27475	13.5955	2.86013	0.0133516	0.325007	-2.80965
CAPN7	1.25876	16.9274	2.82066	0.0144022	0.325007	-2.8762
FAM83H	1.21713	13.7234	2.85427	0.0135027	0.325007	-2.81954
IGLV3-27	1.148	10.993	2.77147	0.0158262	0.325007	-2.95895
ARPC1A	1.13976	13.1973	2.78195	0.0155117	0.325007	-2.94134
SRPX	1.13462	10.8352	2.78262	0.0154919	0.325007	-2.94022
LAMA3	1.0722	11.4028	2.89783	0.0124187	0.325007	-2.74596
MMAA	0.909299	11.4071	2.79938	0.0150021	0.325007	-2.91203
ATP6V1F	0.892354	12.8834	2.78982	0.0152794	0.325007	-2.9281
SRC	0.777486	13.9827	2.80422	0.0148637	0.325007	-2.90389
CANX	-0.707229	17.3411	-2.79248	0.0152017	0.325007	-2.92363
PKM	-0.724783	20.3222	-2.81058	0.0146833	0.325007	-2.89318
HSPA4	-0.737663	16.8676	-2.78558	0.0154042	0.325007	-2.93524
CCT7	-0.888374	17.069	-2.80353	0.0148833	0.325007	-2.90505
RPL7	-0.995592	17.5191	-2.84866	0.0136489	0.325007	-2.82901
RPL4	-1.02467	17.5275	-2.76515	0.0160189	0.325007	-2.96956
DNAH5	-1.2029	18.3734	-2.7962	0.0150938	0.325007	-2.91738
WDR19	-1.26128	13.2382	-2.81409	0.014585	0.325007	-2.88728
ILK	-1.27415	14.252	-2.80785	0.0147606	0.325007	-2.89779
EIF4B	-1.42719	14.6488	-2.79982	0.0149894	0.325007	-2.91129
SEC23A	-1.44391	12.458	-2.79184	0.0152205	0.325007	-2.92472
CDK11B	-1.44488	12.0969	-2.78983	0.0152792	0.325007	-2.92809
COPG1	-1.47831	16.1007	-2.7622	0.0161096	0.325007	-2.97451
APPL1	-1.48144	12.0648	-2.76464	0.0160345	0.325007	-2.97041
SUCLG1	-1.49998	13.4322	-2.86856	0.0131372	0.325007	-2.79543
PARP9	-1.71138	13.5659	-2.77393	0.0157519	0.325007	-2.95482
STK33	-1.7975	12.3465	-2.78048	0.0155556	0.325007	-2.94382
LGALS1	-1.82173	15.1815	-2.77445	0.0157361	0.325007	-2.95394
EIF5B	-1.8842	15.2577	-2.77786	0.0156336	0.325007	-2.94821
SUPT5H	-1.89088	13.1435	-2.86866	0.0131347	0.325007	-2.79525
NUCB2	-2.21904	13.6226	-2.83078	0.0141253	0.325007	-2.85915
SYNE1	-2.43414	15.402	-2.86089	0.0133321	0.325007	-2.80837
DCTN1	-1.46353	15.0884	-2.74625	0.0166089	0.331805	-3.00127
CMBL	-1.48951	12.2094	-2.74153	0.0167594	0.332941	-3.00917
CST6	2.55324	15.5853	2.72707	0.0172293	0.334585	-3.03339
GLRX	1.77212	16.9046	2.73121	0.0170937	0.334585	-3.02647
COL15A1	1.54978	11.1977	2.72188	0.0174012	0.334585	-3.04209
RHEB	1.27652	11.2481	2.73505	0.0169684	0.334585	-3.02003
RPLP0	-0.753399	16.4982	-2.71889	0.0175008	0.334585	-3.04709
DNAJB11	-1.14889	13.1885	-2.71992	0.0174665	0.334585	-3.04537
CNN2	-2.00015	13.6746	-2.72933	0.0171551	0.334585	-3.02961
TRAP1	-1.31281	15.63	-2.71298	0.0176996	0.336577	-3.05698
UBE2V2	0.960963	14.9961	2.70017	0.0181382	0.343082	-3.0784
MARK3	2.48663	11.9855	2.64497	0.0201516	0.343968	-3.17043
GM2A	1.8453	14.4731	2.6338	0.0205848	0.343968	-3.189
MRC2	1.77277	11.0791	2.64461	0.0201653	0.343968	-3.17102
CA1	1.70784	17.0222	2.6919	0.0184266	0.343968	-3.0922
RBMS1	1.57748	11.5465	2.65646	0.0197152	0.343968	-3.1513
ARHGEF7	1.53032	11.211	2.64171	0.0202771	0.343968	-3.17585
PSMD9	1.46886	11.0216	2.66665	0.0193361	0.343968	-3.13433
SH3PXD2B	1.41202	11.1522	2.64542	0.020134	0.343968	-3.16967
NECAP2	1.34482	11.0086	2.66546	0.0193799	0.343968	-3.13631
PDLIM3	1.34404	10.85	2.68237	0.0187647	0.343968	-3.10811
WASHC4	1.24517	11.4237	2.6335	0.0205962	0.343968	-3.18948
APOOL	1.22951	11.0589	2.63989	0.0203472	0.343968	-3.17886
EXOC8	1.20102	11.1147	2.66763	0.0193001	0.343968	-3.1327
UBE2D3	1.06793	14.1672	2.64642	0.020096	0.343968	-3.16802
DNASE2	1.06265	15.7824	2.65356	0.0198244	0.343968	-3.15613
AP2S1	0.748312	13.1831	2.66124	0.0195363	0.343968	-3.14333
HSP90B1	-0.959688	20.0728	-2.65901	0.0196194	0.343968	-3.14705
RPL27A	-1.03694	15.9797	-2.67665	0.0189708	0.343968	-3.11766
CETN2	-1.24319	14.2479	-2.63949	0.020363	0.343968	-3.17954
SON	-1.4931	15.3308	-2.66563	0.0193738	0.343968	-3.13603
MCAT	-1.52945	11.8239	-2.63418	0.0205698	0.343968	-3.18837
PRPS1	-1.65803	15.2513	-2.67863	0.0188991	0.343968	-3.11435
SLC25A6	-1.97263	12.5931	-2.66472	0.0194072	0.343968	-3.13754
SEC16A	-2.38657	14.0475	-2.63333	0.0206032	0.343968	-3.18978
DPYSL3	-3.17668	14.7241	-2.67471	0.0190411	0.343968	-3.12089
TJP3	-1.15309	16.3177	-2.6287	0.0207853	0.345386	-3.19746
DMKN	2.95014	14.4146	2.59731	0.0220636	0.345589	-3.24953
PCDHGC4	2.28921	15.1232	2.60865	0.0215933	0.345589	-3.23074
IGHV3-30	1.29342	13.9271	2.58818	0.0224497	0.345589	-3.26465
PIP	1.27169	16.2077	2.59807	0.0220318	0.345589	-3.24827
DYNLL2	1.03323	11.0018	2.59004	0.0223703	0.345589	-3.26156
MGST1	-1.04418	15.2257	-2.60056	0.0219277	0.345589	-3.24414
ANXA6	-1.11674	15.8896	-2.60995	0.0215399	0.345589	-3.22858
DCDC2B	-1.18556	12.7782	-2.58964	0.0223875	0.345589	-3.26223
RCN1	-1.24824	15.1785	-2.61186	0.0214617	0.345589	-3.22541
SH3GLB1	-1.36103	12.9019	-2.58821	0.0224484	0.345589	-3.2646
KIF21A	-1.74826	16.3281	-2.61567	0.0213071	0.345589	-3.2191
IFT81	-1.77494	13.8373	-2.59418	0.0221952	0.345589	-3.25471
DNAI1	-1.78523	14.3347	-2.61242	0.0214391	0.345589	-3.22449
GAPVD1	-1.82126	11.7284	-2.61017	0.0215308	0.345589	-3.22821
PFKP	-1.98086	13.3679	-2.61555	0.0213118	0.345589	-3.21929
DRG1	-1.99925	12.0468	-2.60029	0.0219391	0.345589	-3.24459
AKAP9	-2.13402	14.821	-2.61331	0.0214027	0.345589	-3.22301
SYNPO	1.38256	11.1398	2.58222	0.0227048	0.348009	-3.27449
ORM2	1.43214	11.0365	2.55967	0.0236972	0.349657	-3.31175
RAB23	1.34702	10.9691	2.56818	0.0233177	0.349657	-3.2977
NCCRP1	1.1739	18.1958	2.56563	0.0234307	0.349657	-3.30191
QNG1	1.0928	14.1339	2.56287	0.0235539	0.349657	-3.30647
CD2AP	1.04547	16.2514	2.57097	0.023195	0.349657	-3.2931
CASP1	0.907314	10.7496	2.57003	0.0232361	0.349657	-3.29464
GFUS	0.761054	15.1296	2.56813	0.0233201	0.349657	-3.29779
UBR4	-2.09521	13.5239	-2.56167	0.0236076	0.349657	-3.30846
TSGA10	-2.66044	14.2427	-2.56344	0.0235283	0.349657	-3.30553
CFAP141	1.05172	11.5853	2.552	0.024044	0.353308	-3.3244
PTGS1	2.27823	11.9056	2.54627	0.0243065	0.355695	-3.33384
NQO1	2.29059	14.8411	2.50105	0.0264764	0.356429	-3.40816
HSPA12B	2.05073	11.4765	2.45057	0.0291197	0.356429	-3.49068
SLURP2	1.97653	17.3717	2.5107	0.0259981	0.356429	-3.39233
HBD	1.87939	16.916	2.45728	0.0287543	0.356429	-3.47974
EP400	1.8737	12.5854	2.45044	0.0291264	0.356429	-3.49088
CA2	1.7745	15.1355	2.47965	0.0275677	0.356429	-3.44321
S100A7	1.74552	16.0408	2.44588	0.0293776	0.356429	-3.49832
PIR	1.72672	12.648	2.43464	0.030005	0.356429	-3.51661
CLIC2	1.53069	11.456	2.44422	0.0294694	0.356429	-3.50102
CFAP69	1.48029	11.0709	2.41775	0.030972	0.356429	-3.54404
KYNU	1.46746	11.7143	2.49241	0.0269119	0.356429	-3.42232
RAC2	1.46497	11.2133	2.53945	0.0246224	0.356429	-3.34508
HMGN4	1.42251	12.0013	2.53507	0.0248271	0.356429	-3.35228
NAGA	1.37727	13.6288	2.42599	0.0304965	0.356429	-3.53066
ERMP1	1.371	13.6397	2.52432	0.0253374	0.356429	-3.36996
HMGCS1	1.35556	12.6925	2.50161	0.0264485	0.356429	-3.40724
WAS	1.34051	11.338	2.52205	0.0254465	0.356429	-3.3737
IGKV3-7	1.12968	13.9442	2.41839	0.0309351	0.356429	-3.54301
CNOT1	1.11118	12.4042	2.41866	0.0309193	0.356429	-3.54257
SERPINB3	1.10653	19.4773	2.42152	0.0307533	0.356429	-3.53792
DAB2	1.09198	11.3168	2.42395	0.0306134	0.356429	-3.53397
AQP5	1.02909	14.7971	2.42647	0.030469	0.356429	-3.52989
PLEKHO2	1.02672	10.9804	2.46346	0.0284217	0.356429	-3.46966
SYAP1	1.01755	11.0601	2.50988	0.0260384	0.356429	-3.39368
ACAT2	1.01646	14.8655	2.44332	0.0295196	0.356429	-3.50249
GNAQ	0.975799	13.3291	2.50837	0.0261129	0.356429	-3.39616
PSMB6	0.969018	16.926	2.49676	0.0266919	0.356429	-3.4152
GYG1	0.962386	13.949	2.53332	0.0249096	0.356429	-3.35516
TM7SF2	0.90363	14.2079	2.50924	0.02607	0.356429	-3.39473
TRMT112	0.899755	13.3522	2.50218	0.0264203	0.356429	-3.40632
DLGAP4	0.893475	10.9535	2.46683	0.0282419	0.356429	-3.46416
NPTN	0.879415	14.2271	2.49064	0.027002	0.356429	-3.42522
UBXN1	0.86734	15.0013	2.45965	0.0286261	0.356429	-3.47587
PCMT1	0.817074	15.4358	2.46585	0.028294	0.356429	-3.46576
SPCS3	0.755062	14.1397	2.42261	0.0306907	0.356429	-3.53615
SNRPF	0.729411	14.9239	2.46747	0.0282074	0.356429	-3.4631
CSE1L	-0.766399	16.3057	-2.4761	0.0277528	0.356429	-3.44902
PA2G4	-0.838078	16.9476	-2.53702	0.024736	0.356429	-3.34908
RSPH1	-0.842923	15.8886	-2.4927	0.0268972	0.356429	-3.42185
PANK4	-1.0935	11.4088	-2.44975	0.0291644	0.356429	-3.49201
IGFBP7	-1.11037	11.7295	-2.46428	0.0283776	0.356429	-3.46832
SUCLA2	-1.16406	12.4952	-2.42667	0.0304578	0.356429	-3.52957
EML3	-1.16485	11.822	-2.44219	0.0295824	0.356429	-3.50433
GGT5	-1.22452	11.9698	-2.50085	0.0264863	0.356429	-3.40849
PCM1	-1.23077	14.6796	-2.46809	0.0281749	0.356429	-3.4621
RPA1	-1.23844	13.7455	-2.42783	0.0303916	0.356429	-3.52768
ETF1	-1.2534	13.1129	-2.48351	0.0273673	0.356429	-3.43688
SERPINH1	-1.27304	14.1939	-2.44294	0.0295402	0.356429	-3.5031
MANF	-1.30302	12.3617	-2.42846	0.0303552	0.356429	-3.52665
CYP51A1	-1.32029	13.2702	-2.4886	0.0271061	0.356429	-3.42856
PRKAA1	-1.36677	14.5645	-2.45656	0.0287931	0.356429	-3.48091
APEX1	-1.38186	15.2666	-2.4348	0.0299959	0.356429	-3.51634
PRPF31	-1.43896	12.6469	-2.48072	0.0275117	0.356429	-3.44145
NNT	-1.44613	15.1224	-2.48257	0.027416	0.356429	-3.43842
PTMA	-1.46746	16.149	-2.52611	0.0252518	0.356429	-3.36702
FKBP15	-1.56528	13.0054	-2.53861	0.0246617	0.356429	-3.34646
MRPL1	-1.56727	12.1912	-2.51765	0.025659	0.356429	-3.38092
RRAD	-1.62058	11.69	-2.52994	0.0250696	0.356429	-3.36073
CGN	-1.66657	16.2604	-2.42073	0.0307991	0.356429	-3.5392
STMN1	-1.67334	13.6783	-2.42796	0.0303842	0.356429	-3.52747
AIFM1	-1.73179	15.1105	-2.46462	0.0283594	0.356429	-3.46776
ARID1A	-1.81491	11.8015	-2.4565	0.0287961	0.356429	-3.481
UTRN	-1.87908	15.3843	-2.4408	0.0296598	0.356429	-3.50659
ALDH18A1	-2.04656	15.2172	-2.43153	0.0301807	0.356429	-3.52166
ADH5	-2.0607	15.0129	-2.52392	0.0253566	0.356429	-3.37062
CNN3	-3.17861	14.8875	-2.4194	0.0308764	0.356429	-3.54137
ITSN1	1.2663	11.7695	2.40891	0.0314899	0.360625	-3.55838
SF3A2	-1.15112	12.5781	-2.40807	0.0315395	0.360625	-3.55974
TIMM9	0.804209	11.0497	2.39945	0.0320532	0.361637	-3.5737
FAM120A	-1.02841	14.9945	-2.39659	0.0322255	0.361637	-3.57832
PLGRKT	-1.05986	13.9087	-2.40118	0.0319495	0.361637	-3.5709
CCDC170	-1.40042	14.3791	-2.39929	0.0320629	0.361637	-3.57396
PSMD4	-1.51549	13.6516	-2.3947	0.0323398	0.361637	-3.58138
NFIB	-1.56748	12.7178	-2.39646	0.0322335	0.361637	-3.57854
KRT36	-1.97938	13.1123	-2.39557	0.0322875	0.361637	-3.57998
RPS23	-1.11666	14.694	-2.39046	0.032598	0.36338	-3.58825
RPL5	-0.84415	17.2073	-2.38611	0.0328646	0.365208	-3.59528
IGHD	1.25296	10.9111	2.37568	0.033512	0.367135	-3.61211
DPP7	1.09634	15.7013	2.37925	0.0332893	0.367135	-3.60636
VWF	1.08795	10.9425	2.37501	0.0335542	0.367135	-3.6132
CLPTM1	1.04213	13.2871	2.37544	0.0335272	0.367135	-3.6125
RPS15	-1.76462	13.6515	-2.37952	0.033272	0.367135	-3.60591
CPVL	1.74545	11.2692	2.36388	0.0342597	0.368498	-3.63114
HRG	1.47345	11.4101	2.36318	0.0343044	0.368498	-3.63226
PIP4K2A	1.12515	11.1063	2.36731	0.0340407	0.368498	-3.62561
RPL37A	1.01313	13.3799	2.3652	0.034175	0.368498	-3.629
TRA2A	0.745291	14.745	2.36793	0.034001	0.368498	-3.6246
NAMPT	-1.07161	14.8611	-2.36162	0.0344042	0.368498	-3.63477
WARS2	-1.24832	12.5245	-2.36827	0.0339794	0.368498	-3.62406
LAMP3	1.71842	11.2186	2.35314	0.0349532	0.370192	-3.64841
MCTS1	1.577	11.5499	2.35165	0.0350512	0.370192	-3.65082
SYNM	1.37197	11.0811	2.35076	0.0351089	0.370192	-3.65223
MSN	-0.989324	19.5233	-2.35205	0.035025	0.370192	-3.65017
RSRC2	-1.4722	12.9137	-2.34957	0.0351869	0.370192	-3.65415
CLDN3	-2.17214	13.3957	-2.35615	0.0347579	0.370192	-3.64358
TIA1	1.12457	10.7954	2.3442	0.0355418	0.370694	-3.66279
LONP1	-0.704643	15.4862	-2.3468	0.0353698	0.370694	-3.65861
ZW10	-1.6084	12.5528	-2.34411	0.0355474	0.370694	-3.66292
UBE4A	0.854863	11.6751	2.34034	0.0357984	0.371134	-3.66898
FBXW9	-1.16034	13.2278	-2.34079	0.0357686	0.371134	-3.66826
STAM2	-1.63639	11.8268	-2.33777	0.03597	0.371829	-3.6731
AKAP8	2.60372	17.4136	2.32131	0.0370904	0.373617	-3.69948
VPS28	1.81402	14.2331	2.31132	0.0377863	0.373617	-3.71546
MOV10	1.42185	11.8468	2.31335	0.0376432	0.373617	-3.7122
LAMTOR2	1.31438	11.2491	2.32051	0.0371453	0.373617	-3.70075
DECR2	1.26405	12.2406	2.31078	0.037824	0.373617	-3.71631
ISOC2	0.944626	15.4218	2.32227	0.0370241	0.373617	-3.69794
IGKV3D-15	0.907569	11.6573	2.31578	0.0374735	0.373617	-3.70831
SIRT5	0.808986	13.4403	2.32505	0.036833	0.373617	-3.69349
STARD10	0.717839	14.8617	2.31562	0.0374847	0.373617	-3.70857
TOMM20	0.681972	15.3763	2.32333	0.0369509	0.373617	-3.69624
PSMD14	0.616948	14.2391	2.32886	0.0365724	0.373617	-3.68739
FLNA	-0.961811	18.9917	-2.31752	0.0373526	0.373617	-3.70554
GPX4	-1.34726	13.8642	-2.32104	0.0371087	0.373617	-3.6999
GTPBP1	-1.43876	11.5896	-2.32469	0.0368577	0.373617	-3.69407
EFTUD2	-1.74991	14.1562	-2.31187	0.0377472	0.373617	-3.71457
TTLL12	-2.19114	13.3686	-2.31202	0.0377368	0.373617	-3.71433
TBL2	-1.29846	12.5679	-2.30606	0.0381569	0.375862	-3.72384
SPRYD4	1.43196	11.0786	2.30317	0.0383625	0.376524	-3.72846
IVD	0.676002	15.9007	2.30066	0.0385418	0.376524	-3.73246
MNS1	-2.19486	12.2899	-2.30154	0.0384792	0.376524	-3.73107
PGM3	-1.54391	12.4244	-2.29897	0.038663	0.376673	-3.73516
LYPLAL1	1.3334	13.7649	2.29701	0.0388041	0.377015	-3.73828
CLPP	1.60107	11.5328	2.29055	0.0392726	0.377971	-3.74858
FMO5	1.42935	12.0038	2.28401	0.0397521	0.377971	-3.75899
CLIP1	0.974908	11.1572	2.28273	0.0398462	0.377971	-3.76102
PSMA3	0.918147	17.643	2.28305	0.0398224	0.377971	-3.76051
TACSTD2	0.736167	16.6761	2.28334	0.0398014	0.377971	-3.76006
CCS	0.723889	11.029	2.28256	0.0398591	0.377971	-3.7613
DNAI7	-1.00297	12.1912	-2.28632	0.0395817	0.377971	-3.75531
BDH2	-1.15677	13.9168	-2.28324	0.0398083	0.377971	-3.76021
PDLIM5	-2.24701	12.3122	-2.29253	0.0391285	0.377971	-3.74543
GAA	1.13266	15.6763	2.27822	0.0401806	0.378998	-3.76819
WIPF1	1.07423	11.0917	2.27914	0.0401123	0.378998	-3.76673
UNC119B	1.61396	14.0677	2.26405	0.0412497	0.380287	-3.79069
SGCD	1.40338	11.3736	2.26086	0.0414936	0.380287	-3.79574
GTF2F2	1.34362	12.936	2.26315	0.0413186	0.380287	-3.79212
KANK2	1.34135	11.1244	2.26668	0.0410492	0.380287	-3.78652
TMC4	1.33555	13.5752	2.26758	0.0409806	0.380287	-3.78509
PPP1CC	1.3153	12.2392	2.26117	0.0414698	0.380287	-3.79525
SPTLC1	0.779901	13.5975	2.27006	0.0407931	0.380287	-3.78116
ALDH3A2	0.640882	16.6768	2.27011	0.040789	0.380287	-3.78107
ECI2	-0.746683	13.44	-2.26854	0.0409078	0.380287	-3.78356
TMSB4X	-0.903818	17.5233	-2.26565	0.0411272	0.380287	-3.78815
DIAPH1	-2.7675	16.1062	-2.2678	0.0409644	0.380287	-3.78475
FBLN2	1.46641	11.3591	2.25326	0.0420812	0.38085	-3.80778
RPL26	-0.888722	15.7244	-2.25314	0.0420906	0.38085	-3.80797
GNA14	-1.1186	12.9482	-2.25379	0.0420396	0.38085	-3.80693
PLEKHS1	-1.67423	12.3865	-2.2545	0.0419852	0.38085	-3.80583
HSPBP1	-1.74468	11.6101	-2.2533	0.0420782	0.38085	-3.80772
UGGT1	-0.76763	15.8277	-2.24625	0.0426298	0.38335	-3.81886
UQCRB	-1.14892	14.1535	-2.24721	0.0425542	0.38335	-3.81735
ABLIM1	-1.25528	11.7991	-2.24548	0.0426903	0.38335	-3.82008
SDCBP2	1.55772	11.3912	2.23293	0.0436913	0.383582	-3.8399
GCLC	1.41776	14.1941	2.23432	0.0435799	0.383582	-3.83771
HCK	1.38676	11.5159	2.23371	0.0436286	0.383582	-3.83867
MAPK14	1.36311	11.0523	2.23727	0.043343	0.383582	-3.83305
CD14	1.28956	11.2251	2.24109	0.043038	0.383582	-3.82701
CFAP161	1.24256	14.9801	2.23388	0.0436146	0.383582	-3.83839
IGKV3D-11	1.07261	13.7216	2.23032	0.0439027	0.383582	-3.84402
NCSTN	0.942433	14.6109	2.23669	0.043389	0.383582	-3.83396
RAB34	0.856246	11.062	2.23773	0.0433061	0.383582	-3.83232
TOM1L2	-1.23279	11.581	-2.2388	0.0432209	0.383582	-3.83064
IFT74	-1.98898	15.2943	-2.2305	0.043888	0.383582	-3.84373
SCLT1	-1.57637	12.4242	-2.22782	0.0441056	0.38441	-3.84796
GNB1	1.36157	14.4288	2.22257	0.0445338	0.385309	-3.85621
CZIB	1.082	10.7001	2.22341	0.0444652	0.385309	-3.8549
NAT14	-1.75016	13.1548	-2.22506	0.0443303	0.385309	-3.8523
IGKV2-28	1.22639	13.782	2.21988	0.0447556	0.385913	-3.86045
PHLDB1	-2.44114	13.0654	-2.21909	0.0448207	0.385913	-3.8617
LACRT	2.12759	11.9724	2.21365	0.045272	0.385927	-3.87025
FNBP1	1.97045	11.3907	2.20274	0.0461903	0.385927	-3.88738
VPS33A	1.74361	13.4518	2.20632	0.0458872	0.385927	-3.88177
ITPRID2	1.62878	12.8612	2.19555	0.046805	0.385927	-3.89865
FMNL1	1.36614	11.2991	2.19655	0.0467184	0.385927	-3.89707
COTL1	1.24898	11.3347	2.19337	0.0469928	0.385927	-3.90207
SIAE	1.1236	13.9296	2.2051	0.0459896	0.385927	-3.88367
TGOLN2	1.0465	11.0023	2.20176	0.0462733	0.385927	-3.88891
THOC7	1.01858	12.0168	2.20698	0.0458312	0.385927	-3.88072
HMCN1	0.997773	10.9034	2.20936	0.045631	0.385927	-3.87699
LMCD1	0.943051	11.5075	2.19682	0.0466954	0.385927	-3.89665
EIF6	0.837921	16.5594	2.2162	0.0450597	0.385927	-3.86624
SPTBN1	-0.645007	19.9196	-2.21259	0.0453605	0.385927	-3.87191
PSME2	-0.952874	14.3122	-2.20383	0.0460973	0.385927	-3.88566
FXR1	-1.05253	14.6916	-2.20034	0.0463947	0.385927	-3.89115
PYCARD	-1.05616	12.8395	-2.20045	0.0463854	0.385927	-3.89098
RABEP2	-1.19386	11.8156	-2.20765	0.0457746	0.385927	-3.87967
ZC3HAV1	-1.58416	15.3059	-2.21048	0.0455369	0.385927	-3.87523
KRT6C	-2.33704	13.408	-2.19684	0.0466941	0.385927	-3.89663
NECTIN2	-2.74607	12.4599	-2.19449	0.0468959	0.385927	-3.90031
HSP90AA1	-0.680157	21.387	-2.18956	0.0473229	0.386851	-3.90803
ETHE1	-1.65699	11.9292	-2.19017	0.0472695	0.386851	-3.90707
COG5	2.47676	12.8156	2.18695	0.0475495	0.387329	-3.9121
HOOK3	1.58024	11.4019	2.18577	0.0476527	0.387329	-3.91395
RPS13	-0.907584	16.3041	-2.18514	0.0477081	0.387329	-3.91494
SERPINB8	1.49881	14.9361	2.1825	0.0479398	0.388323	-3.91906
S100A2	1.13664	10.9462	2.17891	0.0482569	0.389939	-3.92467
STX5	-1.34052	12.367	-2.17776	0.0483585	0.389939	-3.92646
CRAT	1.08412	11.1008	2.17635	0.0484838	0.390065	-3.92867
KLHL18	1.37744	11.9426	2.15451	0.0504618	0.390791	-3.96267
SERPINB7	1.33153	15.7587	2.16016	0.0499434	0.390791	-3.95389
IDE	1.16989	17.2329	2.15149	0.0507413	0.390791	-3.96736
SGCE	1.11834	10.6313	2.15983	0.0499736	0.390791	-3.95441
ATP6V1C1	1.10559	11.129	2.14527	0.0513216	0.390791	-3.97702
MOB2	1.0052	11.0574	2.15811	0.0501313	0.390791	-3.95709
RP2	0.988334	11.1809	2.1626	0.0497204	0.390791	-3.95009
LAD1	0.958987	11.7024	2.16014	0.0499453	0.390791	-3.95393
MYLK	0.953411	15.7798	2.14616	0.0512382	0.390791	-3.97564
MACF1	0.945816	18.024	2.14637	0.0512189	0.390791	-3.97532
IGHV3-15	0.678749	10.499	2.15319	0.0505843	0.390791	-3.96473
SDHA	-0.801947	16.507	-2.1603	0.0499305	0.390791	-3.95367
XRCC6	-0.835688	17.7121	-2.15943	0.0500099	0.390791	-3.95503
DYNC2H1	-1.0105	16.425	-2.16197	0.0497783	0.390791	-3.95108
REEP5	-1.11241	12.6818	-2.16438	0.0495591	0.390791	-3.94733
PDAP1	-1.13297	14.2661	-2.14621	0.0512339	0.390791	-3.97557
TNS1	-1.16899	13.8507	-2.15292	0.0506095	0.390791	-3.96515
CCDC6	-1.19537	12.1302	-2.14693	0.0511664	0.390791	-3.97445
SLC25A1	-1.37111	14.3656	-2.15447	0.0504657	0.390791	-3.96273
ARHGEF2	-1.55724	12.056	-2.16114	0.0498535	0.390791	-3.95236
SUPT16H	-1.58199	13.938	-2.14905	0.0509689	0.390791	-3.97116
IKBIP	-1.73495	13.0104	-2.17276	0.0488039	0.390791	-3.93427
GLG1	-1.82831	14.7431	-2.14931	0.050944	0.390791	-3.97075
KRT33B	-1.86393	14.0525	-2.15562	0.0503602	0.390791	-3.96096
NUP98	-2.89094	14.7348	-2.16084	0.049881	0.390791	-3.95283
IL18	1.77607	11.8654	2.13762	0.0520438	0.391106	-3.98888
LPCAT1	1.42879	11.7978	2.13409	0.0523802	0.391106	-3.99434
CYB5B	1.18823	11.3922	2.13969	0.0518472	0.391106	-3.98567
MBNL1	1.10915	15.7281	2.13762	0.052044	0.391106	-3.98888
STAT5A	0.937087	10.8495	2.14129	0.0516958	0.391106	-3.98318
GALNT1	-0.890759	11.5243	-2.13412	0.0523771	0.391106	-3.99429
TEKT3	-0.961599	16.4718	-2.13382	0.0524062	0.391106	-3.99477
SRP68	-1.19253	13.2715	-2.14034	0.0517858	0.391106	-3.98466
SKIC3	-1.26308	12.1297	-2.13957	0.0518584	0.391106	-3.98585
RPL21	-1.40792	14.5512	-2.13323	0.0524627	0.391106	-3.99568
SERPINA12	1.55356	17.3916	2.12491	0.0532641	0.392101	-4.00853
HYI	1.21742	11.3314	2.12561	0.0531968	0.392101	-4.00746
HK3	1.14592	11.7515	2.13016	0.0527565	0.392101	-4.00041
DNAJC3	1.11031	11.2013	2.12158	0.0535886	0.392101	-4.01368
S100A12	0.965416	10.9358	2.12772	0.0529919	0.392101	-4.00419
PRSS3	0.894962	19.0738	2.12323	0.0534275	0.392101	-4.01113
RBBP9	0.83837	13.3681	2.12614	0.0531448	0.392101	-4.00663
FH	-0.535383	16.5257	-2.12274	0.0534757	0.392101	-4.01189
CD47	-1.60951	14.2763	-2.12237	0.0535114	0.392101	-4.01246
AAMDC	1.22129	11.332	2.11973	0.0537697	0.392618	-4.01654
VBP1	-1.15295	12.9611	-2.11676	0.0540612	0.393937	-4.02112
NIT2	0.620138	15.6065	2.11006	0.0547237	0.397138	-4.03143
TUBB3	-2.38477	13.5955	-2.11039	0.0546917	0.397138	-4.03094
SDF4	0.832832	10.9529	2.10817	0.0549123	0.397695	-4.03434
SPTAN1	-0.628161	19.5356	-2.10336	0.0553947	0.399172	-4.04175
CLTC	-0.815575	20.5947	-2.10056	0.0556775	0.399172	-4.04605
EEF1A1	-0.852515	21.9104	-2.10222	0.0555099	0.399172	-4.0435
PTPN11	-1.10493	12.9604	-2.10352	0.055379	0.399172	-4.0415
ATP5PF	-1.40098	12.647	-2.10107	0.0556261	0.399172	-4.04527
GDA	1.86321	11.77	2.09561	0.0561804	0.399862	-4.05366
NT5E	1.185	11.0837	2.09383	0.0563618	0.399862	-4.05638
P4HB	-0.540207	18.2678	-2.09628	0.0561121	0.399862	-4.05263
PAK2	-0.907563	13.5261	-2.09239	0.05651	0.399862	-4.0586
PGAM1	-0.912122	15.6902	-2.0944	0.0563034	0.399862	-4.05551
MAP1S	-0.980804	11.3933	-2.09605	0.0561351	0.399862	-4.05297
NCOA5	-2.08949	14.5755	-2.09189	0.0565608	0.399862	-4.05936
RHOG	1.31133	11.4692	2.09048	0.0567061	0.400093	-4.06153
IFT172	-1.60812	15.9465	-2.08934	0.0568238	0.400129	-4.06328
ALDH3A1	2.29114	17.0524	2.08462	0.0573115	0.401972	-4.0705
CAPZA2	0.541787	15.6106	2.08566	0.0572044	0.401972	-4.06892
IGKV1D-33	1.19056	11.3237	2.08189	0.0575965	0.402383	-4.07469
EIF5A	-1.35794	14.6129	-2.08199	0.0575864	0.402383	-4.07454
CLPB	2.5182	12.7909	2.07955	0.0578412	0.4033	-4.07827
ATP9A	1.70941	12.5822	2.07658	0.0581536	0.403895	-4.08282
ARPC2	0.571268	15.5296	2.07737	0.0580695	0.403895	-4.08159
SLC3A2	3.03631	12.3349	2.07236	0.058599	0.404342	-4.08925
NAPSA	1.17356	12.3499	2.07167	0.0586728	0.404342	-4.09032
LSM8	1.09613	12.8923	2.07415	0.0584094	0.404342	-4.08652
DPYSL2	-0.872104	18.2392	-2.07206	0.0586309	0.404342	-4.08971
ANP32E	1.2201	11.2996	2.06333	0.0595641	0.409691	-4.10303
PDHA1	-0.951511	15.1283	-2.0584	0.0600974	0.41256	-4.11054
MGST3	-1.24306	13.1216	-2.05489	0.0604799	0.413425	-4.11589
CHMP2B	-1.4798	12.8949	-2.05405	0.0605721	0.413425	-4.11717
STT3A	-1.83693	13.9042	-2.05501	0.0604663	0.413425	-4.1157
TAX1BP3	1.33697	13.1576	2.05045	0.0609663	0.414524	-4.12264
GARS1	0.914058	11.4236	2.05048	0.0609637	0.414524	-4.1226
RAB4B	-1.22755	12.1185	-2.04904	0.061122	0.41479	-4.12478
RPIA	1.4322	12.3939	2.04499	0.0615701	0.41564	-4.13093
NDUFA2	0.992209	13.3162	2.04193	0.0619115	0.41564	-4.13558
GSS	0.950242	16.0237	2.04225	0.0618752	0.41564	-4.13509
SEC22B	-0.829788	17.7907	-2.04353	0.0617326	0.41564	-4.13315
CORO1A	-1.15359	14.1828	-2.04275	0.0618193	0.41564	-4.13433
ACOT9	-1.60022	14.432	-2.04159	0.0619486	0.41564	-4.13609
MYO5C	-1.71511	13.4149	-2.03911	0.0622267	0.41672	-4.13985
PIERCE1	1.59072	13.0191	2.03564	0.0626165	0.418542	-4.14511
GCN1	-1.16985	14.3483	-2.03416	0.0627845	0.418545	-4.14736
CLINT1	-1.79651	14.4187	-2.03356	0.0628523	0.418545	-4.14827
MCCC1	-1.3432	12.9174	-2.03235	0.0629885	0.418667	-4.15009
ACAA2	-1.25541	14.754	-2.02954	0.0633086	0.42001	-4.15435
RNF213	1.03605	11.7142	2.02847	0.0634304	0.420034	-4.15596
CDV3	1.12747	11.0945	2.02573	0.0637442	0.420213	-4.16011
RPL24	-0.687978	16.1376	-2.02514	0.0638118	0.420213	-4.161
PIGR	-1.15912	17.0722	-2.02569	0.0637482	0.420213	-4.16016
ENTPD1	2.17319	12.4127	1.9778	0.0694638	0.421251	-4.23212
QPCT	2.03812	13.7632	1.98196	0.0689494	0.421251	-4.2259
ASPRV1	1.62729	12.3107	2.00208	0.0665095	0.421251	-4.19574
KRT72	1.42122	17.6347	1.99134	0.0678015	0.421251	-4.21185
COG2	1.39698	10.9412	1.99836	0.066955	0.421251	-4.20133
PPFIBP1	1.30668	11.0175	1.98952	0.0680225	0.421251	-4.21458
DNAJC5	1.29789	11.4608	1.9792	0.0692898	0.421251	-4.23002
ITGA1	1.23692	11.1682	1.98519	0.0685514	0.421251	-4.22106
IDH3G	1.21751	13.8913	2.00097	0.0666421	0.421251	-4.19741
RDH11	1.196	12.9778	1.99937	0.0668337	0.421251	-4.19981
BAP18	1.01355	12.62	1.98836	0.0681646	0.421251	-4.21633
VPS26C	0.926713	10.9446	2.00143	0.066587	0.421251	-4.19672
EIF1	0.896502	11.0107	2.01861	0.0645647	0.421251	-4.17085
NAXD	0.883523	11.1686	1.99685	0.0671359	0.421251	-4.20359
MICAL2	0.854161	10.6996	1.98376	0.0687272	0.421251	-4.2232
NUDCD2	0.797943	12.034	2.00857	0.0657396	0.421251	-4.18598
CMTM7	0.779532	12.6713	2.00685	0.0659431	0.421251	-4.18857
PSMA1	0.752385	18.0316	2.00678	0.0659511	0.421251	-4.18867
DDOST	0.526638	16.8947	1.99886	0.0668946	0.421251	-4.20058
PDIA4	-0.481667	18.0036	-1.97721	0.0695372	0.421251	-4.233
ENO1	-0.530635	19.9078	-1.98346	0.0687648	0.421251	-4.22366
PGK1	-0.534065	19.1143	-2.01212	0.0653218	0.421251	-4.18063
FLNB	-0.591911	20.1016	-2.02225	0.0641438	0.421251	-4.16536
HADH	-0.619631	16.3583	-1.98119	0.0690446	0.421251	-4.22706
PIN1	-0.650382	14.0042	-2.01708	0.0647426	0.421251	-4.17316
RPS18	-0.668716	18.3567	-1.98555	0.0685081	0.421251	-4.22053
RPL36	-0.727132	15.0666	-1.98336	0.0687763	0.421251	-4.2238
ACSL1	-0.864721	14.6311	-2.00561	0.0660903	0.421251	-4.19044
RTRAF	-0.876335	13.0122	-2.01376	0.0651305	0.421251	-4.17817
CASP3	-0.892121	11.9008	-1.98075	0.069098	0.421251	-4.2277
COX7A2L	-0.89407	11.631	-1.98074	0.0690995	0.421251	-4.22772
KRT6A	-0.95872	20.8133	-2.0022	0.066496	0.421251	-4.19557
SAXO2	-0.962958	15.3803	-2.00895	0.0656951	0.421251	-4.18541
MYO5B	-1.00264	11.1271	-1.98004	0.0691862	0.421251	-4.22877
KRT6B	-1.01284	23.1772	-2.001	0.0666391	0.421251	-4.19737
UBE2M	-1.04101	12.4482	-2.00886	0.0657052	0.421251	-4.18554
EIF2B2	-1.05072	11.6687	-2.0015	0.0665792	0.421251	-4.19662
AIMP1	-1.22029	12.9923	-1.99075	0.0678735	0.421251	-4.21274
VAPB	-1.27175	13.346	-1.97945	0.0692586	0.421251	-4.22965
COASY	-1.32642	13.0603	-2.01292	0.0652285	0.421251	-4.17943
KRT31	-1.3978	16.95	-2.00028	0.066725	0.421251	-4.19845
SEMA4C	-1.52192	13.0434	-2.02073	0.0643193	0.421251	-4.16765
ECPAS	-1.60515	12.2986	-2.01716	0.0647336	0.421251	-4.17304
GLOD4	-1.93669	16.1137	-1.97868	0.0693542	0.421251	-4.2308
GALNT2	-1.94648	12.669	-2.0126	0.0652657	0.421251	-4.17991
AMPD3	-2.00714	13.1625	-1.99182	0.0677435	0.421251	-4.21114
WASHC5	-2.65201	14.3945	-1.98391	0.068709	0.421251	-4.22298
FBP2	0.926342	10.9936	1.97383	0.0699574	0.421641	-4.23804
SYNGR2	0.854343	13.9324	1.97408	0.0699263	0.421641	-4.23767
DTYMK	-1.10089	10.8293	-1.97492	0.0698218	0.421641	-4.23641
TTC21B	-0.961602	14.335	-1.96786	0.070707	0.425438	-4.24694
HBB	1.25715	21.6983	1.96677	0.0708453	0.42555	-4.24857
CAMK2G	1.55609	11.6068	1.96504	0.0710636	0.426142	-4.25114
PLEKHF2	1.32525	11.8919	1.9629	0.0713357	0.426531	-4.25433
PODN	-3.72531	19.2042	-1.96264	0.0713684	0.426531	-4.25471
RUVBL1	-0.610784	18.7907	-1.95984	0.0717258	0.427401	-4.25888
ANKFY1	-0.801309	11.8745	-1.95961	0.0717543	0.427401	-4.25921
BPGM	1.18405	11.2933	1.95627	0.0721835	0.428714	-4.26419
C7orf57	0.871963	13.6686	1.95508	0.0723364	0.428714	-4.26595
NME9	-1.68294	13.3848	-1.95543	0.0722905	0.428714	-4.26543
TNPO1	0.763175	13.9595	1.95273	0.0726388	0.42979	-4.26943
TRIP11	1.81474	12.0735	1.95097	0.0728669	0.430423	-4.27205
XPNPEP1	0.941218	10.8233	1.94841	0.0731997	0.430957	-4.27585
HSP90AB1	-0.573743	19.6698	-1.94882	0.0731461	0.430957	-4.27523
IVL	2.20539	12.877	1.94631	0.0734732	0.431852	-4.27895
SGSH	1.80713	12.5273	1.94346	0.0738468	0.432673	-4.28318
OGFR	0.732843	13.3092	1.94339	0.0738561	0.432673	-4.28328
C8G	0.834291	10.8142	1.94092	0.0741805	0.433858	-4.28693
HBA2	1.42479	21.0285	1.93053	0.075562	0.434817	-4.30229
NNMT	1.29072	12.0178	1.93049	0.0755672	0.434817	-4.30235
FHL2	1.22056	11.0943	1.93652	0.0747634	0.434817	-4.29345
PITHD1	1.09046	14.1816	1.93631	0.0747915	0.434817	-4.29376
SNCG	0.877921	10.7744	1.93863	0.0744833	0.434817	-4.29033
NR3C1	0.821997	11.6884	1.93428	0.0750612	0.434817	-4.29676
PHB1	0.753496	18.7589	1.93112	0.0754825	0.434817	-4.30142
RPS9	-0.606843	17.8605	-1.93299	0.0752326	0.434817	-4.29866
TCERG1	-1.17314	12.109	-1.93391	0.0751096	0.434817	-4.2973
PCYT2	-1.29451	14.5317	-1.93447	0.0750358	0.434817	-4.29648
EEF2	-0.556533	19.806	-1.92886	0.075786	0.434996	-4.30475
TM9SF4	-0.853989	14.3107	-1.92844	0.0758429	0.434996	-4.30538
DCAF5	1.21458	11.0542	1.92327	0.0765404	0.436882	-4.31299
PSMA5	0.894607	17.02	1.92392	0.076452	0.436882	-4.31203
DPY30	0.596011	14.0357	1.92414	0.0764221	0.436882	-4.3117
SQSTM1	1.00364	11.3038	1.91646	0.0774687	0.43866	-4.323
PPT1	0.578337	15.3241	1.91703	0.0773905	0.43866	-4.32216
ARPC4	0.55027	16.9477	1.91876	0.0771549	0.43866	-4.31963
PRPF3	-1.12776	11.6253	-1.91891	0.0771337	0.43866	-4.3194
KIF3B	-1.15021	13.1109	-1.91743	0.0773365	0.43866	-4.32158
LRPPRC	-0.57638	17.1996	-1.91529	0.0776303	0.438876	-4.32473
MGAT1	1.29843	11.4476	1.90583	0.0789384	0.439261	-4.3386
C1QA	1.2576	11.1925	1.90631	0.0788718	0.439261	-4.3379
TRIR	1.25718	11.182	1.89709	0.0801673	0.439261	-4.35141
SCPEP1	1.14745	15.8783	1.89707	0.0801688	0.439261	-4.35142
C8A	1.14647	11.0022	1.89734	0.0801318	0.439261	-4.35104
MXRA7	1.13409	11.2405	1.90304	0.0793285	0.439261	-4.34269
ITGB4	0.886736	11.5793	1.91184	0.0781055	0.439261	-4.3298
PSMB2	0.793862	16.6161	1.91262	0.0779966	0.439261	-4.32864
DTD1	0.749201	14.8246	1.90679	0.0788054	0.439261	-4.3372
RAB5A	0.484537	14.8863	1.90337	0.0792833	0.439261	-4.34222
MYOF	-0.563223	17.2781	-1.90177	0.0795076	0.439261	-4.34456
RAB2A	-0.576349	15.8629	-1.90102	0.079612	0.439261	-4.34565
CALR	-0.749356	15.7374	-1.90117	0.0795912	0.439261	-4.34543
DNAJA1	-0.902276	15.0015	-1.9038	0.079222	0.439261	-4.34158
KRT16	-0.915548	22.7941	-1.90097	0.079619	0.439261	-4.34572
ACTG2	-0.953942	16.4039	-1.90024	0.0797216	0.439261	-4.34679
SLC27A3	-1.09914	12.4582	-1.90381	0.079221	0.439261	-4.34157
AGO1	-1.28406	13.2629	-1.90819	0.0786108	0.439261	-4.33515
EFHC2	-1.34665	15.5212	-1.89944	0.0798349	0.439261	-4.34797
CD82	-1.5853	13.8996	-1.91251	0.0780122	0.439261	-4.32881
RTN3	0.836123	13.9533	1.8921	0.0808749	0.441768	-4.35869
C6orf132	-1.72816	13.3705	-1.89253	0.0808134	0.441768	-4.35806
DOCK7	-2.32729	15.1701	-1.88949	0.0812486	0.443129	-4.36251
TMEM109	0.540309	14.8468	1.88598	0.0817523	0.444894	-4.36762
RPL17	-1.33667	12.2922	-1.88549	0.0818224	0.444894	-4.36833
NEFM	-2.40857	14.15	-1.8834	0.0821236	0.44517	-4.37137
TBC1D24	-3.66202	15.6699	-1.88418	0.0820122	0.44517	-4.37025
TIPRL	1.21153	10.9656	1.88234	0.082278	0.445328	-4.37293
BSN	2.55862	12.5652	1.87816	0.0828846	0.44542	-4.379
RPL34	0.957061	15.7857	1.88133	0.0824241	0.44542	-4.37439
DCTN4	0.835365	10.9387	1.87811	0.0828927	0.44542	-4.37908
CAMSAP3	-1.74098	12.9178	-1.87814	0.0828871	0.44542	-4.37902
DOCK1	-2.21964	13.3584	-1.87791	0.0829213	0.44542	-4.37937
CFL2	0.945806	11.3114	1.87657	0.0831174	0.4458	-4.38132
LUC7L3	-1.01268	12.6058	-1.87415	0.0834708	0.447021	-4.38482
CILP	1.76388	11.4138	1.87296	0.0836453	0.44728	-4.38655
NUDT5	-1.17786	15.2755	-1.87211	0.0837707	0.44728	-4.38779
C4BPA	1.01075	11.6439	1.87006	0.0840725	0.44783	-4.39076
IL16	0.932773	10.8767	1.86885	0.0842515	0.44783	-4.39252
TOR1A	-0.883405	10.8986	-1.8695	0.0841565	0.44783	-4.39158
PLRG1	1.18566	12.4378	1.86313	0.0851015	0.448993	-4.4008
LARP4	0.853793	11.1423	1.86389	0.0849883	0.448993	-4.39971
LHPP	0.754195	14.056	1.86531	0.0847776	0.448993	-4.39766
PAFAH1B3	-1.36343	13.4942	-1.86433	0.0849229	0.448993	-4.39907
NIBAN1	-1.51344	13.4372	-1.86462	0.0848793	0.448993	-4.39865
PTK2	1.38284	11.6768	1.85917	0.0856959	0.449527	-4.40655
NOMO1	0.702332	14.4258	1.85908	0.0857085	0.449527	-4.40667
DAP	-0.979791	13.3755	-1.86012	0.0855527	0.449527	-4.40517
PCNP	-1.21402	13.6098	-1.85954	0.0856399	0.449527	-4.40601
MAP1B	-1.44697	15.3607	-1.85721	0.0859898	0.450338	-4.40937
DPP4	1.94849	15.3127	1.84998	0.0870861	0.453487	-4.41981
CCDC181	-0.994894	12.337	-1.84988	0.0871011	0.453487	-4.41996
RSPH3	-1.17158	15.3844	-1.85135	0.0868771	0.453487	-4.41783
SMARCA2	-1.26427	11.8712	-1.85113	0.0869101	0.453487	-4.41815
DBT	-1.25363	11.9712	-1.84889	0.0872522	0.453609	-4.42138
ARHGAP35	-0.916778	12.013	-1.84743	0.087476	0.454109	-4.42349
ITGAV	1.13176	11.3502	1.84461	0.0879072	0.455682	-4.42754
CUL4B	0.768426	11.3953	1.84352	0.0880752	0.455889	-4.42912
TOMM22	1.01771	11.1743	1.84014	0.0885968	0.457501	-4.43398
BCAT2	1.01713	11.2599	1.83638	0.0891809	0.457501	-4.43938
P4HA1	1.00069	11.2216	1.83661	0.0891458	0.457501	-4.43906
MFGE8	0.979535	11.8174	1.83822	0.0888958	0.457501	-4.43675
APOL1	0.940681	11.1704	1.83231	0.0898174	0.457501	-4.44523
CIMIP2B	0.838683	14.0002	1.82752	0.0905711	0.457501	-4.4521
EIF3I	0.543713	15.2578	1.83162	0.0899261	0.457501	-4.44622
FUNDC2	-0.643234	11.2528	-1.83252	0.0897845	0.457501	-4.44493
RPS20	-0.696542	15.0486	-1.8309	0.0900382	0.457501	-4.44725
UPF1	-0.77891	15.5527	-1.82869	0.0903865	0.457501	-4.45042
NSFL1C	-0.818749	16.0003	-1.83823	0.0888944	0.457501	-4.43673
IFT56	-1.01494	13.3078	-1.8295	0.0902588	0.457501	-4.44926
SEC31A	-1.06284	15.4064	-1.83462	0.0894554	0.457501	-4.44191
HTRA2	-1.13261	12.6969	-1.83323	0.0896724	0.457501	-4.4439
POLR1C	-1.48338	13.9885	-1.83041	0.0901152	0.457501	-4.44795
C9	-1.49641	12.8501	-1.8275	0.0905738	0.457501	-4.45212
RECQL	-2.25457	14.8718	-1.837	0.0890846	0.457501	-4.43849
WASH3P	0.987768	11.1376	1.82438	0.0910673	0.458033	-4.45659
ALOX12B	0.529619	18.3672	1.8252	0.0909385	0.458033	-4.45542
TAPT1	-0.886497	11.5816	-1.8235	0.0912081	0.458033	-4.45786
RPL9	-0.976193	14.0562	-1.82507	0.0909591	0.458033	-4.45561
GPD1L	-1.47928	15.429	-1.82277	0.0913232	0.458033	-4.45889
HAT1	-0.865021	11.2582	-1.82193	0.0914566	0.458056	-4.46009
TJP1	-1.27154	15.0277	-1.82108	0.0915924	0.458091	-4.46131
VKORC1	-0.933354	12.2936	-1.81932	0.0918745	0.458857	-4.46383
TRIM71	0.968018	10.6161	1.81767	0.0921382	0.459528	-4.46618
ANP32A	-0.99995	14.5875	-1.81661	0.0923079	0.459729	-4.46769
IKBKB	2.09912	12.3309	1.81304	0.0928828	0.4613	-4.47279
DHX30	-1.901	12.9482	-1.81318	0.0928601	0.4613	-4.47259
TBL1XR1	0.962885	11.1574	1.81156	0.0931229	0.461848	-4.4749
SLC27A1	-1.1741	12.1835	-1.81052	0.093291	0.462037	-4.47638
COL7A1	1.96175	13.9508	1.80189	0.0947004	0.462148	-4.48867
ARHGAP25	1.40436	11.1193	1.80205	0.0946742	0.462148	-4.48844
ARVCF	1.27952	19.5419	1.80054	0.0949224	0.462148	-4.49059
AQP4	0.764777	11.3893	1.80532	0.0941372	0.462148	-4.48378
ATP5F1D	0.740336	16.0869	1.80827	0.0936564	0.462148	-4.47959
PLP2	0.731664	16.3236	1.8063	0.0939782	0.462148	-4.4824
PCCB	0.621355	14.5349	1.80005	0.0950028	0.462148	-4.49128
POR	-0.523207	16.8268	-1.80497	0.0941944	0.462148	-4.48428
ASL	-0.666695	17.0649	-1.80681	0.0938951	0.462148	-4.48167
MATR3	-0.710993	17.2906	-1.80094	0.0948569	0.462148	-4.49002
STXBP2	-0.944794	15.1168	-1.80043	0.0949398	0.462148	-4.49074
SHTN1	-1.0174	12.9824	-1.80133	0.0947927	0.462148	-4.48947
STIP1	-1.75379	16.3559	-1.80943	0.0934682	0.462148	-4.47794
HLA-DRB5	-1.04305	11.5888	-1.79757	0.095413	0.463509	-4.49481
CTTN	-0.719343	16.7714	-1.7958	0.095706	0.464298	-4.49731
HVCN1	0.931902	11.8867	1.79462	0.0959025	0.464525	-4.49899
RAB35	0.641096	11.7286	1.79394	0.096014	0.464525	-4.49994
APMAP	-1.01145	14.9333	-1.79276	0.0962114	0.464847	-4.50162
PITRM1	-1.21235	12.62	-1.79018	0.0966421	0.466295	-4.50528
CFAP410	-0.978636	12.3441	-1.7892	0.0968065	0.466455	-4.50666
FBN3	1.08594	11.093	1.78676	0.0972167	0.467165	-4.51012
WASL	0.990555	11.7213	1.78719	0.0971436	0.467165	-4.50951
FMO3	-1.34064	14.3231	-1.78515	0.0974881	0.467837	-4.5124
CSTF1	0.869305	12.1212	1.78292	0.0978648	0.468467	-4.51555
PDCD4	-1.31675	13.4285	-1.78281	0.0978827	0.468467	-4.5157
PPA2	0.641058	13.93	1.78096	0.0981969	0.469339	-4.51832
UBA1	-0.505949	18.4682	-1.7793	0.0984782	0.469602	-4.52065
AK1	-0.515387	17.5475	-1.7789	0.0985459	0.469602	-4.52121
NSUN2	-0.675373	13.8736	-1.7783	0.0986481	0.469602	-4.52206
PDLIM7	1.56244	13.3488	1.77568	0.0990967	0.470004	-4.52576
PSMA2	0.905415	16.0725	1.77693	0.0988823	0.470004	-4.52399
HEBP1	0.741537	14.8737	1.77549	0.099129	0.470004	-4.52603
SHMT2	-0.622706	15.8013	-1.77298	0.0995596	0.471417	-4.52956
DNAI4	-1.17633	13.2288	-1.77053	0.0999813	0.472784	-4.53301
TACC2	1.74416	12.8003	1.76309	0.101272	0.474333	-4.54346
RANGAP1	1.21195	13.0236	1.76406	0.101104	0.474333	-4.54211
HSD17B2	1.04605	12.3697	1.76347	0.101206	0.474333	-4.54294
ARF5	0.485516	14.7584	1.76173	0.101509	0.474333	-4.54537
PRKCSH	-0.518791	17.2932	-1.76474	0.100984	0.474333	-4.54114
CYB5R3	-0.535108	16.4541	-1.76506	0.100929	0.474333	-4.5407
SERPINA3	-0.831861	16.2018	-1.76296	0.101295	0.474333	-4.54365
CDC5L	-1.07148	14.2449	-1.76751	0.100503	0.474333	-4.53726
RBMXL1	-1.56379	12.1306	-1.76234	0.101402	0.474333	-4.54451
MAVS	0.828532	12.5026	1.75977	0.101854	0.474633	-4.54813
PLXNB2	0.728437	18.4774	1.75908	0.101974	0.474633	-4.54909
GOPC	0.677993	10.9366	1.75964	0.101875	0.474633	-4.5483
CYP7B1	1.94904	12.4584	1.75436	0.102805	0.474719	-4.5557
PECAM1	1.44288	11.3513	1.75271	0.103098	0.474719	-4.55801
F13A1	1.14907	10.5208	1.75508	0.102679	0.474719	-4.5547
ZNF638	1.1466	11.3396	1.75271	0.103098	0.474719	-4.55801
SCGB1D2	1.13411	14.8723	1.75416	0.102841	0.474719	-4.55598
EXOC7	0.772576	10.5061	1.75191	0.10324	0.474719	-4.55913
ADAR	-0.678416	14.5076	-1.75776	0.102206	0.474719	-4.55094
LRRFIP2	-1.0199	12.3227	-1.75584	0.102545	0.474719	-4.55363
SLC27A2	-1.21442	14.1147	-1.75204	0.103217	0.474719	-4.55895
THRAP3	-1.83141	14.551	-1.75142	0.103327	0.474719	-4.55982
CUX1	1.7524	12.1892	1.74829	0.103885	0.475505	-4.56419
PPIB	-0.585659	16.9004	-1.74913	0.103734	0.475505	-4.56301
LYN	-1.09171	16.7318	-1.7482	0.1039	0.475505	-4.56431
LMNB1	-0.827684	18.6916	-1.74704	0.104108	0.475844	-4.56593
MIF	-0.60475	18.037	-1.74437	0.104587	0.477421	-4.56966
ADD2	1.56171	11.0655	1.74249	0.104923	0.477729	-4.57227
APOD	0.956867	16.733	1.74323	0.104791	0.477729	-4.57125
SEPTIN8	1.077	11.9699	1.74036	0.105308	0.478259	-4.57525
TXNDC5	-0.879625	14.8089	-1.74093	0.105205	0.478259	-4.57445
TXNDC12	-0.898302	13.2789	-1.73918	0.105521	0.478611	-4.57688
DCTN3	1.17317	12.5056	1.73604	0.106092	0.478696	-4.58127
ARPC3	0.535169	15.1844	1.73596	0.106105	0.478696	-4.58137
RPL23	-0.636671	16.1615	-1.73479	0.106318	0.478696	-4.58299
NUMA1	-0.739807	17.6323	-1.73682	0.105949	0.478696	-4.58017
SURF4	-0.942956	15.4764	-1.73463	0.106347	0.478696	-4.58321
UNC93B1	-1.18402	13.7349	-1.73666	0.105978	0.478696	-4.58039
TAPBP	1.07209	11.7098	1.73137	0.106944	0.479563	-4.58775
GNL1	-0.761771	12.5783	-1.73278	0.106685	0.479563	-4.58579
PIH1D1	-0.958392	12.5107	-1.73157	0.106906	0.479563	-4.58746
FDX1	0.67578	13.3506	1.73034	0.107132	0.479799	-4.58918
NDRG2	0.929519	13.6673	1.72889	0.107398	0.480223	-4.59119
LRRFIP1	-0.948087	14.9517	-1.72836	0.107496	0.480223	-4.59193
ARL1	-0.912076	12.1722	-1.72683	0.107777	0.480873	-4.59405
PEA15	0.865556	13.0332	1.72537	0.108048	0.481477	-4.59608
SEL1L	1.0406	11.2838	1.72348	0.108397	0.482428	-4.59869
ACP3	1.91932	12.3761	1.71991	0.10906	0.482745	-4.60363
AKR1C2	1.67869	12.5035	1.72016	0.109014	0.482745	-4.60328
GOLGA4	1.6237	13.5586	1.72011	0.109023	0.482745	-4.60335
ATG3	1.12613	11.7493	1.71891	0.109246	0.482745	-4.60501
IDH3A	0.570683	15.8392	1.71872	0.109283	0.482745	-4.60528
SH3BGRL	-0.626494	14.4274	-1.72101	0.108855	0.482745	-4.6021
FAM98A	1.20147	11.252	1.71627	0.109741	0.484166	-4.60866
DBR1	1.10543	12.1472	1.7149	0.109998	0.484496	-4.61056
RBM4B	1.00321	12.3424	1.71319	0.11032	0.484496	-4.61292
PDS5B	0.646973	11.627	1.71297	0.110361	0.484496	-4.61322
CP	-1.27768	14.5449	-1.71365	0.110232	0.484496	-4.61228
THBS1	0.926701	11.213	1.71101	0.110729	0.485166	-4.61591
NOP58	-1.27018	13.0438	-1.71071	0.110786	0.485166	-4.61633
TUFT1	1.32927	12.6652	1.70749	0.111396	0.486945	-4.62077
KPLCE	0.944928	17.0649	1.70712	0.111466	0.486945	-4.62127
NEU2	1.36072	14.762	1.70604	0.111671	0.487243	-4.62276
SFTPB	-0.688763	17.8649	-1.70474	0.111919	0.487728	-4.62455
HIGD1A	1.12864	13.2683	1.70195	0.112452	0.488815	-4.62839
TJP2	-0.628293	14.7463	-1.69966	0.112892	0.488815	-4.63154
RPS27	-0.760845	14.1952	-1.69969	0.112886	0.488815	-4.6315
TARS1	-0.854998	14.4269	-1.7026	0.112328	0.488815	-4.6275
BCKDHA	-0.964913	15.2691	-1.69951	0.112921	0.488815	-4.63175
HNRNPUL2	-1.16253	15.3671	-1.69913	0.112994	0.488815	-4.63227
ISOC1	0.937053	11.2983	1.69568	0.113659	0.489237	-4.637
NPM1	0.614836	15.9228	1.68869	0.115017	0.489237	-4.64658
STBD1	0.553057	12.385	1.68876	0.115004	0.489237	-4.64648
QARS1	-0.776043	15.1776	-1.69	0.114761	0.489237	-4.64478
ALB	-0.803731	21.6295	-1.69409	0.113966	0.489237	-4.63918
PRKACA	-0.852112	13.8871	-1.69454	0.113879	0.489237	-4.63856
KHSRP	-0.884904	18.4119	-1.68911	0.114935	0.489237	-4.646
PMPCB	-1.16316	13.7035	-1.69132	0.114503	0.489237	-4.64297
HGS	-1.19449	13.8232	-1.69231	0.114312	0.489237	-4.64162
UBXN11	-1.23764	14.2122	-1.69528	0.113736	0.489237	-4.63754
PSMD5	-1.3624	14.1235	-1.6959	0.113616	0.489237	-4.63669
QTRT1	-1.58414	13.4755	-1.6891	0.114937	0.489237	-4.64601
SPTA1	-2.05397	13.237	-1.69096	0.114574	0.489237	-4.64347
SRP72	-2.99285	14.2635	-1.69088	0.114589	0.489237	-4.64357
NUP214	-1.02383	12.0976	-1.6868	0.115386	0.490219	-4.64916
EIF3J	0.661911	10.6665	1.68579	0.115585	0.490244	-4.65054
SNX9	0.641266	11.0008	1.68536	0.115668	0.490244	-4.65112
SDR9C7	1.31673	15.3692	1.68044	0.116638	0.492005	-4.65784
PSMC4	0.49989	14.8157	1.68009	0.116707	0.492005	-4.65832
UBE2L3	-0.693953	12.4235	-1.68245	0.116242	0.492005	-4.6551
GLS	-0.866985	11.0219	-1.68071	0.116584	0.492005	-4.65747
AARS1	-1.22807	16.2187	-1.67975	0.116775	0.492005	-4.65879
IGLV8-61	0.673587	11.3599	1.67871	0.116979	0.492283	-4.66019
SERPIND1	0.802751	11.4256	1.67731	0.117257	0.492867	-4.6621
SLC34A2	0.701857	14.2968	1.67508	0.117701	0.494151	-4.66514
PYGL	-1.03979	12.0819	-1.67438	0.117841	0.494154	-4.66609
NKX2-1	1.16785	12.6493	1.66089	0.120559	0.496312	-4.6844
LYPD3	1.06761	11.8282	1.6702	0.118678	0.496312	-4.67178
CALML3	1.04155	15.7154	1.66435	0.119858	0.496312	-4.67972
SLTM	0.99621	15.9699	1.66473	0.11978	0.496312	-4.67921
AP3S1	0.928178	11.8465	1.66043	0.120653	0.496312	-4.68503
NUDT14	0.883605	13.2162	1.6663	0.119463	0.496312	-4.67708
ITPA	0.827839	12.0316	1.66911	0.118897	0.496312	-4.67326
THY1	0.792095	11.1153	1.65869	0.121007	0.496312	-4.68738
PSMB5	0.758305	17.3428	1.66482	0.119762	0.496312	-4.67908
EGFR	0.674147	11.7148	1.66362	0.120004	0.496312	-4.6807
B2M	0.640734	16.0933	1.66639	0.119444	0.496312	-4.67695
HAGH	0.62591	14.3057	1.65871	0.121004	0.496312	-4.68736
TXLNA	0.592535	12.5645	1.65872	0.121001	0.496312	-4.68734
MTCH1	0.495509	15.3425	1.6648	0.119766	0.496312	-4.67911
ATP2A2	-0.512329	18.9747	-1.66144	0.120447	0.496312	-4.68366
NUCB1	-0.580167	14.7777	-1.65872	0.121001	0.496312	-4.68734
RPL3	-0.617309	15.5486	-1.66145	0.120445	0.496312	-4.68365
SIN3A	-0.931984	13.1765	-1.66412	0.119904	0.496312	-4.68003
LAMA5	-1.49665	13.157	-1.66712	0.119297	0.496312	-4.67596
DHRS7	0.544102	13.6139	1.6572	0.121313	0.496875	-4.6894
MYH9	-0.468712	20.2834	-1.65665	0.121424	0.496875	-4.69014
CD55	0.911557	11.4621	1.6553	0.121702	0.497441	-4.69197
APOA4	0.821343	11.1646	1.6544	0.121887	0.497624	-4.69319
PPME1	0.62584	10.833	1.65359	0.122052	0.497726	-4.69427
C4B	-0.749184	15.4413	-1.64957	0.122883	0.499579	-4.6997
PPP2R5D	-0.80204	11.1122	-1.64935	0.122928	0.499579	-4.7
EIF4G1	-1.05563	15.734	-1.65049	0.122691	0.499579	-4.69845
CORO1C	0.932262	11.0314	1.64656	0.123507	0.499617	-4.70376
PTPN6	-0.824201	13.743	-1.64629	0.123562	0.499617	-4.70412
TFRC	-0.833899	12.1277	-1.64574	0.123677	0.499617	-4.70486
SH3BP1	-1.01328	11.0408	-1.64524	0.12378	0.499617	-4.70552
EDF1	-1.18969	12.4746	-1.64693	0.123429	0.499617	-4.70325
LRP1	-3.34318	14.5145	-1.64587	0.123651	0.499617	-4.70469
PRG3	1.71975	11.8169	1.64343	0.124159	0.500011	-4.70797
AK2	-0.69512	16.1265	-1.64359	0.124125	0.500011	-4.70775
FKBP5	1.137	11.071	1.64121	0.124624	0.501314	-4.71096
ATP1A1	-1.05565	20.299	-1.63982	0.124915	0.501917	-4.71282
TMEM30B	0.630238	13.2203	1.63716	0.125475	0.503598	-4.71639
VPS35	0.477314	16.3467	1.63532	0.125863	0.504586	-4.71886
SCYL2	-0.876964	11.2043	-1.63461	0.126013	0.504618	-4.71981
CDA	1.46911	14.0245	1.63079	0.126822	0.506068	-4.72492
NTPCR	1.38678	15.013	1.63154	0.126663	0.506068	-4.72392
MACROH2A2	0.99611	14.5997	1.62955	0.127086	0.506068	-4.72658
ADK	0.457089	14.1162	1.62959	0.127077	0.506068	-4.72653
RPL6	-0.542337	17.3331	-1.6303	0.126927	0.506068	-4.72558
PDIA3	-0.513611	19.4024	-1.62834	0.127344	0.506138	-4.7282
SNTB2	-1.10226	12.0493	-1.62813	0.127388	0.506138	-4.72848
HNRNPA0	-0.775686	13.98	-1.62729	0.127569	0.506288	-4.72961
PLBD1	1.66995	14.6985	1.62141	0.128832	0.506369	-4.73746
ACTA1	1.26981	12.6008	1.62091	0.128939	0.506369	-4.73812
NDUFB1	1.18443	12.8396	1.62283	0.128525	0.506369	-4.73556
WDR44	0.922116	11.7707	1.61944	0.129257	0.506369	-4.74008
DOCK2	0.773661	11.1054	1.62015	0.129103	0.506369	-4.73914
ASS1	0.764024	15.7343	1.62299	0.128491	0.506369	-4.73535
DNAI2	0.76106	13.4637	1.61793	0.129583	0.506369	-4.74209
BOK	0.748416	13.8472	1.61865	0.129428	0.506369	-4.74114
SNX4	0.58092	11.0962	1.61829	0.129506	0.506369	-4.74162
NDUFB7	0.551296	12.979	1.61871	0.129414	0.506369	-4.74105
PDHB	0.512965	16.6946	1.62117	0.128883	0.506369	-4.73778
PGRMC1	-0.431879	17.8405	-1.6206	0.129006	0.506369	-4.73853
SUMO1	-0.908992	13.0388	-1.62012	0.129109	0.506369	-4.73917
GRB2	-1.05844	13.4005	-1.62046	0.129036	0.506369	-4.73872
MIA2	1.56653	14.1636	1.61671	0.129848	0.50648	-4.74372
EPB42	1.36362	11.9057	1.61549	0.130112	0.50648	-4.74533
SEPHS1	0.65419	13.2467	1.61334	0.130581	0.50648	-4.7482
PCBD1	-0.775484	14.7889	-1.61521	0.130175	0.50648	-4.74572
SF3B2	-0.966353	16.1586	-1.61424	0.130385	0.50648	-4.747
PLEKHA5	-1.03017	13.1762	-1.61322	0.130608	0.50648	-4.74836
PICALM	-1.40165	13.5994	-1.61345	0.130558	0.50648	-4.74806
COL21A1	1.19095	12.7751	1.60939	0.131445	0.508478	-4.75344
PRNP	0.983559	11.1311	1.60453	0.132516	0.508478	-4.7599
MROH1	0.865257	10.5343	1.60905	0.13152	0.508478	-4.7539
ELMO1	0.793762	11.1138	1.60461	0.132498	0.508478	-4.75978
PSMB3	0.728069	16.8859	1.60646	0.13209	0.508478	-4.75734
FKBP2	0.574502	14.1156	1.60371	0.132696	0.508478	-4.76097
GSTK1	0.493226	15.7648	1.60745	0.131871	0.508478	-4.75602
GALK1	-0.639186	11.9354	-1.60482	0.132452	0.508478	-4.75951
EIF2S2	-1.22967	12.4218	-1.60425	0.132578	0.508478	-4.76026
DNAH7	-1.23256	13.7692	-1.60375	0.132688	0.508478	-4.76092
SAXO4	-1.40351	15.0902	-1.60404	0.132624	0.508478	-4.76054
PCK2	0.818017	11.8844	1.59876	0.133796	0.510822	-4.76753
GGA2	0.766412	10.8729	1.59985	0.133553	0.510822	-4.76608
HS1BP3	0.692405	10.9777	1.59909	0.133722	0.510822	-4.76709
ENO2	-1.38582	14.536	-1.59837	0.133883	0.510822	-4.76804
MFN2	1.84203	11.8631	1.59683	0.134225	0.511034	-4.77007
GOLGB1	-1.14128	14.669	-1.59715	0.134156	0.511034	-4.76966
ALOX5AP	0.726237	14.5921	1.5944	0.134771	0.512231	-4.77329
WARS1	-0.476595	15.6752	-1.59414	0.134828	0.512231	-4.77362
MIA3	2.72514	17.5552	1.59169	0.135379	0.51234	-4.77685
CASP14	1.0919	19.9055	1.59136	0.135453	0.51234	-4.77729
H2BC18	0.978988	12.9761	1.59081	0.135577	0.51234	-4.77801
SRSF9	-0.607614	14.919	-1.59202	0.135305	0.51234	-4.77642
LSM12	-0.960982	12.3695	-1.59249	0.135199	0.51234	-4.7758
SCGB3A1	1.26317	12.6698	1.58318	0.137306	0.513291	-4.78805
FAM136A	0.775495	12.4011	1.58125	0.137747	0.513291	-4.79059
NUCKS1	0.582034	14.2791	1.58881	0.136028	0.513291	-4.78064
DBNL	0.453306	15.8581	1.58527	0.13683	0.513291	-4.7853
QKI	-0.920411	12.2278	-1.58346	0.137241	0.513291	-4.78768
CPT2	-0.945338	11.9587	-1.58624	0.13661	0.513291	-4.78403
CFAP77	-0.98455	15.1576	-1.58731	0.136369	0.513291	-4.78263
RALA	-1.049	13.1589	-1.58167	0.13765	0.513291	-4.79003
PRPF40A	-1.12379	12.1555	-1.5808	0.137849	0.513291	-4.79117
TES	-1.23049	14.2962	-1.58753	0.136318	0.513291	-4.78233
ADSS2	-1.40937	14.2811	-1.58581	0.136708	0.513291	-4.78459
KRT86	-2.21715	16.5087	-1.58226	0.137516	0.513291	-4.78926
MICU2	-2.66146	14.7481	-1.58279	0.137394	0.513291	-4.78856
HSPA1L	-3.66492	22.5259	-1.58355	0.137222	0.513291	-4.78756
KRT15	1.33822	19.5633	1.57936	0.138179	0.51398	-4.79306
PSMB4	0.658006	17.0125	1.57846	0.138386	0.514211	-4.79424
DDX23	-2.37848	16.4805	-1.5768	0.138765	0.515083	-4.79641
CLXN	0.587461	13.8599	1.57581	0.138993	0.515391	-4.79771
CHI3L1	1.97216	12.8643	1.57427	0.13935	0.515638	-4.79973
CFAP157	-1.07619	12.7151	-1.5748	0.139227	0.515638	-4.79904
KRT12	1.03579	11.8948	1.56747	0.140926	0.516023	-4.80861
RBM22	0.969867	12.5312	1.56743	0.140935	0.516023	-4.80867
STAM	0.931886	11.3717	1.56665	0.141118	0.516023	-4.80969
IGLV3-19	0.834665	10.9512	1.57104	0.140095	0.516023	-4.80395
ALG5	0.757196	11.3758	1.56628	0.141203	0.516023	-4.81017
RPL23A	-0.463075	17.8348	-1.56886	0.140602	0.516023	-4.8068
SLC25A24	-0.534267	16.9947	-1.56445	0.141631	0.516023	-4.81255
ERP29	-0.612378	16.9887	-1.56567	0.141345	0.516023	-4.81095
PIERCE2	-0.855396	12.0043	-1.56461	0.141593	0.516023	-4.81234
OGN	-1.01364	13.7914	-1.57312	0.139615	0.516023	-4.80123
PTPN23	-1.08636	13.4241	-1.57056	0.140207	0.516023	-4.80457
TBCB	-1.11373	13.8688	-1.56768	0.140876	0.516023	-4.80834
SRP54	-1.21357	12.7699	-1.56917	0.14053	0.516023	-4.80639
RPS29	-1.2269	11.8426	-1.56522	0.14145	0.516023	-4.81154
SULT1A1	-1.34905	13.8606	-1.56561	0.141361	0.516023	-4.81104
FAM107B	1.06281	11.8987	1.5617	0.142275	0.517585	-4.81613
ATP5F1EP2	0.542374	15.3148	1.56138	0.14235	0.517585	-4.81654
TUBB4B	-0.717771	23.424	-1.56069	0.142512	0.517645	-4.81744
HLA-A	0.765616	15.0414	1.5599	0.1427	0.517796	-4.81848
ASCC3	1.79285	11.579	1.55607	0.143602	0.518095	-4.82344
RNASE7	1.27231	13.9432	1.55354	0.144204	0.518095	-4.82674
KRT82	1.01924	10.5593	1.55193	0.144587	0.518095	-4.82882
SBSN	0.947645	17.6181	1.54972	0.145115	0.518095	-4.83169
DOCK9	0.928028	11.1618	1.55642	0.143521	0.518095	-4.82299
DES	0.855366	13.4564	1.54244	0.146861	0.518095	-4.84109
GLB1	0.804879	11.9584	1.54478	0.146299	0.518095	-4.83808
EMC1	0.804441	12.9254	1.54405	0.146473	0.518095	-4.83901
ITGA5	0.798104	11.0893	1.55199	0.144574	0.518095	-4.82875
NCK1	0.78231	10.8889	1.55447	0.143983	0.518095	-4.82553
IGLV1-47	0.761761	12.679	1.54883	0.145326	0.518095	-4.83283
IGKV1-17	0.745849	11.2205	1.55796	0.143156	0.518095	-4.82099
TYMP	0.685611	17.7724	1.54328	0.14666	0.518095	-4.84001
PRKCB	0.671581	11.3545	1.54298	0.146731	0.518095	-4.84039
ARF3	-0.459668	17.9345	-1.55007	0.145031	0.518095	-4.83123
GAS2L2	-0.55114	15.2014	-1.54601	0.146002	0.518095	-4.83648
RPS4X	-0.596809	17.8953	-1.54507	0.146228	0.518095	-4.8377
CCDC13	-0.769808	14.646	-1.54356	0.146591	0.518095	-4.83964
ERO1A	-0.775525	12.7591	-1.54983	0.145087	0.518095	-4.83154
SKIC2	-0.839427	12.2442	-1.54807	0.145508	0.518095	-4.83381
PRKAR1A	-0.974981	13.1683	-1.55731	0.14331	0.518095	-4.82184
IFT140	-1.24757	15.3889	-1.54354	0.146597	0.518095	-4.83968
TMTC3	-1.27264	12.8689	-1.54959	0.145144	0.518095	-4.83185
GYS1	-1.27856	11.8912	-1.54785	0.145561	0.518095	-4.8341
NUDT3	-1.35805	12.0078	-1.55346	0.144224	0.518095	-4.82684
TOP1	-1.39032	13.1527	-1.54392	0.146505	0.518095	-4.83918
KRT24	-1.46098	12.5524	-1.54574	0.146068	0.518095	-4.83684
PDE4DIP	-1.85152	13.1024	-1.54402	0.146482	0.518095	-4.83906
HSPA5	-0.42199	20.8451	-1.53978	0.147505	0.51985	-4.84453
INTS3	1.82641	13.0672	1.53623	0.148367	0.520961	-4.8491
CPA4	1.16116	16.2849	1.53537	0.148577	0.520961	-4.85021
EPN1	1.08951	11.0434	1.53187	0.149432	0.520961	-4.85471
SDC4	1.01452	12.8502	1.53272	0.149225	0.520961	-4.85362
HMGN1	0.739661	11.4636	1.53401	0.148909	0.520961	-4.85196
HCLS1	0.716561	11.0163	1.53298	0.149161	0.520961	-4.85328
TUFM	-0.43083	19.1582	-1.53296	0.149165	0.520961	-4.8533
ST13	-0.545059	17.0244	-1.532	0.149401	0.520961	-4.85454
VPS35L	-0.669288	11.4702	-1.53561	0.148519	0.520961	-4.8499
PKP2	-0.761914	11.1784	-1.5365	0.148303	0.520961	-4.84876
SF3A3	-1.66358	13.2239	-1.53413	0.148879	0.520961	-4.8518
RBPMS	1.11512	11.4563	1.52907	0.15012	0.522847	-4.8583
WFDC12	1.02936	11.4491	1.52747	0.150514	0.523708	-4.86036
DENND10P1	0.841783	10.9358	1.52659	0.15073	0.523944	-4.86148
FSCN1	1.28218	12.1227	1.51841	0.152761	0.525401	-4.87195
CLIC3	0.937921	11.9937	1.52171	0.151939	0.525401	-4.86773
FLG	0.924022	18.2207	1.51836	0.152774	0.525401	-4.87202
MIX23	0.875338	11.5262	1.51849	0.152742	0.525401	-4.87185
VCPIP1	0.69744	11.3196	1.52073	0.152183	0.525401	-4.86899
MRPL58	0.588946	13.2242	1.52112	0.152085	0.525401	-4.86848
MBOAT7	0.473831	14.4171	1.51908	0.152593	0.525401	-4.87109
MAGT1	0.45252	15.4607	1.52015	0.152327	0.525401	-4.86973
IDH2	-0.455607	17.9891	-1.52214	0.151833	0.525401	-4.86719
TLN1	-0.696614	17.3731	-1.52009	0.152342	0.525401	-4.8698
ODAD3	-1.15941	14.5447	-1.52034	0.152279	0.525401	-4.86948
SND1	-0.616268	17.4727	-1.51742	0.153008	0.525696	-4.87321
DNALI1	-1.45524	13.816	-1.516	0.153363	0.526409	-4.87503
CA3	1.60509	12.8544	1.51186	0.154404	0.526417	-4.88031
PSAPL1	1.53498	13.3058	1.51187	0.1544	0.526417	-4.88029
GUSB	1.01994	11.3548	1.51366	0.15395	0.526417	-4.87801
PEF1	0.543119	14.4316	1.51364	0.153956	0.526417	-4.87804
RHOA	-0.589771	16.399	-1.51493	0.153633	0.526417	-4.8764
MYDGF	-0.722357	14.0387	-1.51335	0.154028	0.526417	-4.87841
PPP1R12A	-0.976444	13.2924	-1.51254	0.154232	0.526417	-4.87944
RRM2B	-1.19929	13.416	-1.51128	0.15455	0.526417	-4.88104
EIF2S3	-0.432045	16.0078	-1.51067	0.154702	0.526432	-4.88181
ILF3	-0.548348	17.638	-1.50989	0.1549	0.526601	-4.88281
CDH5	0.661114	10.8539	1.50741	0.155527	0.527221	-4.88596
SPAG1	0.647731	13.8523	1.50822	0.155323	0.527221	-4.88494
CTSL	-0.782685	11.2936	-1.50754	0.155494	0.527221	-4.8858
OSGEP	0.532812	14.3349	1.50655	0.155745	0.527457	-4.88706
AQP1	0.793557	10.9895	1.49982	0.157463	0.528713	-4.8956
GOLPH3	0.781438	10.9763	1.50224	0.156843	0.528713	-4.89253
IMPDH2	0.614774	14.3097	1.50073	0.157229	0.528713	-4.89444
SLC30A7	0.540572	11.2222	1.49902	0.157666	0.528713	-4.8966
ACSS1	-0.433071	15.7087	-1.50323	0.156591	0.528713	-4.89128
ARCN1	-0.493842	16.2518	-1.5019	0.15693	0.528713	-4.89296
HMGB1	-0.639567	15.9419	-1.50002	0.15741	0.528713	-4.89534
CMPK2	-0.696898	12.375	-1.49904	0.157662	0.528713	-4.89659
SELENOH	-0.825424	11.5398	-1.50351	0.156518	0.528713	-4.89091
CFAP45	-0.900221	15.5028	-1.50353	0.156513	0.528713	-4.89089
NANS	-0.986804	16.4834	-1.49869	0.157752	0.528713	-4.89703
RPL36AL	1.00223	11.4209	1.49674	0.158252	0.529403	-4.89949
PKP1	0.957555	19.4164	1.49646	0.158325	0.529403	-4.89985
NUP35	0.685753	14.2231	1.49567	0.158527	0.529403	-4.90085
CTSZ	0.679536	16.1995	1.49557	0.158553	0.529403	-4.90097
BPNT2	0.89589	11.3704	1.49426	0.15889	0.530031	-4.90262
PSMB7	1.06848	13.3123	1.49332	0.159135	0.530194	-4.90382
TRIM29	1.06547	15.0143	1.49125	0.15967	0.530194	-4.90643
TNXB	0.890435	11.9868	1.49119	0.159684	0.530194	-4.9065
ALDH1L1	0.881847	10.9615	1.49223	0.159415	0.530194	-4.90519
DNAH9	-1.56442	16.8834	-1.49166	0.159565	0.530194	-4.90592
PTPN1	-0.400534	14.0694	-1.49047	0.159872	0.530322	-4.90742
WDR47	1.22994	12.6146	1.48557	0.161148	0.531232	-4.91359
DSC3	1.08614	16.7079	1.48528	0.161224	0.531232	-4.91396
RBP1	0.695469	10.9839	1.48488	0.161329	0.531232	-4.91446
SAMM50	-0.623235	13.5998	-1.48737	0.160679	0.531232	-4.91133
FBN1	-0.637116	19.0772	-1.48743	0.160663	0.531232	-4.91125
CKB	-0.677358	18.4385	-1.48551	0.161162	0.531232	-4.91366
MNDA	-0.947813	12.2569	-1.48516	0.161256	0.531232	-4.91411
LAMB2	-1.23543	13.1271	-1.48483	0.161342	0.531232	-4.91452
KRT3	1.04353	16.6026	1.48371	0.161635	0.531426	-4.91593
FKBP10	0.832706	10.9396	1.48346	0.161699	0.531426	-4.91624
DNAH12	-0.743799	13.0086	-1.48222	0.162024	0.532001	-4.9178
SPTB	1.3723	12.356	1.48044	0.162493	0.532068	-4.92004
CLU	0.521952	16.097	1.48098	0.162349	0.532068	-4.91935
VPS26B	0.482423	11.675	1.4806	0.162451	0.532068	-4.91984
HRAS	0.79366	12.1056	1.47966	0.162697	0.532245	-4.92101
ARAP1	1.10064	11.2517	1.47858	0.162982	0.532688	-4.92237
SAFB	-0.60212	13.8443	-1.47694	0.163415	0.533612	-4.92443
NIF3L1	0.877751	14.2258	1.47625	0.163597	0.533715	-4.92529
RABGGTA	0.941672	11.2889	1.47431	0.164111	0.534903	-4.92772
SSBP1	0.427832	16.5359	1.47279	0.164515	0.535237	-4.92962
PSMD13	-0.477283	14.2036	-1.47333	0.164371	0.535237	-4.92895
PRPF6	-0.59169	14.7782	-1.47207	0.164705	0.535368	-4.93052
TEKT4	-0.579657	15.5761	-1.47098	0.164995	0.535821	-4.93188
ELOB	-1.10418	13.0277	-1.47036	0.16516	0.535867	-4.93265
IGKV1-5	0.598682	13.0431	1.46695	0.166073	0.538008	-4.93692
EML4	-1.55629	14.0381	-1.46676	0.166123	0.538008	-4.93715
CKAP5	0.856413	11.0094	1.46463	0.166696	0.539372	-4.93981
PSMD2	1.00297	16.7416	1.46399	0.166868	0.539437	-4.94061
EHD4	-0.491866	16.5552	-1.46285	0.167175	0.53994	-4.94203
JCHAIN	0.898552	15.3715	1.4621	0.167377	0.540103	-4.94297
GOLGA3	0.6404	18.9908	1.46149	0.167541	0.540141	-4.94372
AGFG1	-0.587335	11.1496	-1.45773	0.168557	0.542925	-4.94839
ADPGK	0.591728	13.3879	1.45694	0.168772	0.543124	-4.94937
ACE	1.52955	11.1882	1.45502	0.169295	0.543615	-4.95176
GIGYF2	0.867456	11.1694	1.4547	0.169383	0.543615	-4.95216
LAMA4	0.612139	10.6626	1.4556	0.169136	0.543615	-4.95103
RAB8B	0.721785	11.332	1.45403	0.169565	0.543709	-4.95299
ALDH1A3	0.652808	11.1048	1.45282	0.169894	0.544273	-4.95448
POLR2E	-1.03454	12.892	-1.45118	0.170343	0.545221	-4.95652
PSMA6	0.662131	17.6271	1.44927	0.170865	0.545909	-4.95888
RPL8	-0.692406	17.0551	-1.44946	0.170814	0.545909	-4.95864
TUBB2B	0.652326	14.8709	1.44796	0.171226	0.54657	-4.9605
CTSA	1.21267	15.0777	1.43313	0.175343	0.547207	-4.97877
ITIH1	1.11138	12.86	1.43293	0.175399	0.547207	-4.97901
CLEC16A	1.0571	11.4008	1.43451	0.174956	0.547207	-4.97707
GDPD3	1.04987	14.2974	1.43795	0.173996	0.547207	-4.97285
GSDMA	1.03705	18.1919	1.44061	0.173256	0.547207	-4.96957
BCAS1	1.02501	13.1923	1.43769	0.174067	0.547207	-4.97316
CRABP2	1.01773	13.1243	1.44176	0.172937	0.547207	-4.96815
NEK6	0.976945	11.2082	1.43457	0.174939	0.547207	-4.977
AZGP1	0.797624	19.6221	1.44454	0.172167	0.547207	-4.96472
SERPINB12	0.734864	20.0906	1.43896	0.173714	0.547207	-4.9716
MPDU1	0.677481	14.1529	1.43371	0.175179	0.547207	-4.97805
P3H1	0.654923	10.864	1.43667	0.174353	0.547207	-4.97442
TGFB1I1	0.581902	10.9061	1.43996	0.173436	0.547207	-4.97037
ACYP1	0.508048	13.6178	1.43293	0.175399	0.547207	-4.97901
VAT1	0.427945	16.9398	1.43741	0.174146	0.547207	-4.97351
ATP6V1B2	0.405879	16.5493	1.43328	0.175301	0.547207	-4.97859
ACLY	-0.410287	17.395	-1.44076	0.173214	0.547207	-4.96938
HSPA9	-0.476262	18.7398	-1.43988	0.173458	0.547207	-4.97046
RSU1	-0.621319	11.0151	-1.4339	0.175127	0.547207	-4.97782
ATP2B4	-0.709006	15.5323	-1.43995	0.17344	0.547207	-4.97039
GOLM1	-0.87635	12.6609	-1.44035	0.173329	0.547207	-4.9699
SSH3	-0.943589	12.4563	-1.44205	0.172855	0.547207	-4.96779
MOGS	-0.945446	16.4997	-1.43283	0.175426	0.547207	-4.97913
SUSD2	-1.02794	14.1081	-1.4455	0.171902	0.547207	-4.96353
STRN3	-1.30149	12.1567	-1.43837	0.17388	0.547207	-4.97233
PSMC1	-1.49425	14.5338	-1.4377	0.174064	0.547207	-4.97315
ELN	0.785129	12.9185	1.43098	0.175946	0.548346	-4.9814
LCN2	1.13917	14.8511	1.42854	0.176634	0.549527	-4.9844
NHERF1	0.492122	16.9862	1.42883	0.17655	0.549527	-4.98403
PALM	0.973904	11.9137	1.42726	0.176994	0.550166	-4.98596
ASAH1	0.50018	18.389	1.4265	0.177209	0.550354	-4.98689
MCAM	1.11073	11.2183	1.42567	0.177444	0.550602	-4.9879
NID2	0.670244	10.8999	1.42332	0.178111	0.552136	-4.99078
PAM	0.618658	11.4417	1.42283	0.178249	0.552136	-4.99137
TRIOBP	0.855708	12.0323	1.42184	0.178531	0.55253	-4.99258
SRRT	-0.771442	14.2881	-1.42097	0.178778	0.552813	-4.99364
RUVBL2	-0.482574	19.8538	-1.41788	0.179662	0.555064	-4.99741
DCD	0.50318	20.3776	1.41704	0.1799	0.555318	-4.99843
ARPIN	0.858547	14.3766	1.41372	0.180855	0.55537	-5.00247
IGHV5-51	0.624926	10.6101	1.4142	0.180716	0.55537	-5.00189
BTF3L4	0.518622	13.6339	1.4161	0.180171	0.55537	-4.99958
CAPNS1	0.425961	17.0162	1.41447	0.180639	0.55537	-5.00156
BAIAP2L1	-0.966999	13.1128	-1.41423	0.180707	0.55537	-5.00185
SRPRA	-1.05937	12.5763	-1.4155	0.180344	0.55537	-5.00031
PCYT1A	0.674222	15.8071	1.4119	0.181378	0.556046	-5.00468
RALY	-0.757638	15.9746	-1.41187	0.181387	0.556046	-5.00472
KRT73	-1.23147	14.032	-1.41129	0.181555	0.55608	-5.00542
PDCD5	0.445886	15.4644	1.40953	0.182065	0.556837	-5.00757
EPHX2	-1.00287	14.4778	-1.40935	0.182115	0.556837	-5.00778
ATP1B3	0.89365	10.5343	1.4061	0.183059	0.557032	-5.01172
SUN1	0.837805	12.5152	1.40516	0.183331	0.557032	-5.01285
ACSL4	0.818121	11.1528	1.40375	0.183741	0.557032	-5.01456
GCA	0.710409	10.6971	1.40395	0.183684	0.557032	-5.01432
USP7	0.553243	15.993	1.40653	0.182934	0.557032	-5.0112
YWHAE	-0.430251	20.0463	-1.4046	0.183493	0.557032	-5.01353
ANXA4	-0.453123	20.0542	-1.40335	0.183857	0.557032	-5.01504
RPL27	-0.465873	16.1541	-1.40596	0.183099	0.557032	-5.01189
MAOA	-0.493048	18.0064	-1.40822	0.182444	0.557032	-5.00915
IGHV4-61	-0.830428	11.3971	-1.40382	0.183722	0.557032	-5.01448
EFHC1	-1.40076	15.4281	-1.4032	0.183902	0.557032	-5.01522
CMA1	1.02583	11.4422	1.40208	0.184228	0.557075	-5.01658
GGH	0.908389	16.5404	1.40173	0.184331	0.557075	-5.017
MAP2K1	0.589813	11.205	1.40077	0.184612	0.557075	-5.01816
DDX3X	-0.484258	16.3868	-1.40135	0.184441	0.557075	-5.01745
KDM1A	-0.774114	12.0109	-1.40047	0.184699	0.557075	-5.01852
AGA	1.14837	15.3907	1.39905	0.185115	0.557383	-5.02023
RPL30	-0.400658	15.7457	-1.39914	0.185091	0.557383	-5.02013
ME1	1.08943	15.699	1.39727	0.18564	0.558489	-5.02239
NUTF2	0.738449	15.176	1.39653	0.185857	0.558671	-5.02328
CUTA	1.11103	12.7616	1.39283	0.186948	0.559113	-5.02773
EMC8	0.565451	12.8412	1.3944	0.186484	0.559113	-5.02584
TUBA1A	-0.49831	21.5408	-1.39471	0.186394	0.559113	-5.02547
TNKS1BP1	-0.688299	14.1946	-1.39481	0.186364	0.559113	-5.02535
SRSF10	-0.723236	13.5453	-1.39312	0.186862	0.559113	-5.02738
GK	-0.971314	12.5067	-1.39309	0.186871	0.559113	-5.02742
CCDC88C	-1.63604	14.1731	-1.39161	0.187308	0.55972	-5.02919
PSMD1	-0.691793	14.0762	-1.39084	0.187536	0.559932	-5.03012
DYNLT4	0.992555	13.2059	1.38599	0.18898	0.562353	-5.03594
SUPT4H1	0.506671	12.9374	1.38618	0.188923	0.562353	-5.03572
TM9SF2	-0.524078	14.4943	-1.38599	0.188978	0.562353	-5.03594
SLC30A9	-1.92031	16.4807	-1.38732	0.188581	0.562353	-5.03434
LGALSL	1.44745	13.3908	1.3762	0.191919	0.563245	-5.04765
DDX42	0.959366	14.0934	1.37793	0.191396	0.563245	-5.04558
COL4A5	0.793052	11.2116	1.37913	0.191033	0.563245	-5.04414
IGHV3-7	0.727576	14.5699	1.3756	0.192099	0.563245	-5.04836
WDFY1	0.654227	11.8357	1.37891	0.1911	0.563245	-5.0444
KRT13	0.595045	23.7531	1.37779	0.191436	0.563245	-5.04574
MRPS23	0.581862	12.8339	1.3734	0.192764	0.563245	-5.05097
HSD17B10	0.506924	15.6442	1.38028	0.190689	0.563245	-5.04277
ERLIN1	0.400753	11.9127	1.37535	0.192175	0.563245	-5.04865
RAC1	0.371692	16.297	1.38303	0.189864	0.563245	-5.03948
HSPD1	-0.374012	19.9631	-1.37528	0.192197	0.563245	-5.04874
TFAM	-0.42617	14.412	-1.37612	0.191942	0.563245	-5.04774
PRKDC	-0.548817	19.1062	-1.38255	0.190006	0.563245	-5.04005
IMMT	-0.549469	16.556	-1.38392	0.189596	0.563245	-5.03841
RPS2	-0.551997	16.4062	-1.37884	0.191121	0.563245	-5.04449
ABHD11	-0.581634	14.569	-1.37363	0.192694	0.563245	-5.0507
MVD	-0.6909	14.5009	-1.37583	0.192028	0.563245	-5.04808
ATAD3A	-0.819911	13.4717	-1.38164	0.190281	0.563245	-5.04115
FAM3C	-0.869278	12.3128	-1.37495	0.192297	0.563245	-5.04913
YBX3	-0.98075	14.9623	-1.38057	0.1906	0.563245	-5.04242
SNX27	-1.155	12.9289	-1.37363	0.192695	0.563245	-5.0507
DNAH11	-1.16196	17.3627	-1.3787	0.191162	0.563245	-5.04465
SNRPN	-0.950375	14.2473	-1.37239	0.193071	0.563679	-5.05218
IGHM	1.16807	14.7602	1.37158	0.193316	0.563931	-5.05314
NCL	-0.529742	17.9396	-1.37016	0.193749	0.564732	-5.05483
GPRC5A	0.736166	13.4031	1.36936	0.193994	0.564928	-5.05578
SAP18	0.49307	11.3171	1.3689	0.194134	0.564928	-5.05633
F12	0.552236	11.4489	1.36766	0.194511	0.565164	-5.05779
C4A	0.53269	11.0011	1.36732	0.194616	0.565164	-5.0582
ABCD3	-1.15831	14.9879	-1.36707	0.194692	0.565164	-5.0585
ESD	-0.821112	12.4041	-1.36579	0.195084	0.565838	-5.06001
AEBP1	1.07555	11.6501	1.36503	0.195318	0.565977	-5.06092
ENDOD1	0.835134	14.7691	1.36416	0.195583	0.565977	-5.06194
YWHAG	0.341649	17.5649	1.36408	0.195609	0.565977	-5.06205
STAU1	-0.811767	13.3954	-1.36277	0.196009	0.566674	-5.06359
SPRR2E	1.63202	13.8526	1.35812	0.197445	0.567641	-5.06909
RAB32	0.64398	11.019	1.35988	0.196901	0.567641	-5.06701
ALDH1A2	0.613658	11.5236	1.35806	0.197461	0.567641	-5.06916
VPS26A	0.36086	15.7797	1.36043	0.196729	0.567641	-5.06636
NT5DC1	-0.516974	13.8431	-1.3587	0.197264	0.567641	-5.0684
RSPH9	-0.937331	15.7456	-1.36075	0.196633	0.567641	-5.06598
SCP2	-1.06328	14.4292	-1.35815	0.197435	0.567641	-5.06906
NARS1	-0.840808	13.8888	-1.35599	0.198104	0.569028	-5.0716
DYSF	1.80845	11.9302	1.35513	0.198372	0.569281	-5.07262
SSR3	0.728656	11.9359	1.35364	0.198832	0.569281	-5.07437
SNRPA1	-1.03402	13.309	-1.35413	0.198681	0.569281	-5.0738
SMARCD1	-1.10798	13.1479	-1.35414	0.198678	0.569281	-5.07378
SCCPDH	-1.16686	15.8148	-1.35265	0.199141	0.569708	-5.07554
ALDH1B1	-1.31268	12.5289	-1.35157	0.199479	0.570215	-5.07681
EPB41L1	-0.956321	12.4885	-1.35073	0.19974	0.570502	-5.0778
IGF2R	0.742147	11.7318	1.34869	0.200378	0.570581	-5.0802
GGCT	0.704763	18.8778	1.34932	0.200182	0.570581	-5.07946
S100A9	0.646504	18.545	1.34859	0.200409	0.570581	-5.08031
MAOB	-1.10245	15.4208	-1.34976	0.200045	0.570581	-5.07894
EIF4G3	0.917306	11.8121	1.34751	0.200748	0.570631	-5.08158
PDXP	-0.962149	13.9884	-1.34755	0.200735	0.570631	-5.08153
AHCYL2	1.03586	11.8178	1.3456	0.201346	0.571049	-5.08382
HYDIN	-0.588012	14.1397	-1.34551	0.201377	0.571049	-5.08393
OTUD6B	-0.817518	11.7654	-1.34581	0.201281	0.571049	-5.08358
CAB39	0.501594	10.9501	1.34489	0.20157	0.571143	-5.08466
POLR2B	-0.887307	13.3495	-1.34302	0.202159	0.571899	-5.08685
RPL29	-0.985227	15.0153	-1.34353	0.201999	0.571899	-5.08625
LDHB	-0.381847	19.1845	-1.34178	0.20255	0.572094	-5.08829
MTA2	-0.691872	13.4417	-1.34226	0.202399	0.572094	-5.08774
S100A16	0.803431	15.052	1.341	0.202797	0.572337	-5.08921
RPL14	-0.524054	15.9366	-1.33935	0.203317	0.573351	-5.09113
SERPINA7	1.04084	11.9306	1.33769	0.203846	0.573499	-5.09308
ARHGEF1	0.875268	11.559	1.33824	0.203671	0.573499	-5.09244
ACTL6A	-0.657858	13.7214	-1.33766	0.203853	0.573499	-5.09311
GPNMB	1.06729	14.1944	1.33342	0.205203	0.574131	-5.09805
EEF1E1	0.610798	12.7853	1.33358	0.205151	0.574131	-5.09787
UPP1	0.572284	11.5761	1.33386	0.205064	0.574131	-5.09755
ETFB	0.394059	15.782	1.33445	0.204874	0.574131	-5.09685
PFN1	-0.347177	18.2446	-1.33091	0.206006	0.574131	-5.10098
WDR1	-0.361406	17.6957	-1.3304	0.206168	0.574131	-5.10157
ANXA5	-0.408133	19.7714	-1.3338	0.205084	0.574131	-5.09762
CCT6A	-0.451078	17.405	-1.33038	0.206177	0.574131	-5.1016
RPL18	-0.473948	17.9474	-1.33148	0.205824	0.574131	-5.10032
UQCRC2	-0.531069	16.3952	-1.33171	0.205749	0.574131	-5.10004
SELENOF	-0.610051	11.9355	-1.33202	0.205652	0.574131	-5.09969
SF1	-0.891571	14.3144	-1.33262	0.205458	0.574131	-5.09899
HDAC1	-0.910461	14.4469	-1.33085	0.206026	0.574131	-5.10105
TGM1	0.819336	19.4524	1.32781	0.207001	0.57421	-5.10458
GLIPR2	0.480851	15.9813	1.32654	0.207408	0.57421	-5.10605
DDB1	0.373662	17.5413	1.32627	0.207497	0.57421	-5.10637
NCBP2	-0.7229	12.3968	-1.32917	0.206563	0.57421	-5.103
DUSP23	-0.826867	11.4928	-1.32662	0.207383	0.57421	-5.10596
EIF3D	-0.897659	13.3706	-1.32806	0.206919	0.57421	-5.10429
HSPA2	-1.21982	15.1897	-1.32769	0.207039	0.57421	-5.10472
TPM1	-1.57328	13.2293	-1.32673	0.207349	0.57421	-5.10584
RAP2B	0.59264	11.5224	1.32488	0.207944	0.575	-5.10798
MICAL1	0.943889	12.617	1.32293	0.208573	0.576122	-5.11024
IQGAP1	-0.484996	18.6696	-1.32262	0.208674	0.576122	-5.1106
ARFGAP1	1.62153	16.4267	1.32045	0.209375	0.576394	-5.11311
HACD2	1.25237	12.4125	1.32179	0.208943	0.576394	-5.11156
ANK3	-0.687691	16.8277	-1.32124	0.209122	0.576394	-5.1122
PDCD10	-0.857437	14.471	-1.32031	0.209421	0.576394	-5.11327
ITIH4	0.679185	11.392	1.31906	0.209829	0.577069	-5.11472
DDRGK1	0.432248	15.3398	1.31463	0.211273	0.580592	-5.11983
DHX9	-0.406083	18.4547	-1.31206	0.212113	0.58232	-5.12279
RANBP1	-0.713039	13.5108	-1.3117	0.212229	0.58232	-5.1232
SPAG9	0.640965	11.636	1.30991	0.212817	0.583034	-5.12526
FASN	-0.533487	17.7135	-1.31001	0.212786	0.583034	-5.12515
PSMB1	0.567896	17.7665	1.3081	0.213414	0.58332	-5.12734
SEPTIN9	-0.513023	16.7404	-1.30836	0.213329	0.58332	-5.12705
DNAAF5	-0.727887	14.6686	-1.30824	0.213367	0.58332	-5.12718
ALDH5A1	-0.728123	14.3136	-1.30642	0.213966	0.583933	-5.12927
ATP8B1	-1.59375	13.6949	-1.30672	0.21387	0.583933	-5.12893
OSBP	1.02075	11.8534	1.29955	0.216244	0.584207	-5.13713
TMEM33	0.878823	12.9359	1.29503	0.217754	0.584207	-5.14229
PGM5	0.817471	11.2701	1.295	0.217765	0.584207	-5.14233
SYPL1	0.801987	15.3466	1.29834	0.216647	0.584207	-5.13851
APEH	0.784761	16.2468	1.30316	0.215045	0.584207	-5.133
TMEM87B	0.701122	11.1265	1.29636	0.217308	0.584207	-5.14077
TUBA1C	0.676505	12.7953	1.3	0.216095	0.584207	-5.13662
BAG3	0.659284	11.3636	1.29348	0.218273	0.584207	-5.14406
RETREG3	0.640653	12.6874	1.29609	0.217398	0.584207	-5.14108
C7	0.594692	10.5304	1.29704	0.217082	0.584207	-5.14
CHIT1	0.531969	11.2448	1.29997	0.216105	0.584207	-5.13666
ACADVL	-0.472977	17.5413	-1.29915	0.216378	0.584207	-5.13759
ATP5F1C	-0.536706	15.0751	-1.30364	0.214886	0.584207	-5.13245
SEPTIN7	-0.651483	14.3309	-1.29492	0.21779	0.584207	-5.14242
SNX5	-0.671816	13.741	-1.29428	0.218006	0.584207	-5.14315
WDR13	-0.728517	13.7883	-1.30431	0.214666	0.584207	-5.13169
CDC42	-0.729394	14.9528	-1.30165	0.215547	0.584207	-5.13474
CAV1	-0.866486	11.86	-1.29537	0.217639	0.584207	-5.1419
AK7	-0.867193	13.8951	-1.29394	0.218118	0.584207	-5.14353
HINT3	-0.88879	12.6853	-1.29643	0.217286	0.584207	-5.1407
ANAPC1	-0.935899	11.9558	-1.29997	0.216105	0.584207	-5.13666
EIF1AY	-0.966266	13.9621	-1.303	0.215099	0.584207	-5.13319
TAGLN	-1.01525	14.9605	-1.30304	0.215086	0.584207	-5.13314
SAE1	-1.10088	13.8464	-1.30089	0.215798	0.584207	-5.1356
CYSTM1	-1.19097	13.2244	-1.29882	0.216488	0.584207	-5.13797
ESYT2	-1.28291	13.2541	-1.29329	0.218338	0.584207	-5.14428
CBX3	-0.709068	15.2755	-1.29194	0.21879	0.584975	-5.14581
BCKDK	0.742177	10.9907	1.29018	0.219381	0.585246	-5.14781
C12orf57	0.726402	10.9975	1.28995	0.219461	0.585246	-5.14808
TC2N	0.626237	10.935	1.28773	0.220208	0.585246	-5.15059
WDR5	0.51878	12.8119	1.28791	0.220149	0.585246	-5.15039
PSMB10	0.501785	13.1514	1.29059	0.219245	0.585246	-5.14735
PPP1CB	0.339077	15.2517	1.2878	0.220186	0.585246	-5.15052
THEM6	-0.829248	12.7975	-1.28905	0.219762	0.585246	-5.14909
COPG2	-1.11578	14.0479	-1.28839	0.219987	0.585246	-5.14985
ACAA1	0.662252	12.1821	1.28666	0.22057	0.585582	-5.1518
ALDH3B1	0.624711	17.6751	1.28493	0.221157	0.585582	-5.15377
PSMD3	-0.476291	15.3591	-1.28576	0.220876	0.585582	-5.15283
PDXK	-0.571731	15.4904	-1.2852	0.221065	0.585582	-5.15346
NPHP1	-0.833703	11.8203	-1.28563	0.220919	0.585582	-5.15297
ATAD3B	1.58196	18.2612	1.28089	0.222529	0.585597	-5.15834
PHGDH	0.806367	16.5226	1.28374	0.22156	0.585597	-5.15512
TLN2	0.656918	10.8606	1.28038	0.222704	0.585597	-5.15892
HTT	0.627383	11.422	1.28038	0.222703	0.585597	-5.15892
FDXR	-0.404518	17.9117	-1.28173	0.222242	0.585597	-5.15739
HNRNPU	-0.423701	18.9338	-1.2807	0.222595	0.585597	-5.15856
HIP1R	-0.723161	12.0231	-1.28007	0.22281	0.585597	-5.15927
SPAG7	-0.877325	11.8392	-1.28164	0.222275	0.585597	-5.1575
NUP54	-0.939538	12.6809	-1.28089	0.222528	0.585597	-5.15834
DEK	-1.38205	13.8906	-1.28038	0.222703	0.585597	-5.15892
AOC3	-1.20304	15.2188	-1.27941	0.223033	0.585749	-5.16001
MFAP4	0.744993	11.413	1.27751	0.223683	0.586386	-5.16216
STK26	0.647393	11.178	1.27537	0.224416	0.586386	-5.16457
GMPPA	0.495929	14.0225	1.27612	0.224158	0.586386	-5.16372
TMEM123	0.325304	14.2811	1.27775	0.2236	0.586386	-5.16188
JPT2	-0.421558	16.2267	-1.27677	0.223935	0.586386	-5.16299
NEXN	-0.588308	10.8346	-1.27533	0.224429	0.586386	-5.16461
ALDOC	-0.863745	14.7152	-1.27611	0.224162	0.586386	-5.16373
CFHR1	0.617747	11.2774	1.27461	0.224677	0.586527	-5.16542
AGR3	-0.416369	20.0291	-1.27378	0.224961	0.586527	-5.16636
RAB13	-0.55762	12.759	-1.27373	0.224978	0.586527	-5.16641
ELAPOR1	0.825841	13.0918	1.27252	0.225395	0.586567	-5.16778
RAVER1	0.750974	12.7824	1.27052	0.226085	0.586567	-5.17003
HDDC2	0.516946	13.2189	1.2711	0.225885	0.586567	-5.16937
CEP164	-0.62556	12.1585	-1.27149	0.22575	0.586567	-5.16894
FN3KRP	-0.887873	12.7189	-1.27191	0.225606	0.586567	-5.16847
SERPINF1	-0.980839	12.9644	-1.27033	0.226148	0.586567	-5.17023
TRADD	-1.29924	12.4458	-1.27263	0.225356	0.586567	-5.16765
OTUD4	0.647907	12.3822	1.26856	0.226762	0.587133	-5.17223
DAD1	0.396734	16.1169	1.26827	0.226862	0.587133	-5.17255
WASF2	-0.7095	12.6729	-1.26908	0.226583	0.587133	-5.17165
LTC4S	0.605266	10.6616	1.26633	0.227532	0.58844	-5.17472
SPINK5	1.63541	12.8347	1.262	0.229039	0.588507	-5.17957
ALOX15B	0.737803	10.9608	1.25999	0.229741	0.588507	-5.18182
TWF2	0.577848	11.2939	1.25913	0.230041	0.588507	-5.18277
C3	0.521028	17.8984	1.26127	0.229292	0.588507	-5.18038
VDAC1	0.507435	17.4849	1.2593	0.229983	0.588507	-5.18259
CORO7	0.414162	14.0191	1.25951	0.229909	0.588507	-5.18235
SRRM2	-0.448028	17.7593	-1.25938	0.229953	0.588507	-5.18249
PPP1R2	-0.594783	11.5851	-1.26365	0.228464	0.588507	-5.17772
CES1	-0.707079	18.2947	-1.26286	0.228739	0.588507	-5.17861
SEC63	-0.799952	11.4087	-1.25989	0.229777	0.588507	-5.18193
PRPF19	-0.889346	15.0557	-1.26055	0.229544	0.588507	-5.18119
IFT70A	-0.98144	13.9652	-1.26087	0.229433	0.588507	-5.18083
MARCKS	-1.00608	14.5458	-1.25998	0.229744	0.588507	-5.18183
TPP2	-1.02082	16.2471	-1.26309	0.228659	0.588507	-5.17835
ZSCAN18	-1.41865	12.5703	-1.26336	0.228565	0.588507	-5.17805
PNP	0.837018	15.456	1.25814	0.230388	0.588972	-5.18388
YWHAB	-0.333483	18.2441	-1.25661	0.230924	0.589455	-5.18558
CROCC	-0.550602	20.3709	-1.25571	0.23124	0.589455	-5.18659
NBEA	-0.884687	12.8008	-1.25609	0.231108	0.589455	-5.18617
GCDH	-0.947276	13.5147	-1.2565	0.230962	0.589455	-5.1857
BAZ1B	1.89407	11.584	1.2546	0.23163	0.589742	-5.18782
CSPP1	1.13592	11.4845	1.25438	0.231709	0.589742	-5.18807
IGHV3-72	0.445233	11.6492	1.25398	0.23185	0.589742	-5.18852
PURA	-0.452361	15.4312	-1.25275	0.232283	0.589998	-5.18988
PAPSS1	-0.742439	15.7295	-1.2532	0.232121	0.589998	-5.18937
RAP1A	0.579368	10.6007	1.25141	0.232756	0.59034	-5.19137
HSPA8	-0.413604	21.4423	-1.25095	0.232915	0.59034	-5.19187
TRIM22	-1.02692	12.646	-1.25169	0.232657	0.59034	-5.19106
BROX	1.16054	14.1731	1.24068	0.236568	0.591171	-5.20324
GPD1	0.885307	11.6815	1.24123	0.236369	0.591171	-5.20263
BICD2	0.798485	11.0535	1.24179	0.236171	0.591171	-5.20202
PEPD	0.79375	14.3122	1.24166	0.236216	0.591171	-5.20216
VAMP2	0.734234	13.6363	1.24452	0.235197	0.591171	-5.199
IGLV1-51	0.687989	10.8728	1.24785	0.234013	0.591171	-5.19531
PLXDC2	0.625822	11.0993	1.24375	0.23547	0.591171	-5.19985
OCRL	0.622557	11.2567	1.24508	0.234997	0.591171	-5.19838
SOD1	0.555961	15.542	1.24892	0.233636	0.591171	-5.19413
TRIP10	0.483129	11.3889	1.24639	0.234533	0.591171	-5.19693
PRDX5	-0.425161	19.603	-1.2474	0.234174	0.591171	-5.19581
FLOT1	-0.430179	16.792	-1.2435	0.235562	0.591171	-5.20013
SRSF7	-0.506644	17.0323	-1.24178	0.236176	0.591171	-5.20203
ILKAP	-0.699252	13.239	-1.24093	0.236478	0.591171	-5.20296
ESYT1	-0.720774	14.2161	-1.24329	0.235635	0.591171	-5.20036
RRBP1	-0.864003	18.7721	-1.24549	0.234854	0.591171	-5.19793
RGN	-0.917155	11.9186	-1.24536	0.234898	0.591171	-5.19807
ZFR	-1.04742	13.3905	-1.24688	0.23436	0.591171	-5.19639
DDI2	-1.22585	14.8224	-1.24609	0.234638	0.591171	-5.19726
CAVIN2	-1.23889	13.8569	-1.24699	0.234318	0.591171	-5.19626
MAN2B2	0.801119	11.0473	1.23127	0.239952	0.594198	-5.21359
MRPS6	0.652416	12.3286	1.23471	0.238709	0.594198	-5.20981
SNRPC	0.644868	11.4505	1.23483	0.238668	0.594198	-5.20968
NDUFA9	0.628288	11.4758	1.23168	0.239803	0.594198	-5.21314
FIP1L1	0.617967	11.8797	1.23663	0.23802	0.594198	-5.2077
SORD	0.521097	15.62	1.23333	0.239207	0.594198	-5.21133
MDH2	-0.396566	19.1984	-1.23182	0.239752	0.594198	-5.21298
RPLP2	-0.411259	16.2652	-1.23384	0.239025	0.594198	-5.21077
ARF4	-0.445791	16.3906	-1.23309	0.239295	0.594198	-5.21159
HK1	-0.446086	18.8847	-1.23315	0.239273	0.594198	-5.21153
DDAH1	-0.489693	17.8901	-1.23392	0.238993	0.594198	-5.21067
LRBA	-0.642913	18.0538	-1.23238	0.239549	0.594198	-5.21237
PTGR1	-0.95568	15.8272	-1.23267	0.239444	0.594198	-5.21205
SPATS2L	0.786819	11.5726	1.23032	0.240297	0.594224	-5.21463
CAST	-0.769235	15.467	-1.22974	0.240507	0.594224	-5.21527
CSNK2A1	-0.85337	12.3127	-1.22939	0.240631	0.594224	-5.21564
RPL18A	-1.22586	16.1143	-1.2296	0.240555	0.594224	-5.21541
PTK7	-0.786023	12.0878	-1.22646	0.241696	0.59644	-5.21885
MYO1C	-1.0706	14.7821	-1.22403	0.242583	0.598213	-5.22151
MDH1	-0.538835	16.845	-1.22284	0.243017	0.598454	-5.22281
ERICH3	-0.876604	17.9298	-1.22303	0.242947	0.598454	-5.2226
UNC45A	-1.19435	12.5265	-1.22219	0.243253	0.598622	-5.22351
CSRP2	0.643764	11.1165	1.22093	0.243713	0.59934	-5.22488
PON2	0.855355	12.1054	1.2167	0.245266	0.602741	-5.22948
CRTAP	0.660339	11.1293	1.216	0.245526	0.602962	-5.23025
NUDT21	-0.520905	13.9917	-1.21388	0.246305	0.604459	-5.23254
EEF1B2	-1.00693	14.4917	-1.21219	0.246932	0.605579	-5.23438
ORM1	-1.1951	13.0261	-1.21141	0.24722	0.605869	-5.23523
SORBS3	1.12201	11.969	1.21094	0.247393	0.605874	-5.23573
ABI1	-1.01364	13.5127	-1.20956	0.247906	0.606714	-5.23723
ACP5	0.936438	11.6199	1.20743	0.248696	0.607446	-5.23953
KPRP	0.669688	19.2532	1.20646	0.249056	0.607446	-5.24057
LTBP2	-0.652948	16.4076	-1.20646	0.24906	0.607446	-5.24058
CRYL1	-0.67441	11.6767	-1.20723	0.248771	0.607446	-5.23974
TIAL1	-1.65597	16.3598	-1.20804	0.248468	0.607446	-5.23886
AAK1	0.699765	11.3622	1.20514	0.249551	0.608228	-5.242
PLEC	-0.368804	21.2305	-1.2037	0.250088	0.609117	-5.24355
MAP1A	1.37599	17.5185	1.20278	0.250432	0.609121	-5.24454
CUL1	-0.578121	11.1815	-1.20315	0.250293	0.609121	-5.24414
SFXN1	-0.82241	14.8886	-1.202	0.250723	0.609413	-5.24538
SHMT1	0.409465	14.2562	1.20106	0.251076	0.609854	-5.2464
KYAT3	-0.52075	13.1012	-1.20023	0.251385	0.610188	-5.24728
DDX17	-0.371323	18.5135	-1.19943	0.251686	0.610503	-5.24814
HNRNPL	-0.468703	17.6043	-1.19852	0.252027	0.610911	-5.24912
FKBP4	1.07172	14.0056	1.19597	0.25299	0.611763	-5.25186
HNRNPA1	-0.354815	18.9536	-1.19653	0.252775	0.611763	-5.25125
RPRD1B	-0.788574	14.3411	-1.19576	0.253066	0.611763	-5.25208
BUB3	-0.934068	15.5584	-1.19617	0.252911	0.611763	-5.25164
TMEM263	1.32032	12.0929	1.19303	0.254099	0.613532	-5.25501
MMRN2	0.854309	11.1463	1.19083	0.254932	0.613532	-5.25736
TMEM30A	0.679986	11.8232	1.19003	0.255234	0.613532	-5.25821
SSR4	0.636875	14.2758	1.18996	0.255263	0.613532	-5.25829
GMFB	0.549652	11.245	1.19273	0.254212	0.613532	-5.25533
CCDC50	-0.47054	11.3028	-1.18973	0.255349	0.613532	-5.25853
IFT57	-0.831519	15.7886	-1.19181	0.254561	0.613532	-5.25631
SLC44A4	-0.983321	12.3968	-1.19118	0.2548	0.613532	-5.25699
GOLGA2	-1.07773	11.5336	-1.18973	0.255351	0.613532	-5.25854
ADH1C	0.952926	13.2302	1.18714	0.256336	0.61444	-5.2613
HSPA4L	0.780476	17.0541	1.18566	0.256899	0.61444	-5.26287
CREB1	0.64181	11.8123	1.18648	0.256584	0.61444	-5.26199
TPP1	0.49739	16.0318	1.18571	0.256877	0.61444	-5.26281
NPHP4	-0.396466	13.7251	-1.1875	0.256198	0.61444	-5.26091
PMM2	-0.728855	13.3996	-1.18556	0.256938	0.61444	-5.26298
ITGA3	-0.95352	13.6727	-1.18801	0.256003	0.61444	-5.26037
SLC4A1	1.578	12.5897	1.18401	0.257526	0.614843	-5.26462
SDF2L1	0.637369	11.1094	1.1824	0.258144	0.614843	-5.26634
LAMB3	0.513309	18.2095	1.18441	0.257377	0.614843	-5.2642
PPIA	-0.349494	19.2665	-1.18325	0.25782	0.614843	-5.26544
MRPL49	-0.6781	13.2154	-1.18272	0.258021	0.614843	-5.26599
ATP6V0D1	-0.876171	12.8999	-1.18333	0.257788	0.614843	-5.26535
GSTA2	0.703923	19.9098	1.18091	0.258715	0.614941	-5.26792
MCU	0.374324	15.6656	1.17914	0.259396	0.614941	-5.2698
HNRNPDL	-0.355101	15.2327	-1.1806	0.258836	0.614941	-5.26825
USP8	-0.43062	11.4253	-1.17933	0.259323	0.614941	-5.2696
HUWE1	-0.446327	13.8001	-1.18144	0.258511	0.614941	-5.26735
LCA5	-0.808785	12.5766	-1.17971	0.259176	0.614941	-5.26919
PCNA	-0.812834	16.3147	-1.17982	0.259135	0.614941	-5.26908
LAP3	-0.31559	17.3229	-1.17809	0.259798	0.615483	-5.2709
LGALS7	0.893188	18.2818	1.17601	0.260602	0.616792	-5.27311
SEC11C	-0.482843	10.8945	-1.17576	0.260697	0.616792	-5.27337
PSIP1	0.728107	11.2049	1.17338	0.261616	0.617151	-5.27589
SLC44A2	0.514979	14.1536	1.17334	0.261631	0.617151	-5.27593
CPT1A	-0.370458	15.7591	-1.17429	0.261264	0.617151	-5.27493
RPS3	-0.375981	18.7249	-1.17462	0.261135	0.617151	-5.27457
PPIL4	-0.734334	12.5802	-1.17312	0.261716	0.617151	-5.27616
TXN	0.564404	18.6261	1.17185	0.262208	0.617901	-5.2775
COL14A1	0.638623	11.3254	1.17027	0.262822	0.618118	-5.27917
RPS15A	-0.405293	16.4943	-1.17054	0.262716	0.618118	-5.27888
VASP	-0.798953	14.6505	-1.17061	0.262691	0.618118	-5.27881
PLCD1	0.718869	11.0583	1.16964	0.263066	0.618284	-5.27983
SPA17	0.389736	14.5793	1.1686	0.26347	0.618824	-5.28092
LAMP1	0.922673	14.2104	1.16772	0.263813	0.619221	-5.28185
GSTP1	-0.378511	20.0271	-1.16718	0.264022	0.619231	-5.28242
SLC25A10	-0.706547	12.796	-1.16682	0.264166	0.619231	-5.2828
CBR3	0.819389	12.4671	1.16581	0.264556	0.619329	-5.28385
ATP5PO	0.385852	18.5486	1.1659	0.264524	0.619329	-5.28377
SULT2B1	0.965484	11.8257	1.16423	0.265177	0.619966	-5.28552
ARG1	0.613583	19.4953	1.16432	0.265139	0.619966	-5.28542
TIMP3	0.809562	13.1251	1.16341	0.265495	0.620303	-5.28638
IGLV2-11	0.365741	10.5834	1.16217	0.265982	0.620395	-5.28768
APOC3	-0.672816	11.8599	-1.16198	0.266058	0.620395	-5.28788
ZNF185	-1.20498	13.3657	-1.16226	0.265948	0.620395	-5.28759
COL4A3	0.839681	11.2612	1.15965	0.26697	0.620906	-5.29032
ECM1	0.6473	16.7352	1.15935	0.267088	0.620906	-5.29063
SRRM1	0.480629	11.3851	1.15895	0.267245	0.620906	-5.29105
RPS6	-0.353774	16.4402	-1.15941	0.267067	0.620906	-5.29057
CHMP3	-0.744034	11.6282	-1.15867	0.267355	0.620906	-5.29134
CNPY3	-0.747608	12.2228	-1.15831	0.267499	0.620906	-5.29172
STXBP1	-0.948656	14.0611	-1.16018	0.266763	0.620906	-5.28976
CKAP4	-0.553496	16.8676	-1.15774	0.26772	0.621013	-5.29231
CAD	1.25591	12.7705	1.15603	0.268398	0.622179	-5.2941
MTX2	0.747252	11.6606	1.15261	0.269748	0.622203	-5.29766
C8B	0.663491	11.2492	1.15158	0.270158	0.622203	-5.29874
IGHV3-9	0.622542	11.1452	1.15252	0.269784	0.622203	-5.29775
PDZD11	0.543244	11.2996	1.15174	0.270092	0.622203	-5.29856
SF3B1	-0.549896	15.9379	-1.15272	0.269703	0.622203	-5.29754
IGF1R	-0.559454	11.7571	-1.1529	0.269633	0.622203	-5.29736
XPO7	-0.877092	14.5535	-1.15415	0.269139	0.622203	-5.29606
MYH11	-0.926146	15.4756	-1.15163	0.270135	0.622203	-5.29868
VAMP8	-0.936753	16.4946	-1.15393	0.269226	0.622203	-5.29629
NDUFB10	-0.974022	13.4966	-1.15163	0.270135	0.622203	-5.29868
GNG2	0.664946	10.9176	1.15087	0.270439	0.622448	-5.29947
KRT28	1.36914	12.5819	1.14871	0.271295	0.623207	-5.30171
SSPN	1.11461	11.5383	1.14876	0.271276	0.623207	-5.30166
S100A13	-0.834619	11.8712	-1.14953	0.270969	0.623207	-5.30086
G3BP1	-0.819129	14.0447	-1.14783	0.271647	0.623612	-5.30263
C11orf54	0.724257	14.7944	1.14675	0.272078	0.624171	-5.30375
PPP1CA	-0.666269	13.0849	-1.14594	0.272399	0.624171	-5.30458
GRSF1	-0.774911	13.2624	-1.14579	0.272462	0.624171	-5.30475
ACAD9	-1.17618	12.9778	-1.14546	0.272592	0.624171	-5.30508
ADRM1	-0.488222	13.058	-1.14408	0.273145	0.624765	-5.30652
SLC25A5	-0.527087	17.7798	-1.14344	0.273398	0.624765	-5.30717
CEACAM6	-0.876254	11.7941	-1.1435	0.273377	0.624765	-5.30712
PTMS	-1.45367	14.5804	-1.14305	0.273554	0.624765	-5.30757
KIF13B	-0.77926	14.0451	-1.14111	0.274334	0.626143	-5.30958
LSM4	0.584491	12.4226	1.1394	0.275019	0.627305	-5.31134
STX12	-1.12213	12.5492	-1.13845	0.275402	0.627775	-5.31232
SARNP	-0.353667	16.8342	-1.13769	0.27571	0.628075	-5.31311
FERMT2	0.798692	11.845	1.13623	0.276297	0.62836	-5.31461
CCT4	-0.368622	18.1124	-1.13606	0.276366	0.62836	-5.31479
TOR1AIP2	-0.57425	10.8395	-1.13562	0.276544	0.62836	-5.31524
LARP1	-0.909427	12.4927	-1.13519	0.276719	0.62836	-5.31569
SPACA9	-1.01625	15.3816	-1.13624	0.276294	0.62836	-5.3146
RPL35	-0.38857	15.2926	-1.13458	0.276962	0.628512	-5.31631
ARAF	-0.538387	11.2196	-1.13238	0.277854	0.629731	-5.31857
CYBRD1	-0.773198	13.3328	-1.1324	0.277848	0.629731	-5.31855
TMED9	0.635072	15.2589	1.13125	0.278311	0.630367	-5.31973
EZR	-0.377678	19.9166	-1.12962	0.278973	0.631462	-5.32139
KTN1	-0.440268	16.7462	-1.1286	0.279388	0.632	-5.32244
ABCE1	0.338695	14.4241	1.12779	0.279718	0.632345	-5.32327
CFAP206	-0.464859	13.1904	-1.12727	0.279929	0.632418	-5.3238
TMX1	0.349555	16.0127	1.12608	0.280417	0.632718	-5.32502
DNAH6	-0.934191	14.3553	-1.12622	0.280357	0.632718	-5.32487
UBAP2L	0.403012	13.5781	1.12289	0.281721	0.633249	-5.32828
SPCS1	0.379809	10.7155	1.12415	0.281205	0.633249	-5.32699
HSPA1A	-0.367761	20.8836	-1.12301	0.281669	0.633249	-5.32815
CD74	-0.659236	14.9871	-1.12446	0.281076	0.633249	-5.32667
WDR38	-0.887868	12.4661	-1.12487	0.28091	0.633249	-5.32625
CST3	-1.05608	13.8245	-1.12301	0.28167	0.633249	-5.32815
GSTA4	1.13264	12.7541	1.11913	0.283264	0.634487	-5.3321
SEC61A1	0.757375	16.187	1.12028	0.28279	0.634487	-5.33093
ACTR1B	0.601951	12.2547	1.11946	0.283126	0.634487	-5.33176
ADNP	0.576421	12.3943	1.11894	0.283342	0.634487	-5.3323
GSTM1	-0.648486	12.8009	-1.1194	0.283152	0.634487	-5.33183
ACSF2	-0.684311	13.3414	-1.12108	0.28246	0.634487	-5.33011
OGDH	-0.361665	16.799	-1.11578	0.284642	0.636494	-5.3355
SRCIN1	-0.473698	14.4023	-1.11577	0.284645	0.636494	-5.33551
AZU1	-0.874159	11.7103	-1.11546	0.284776	0.636494	-5.33583
CLCC1	0.822491	11.646	1.11412	0.28533	0.637332	-5.33719
SFPQ	-0.305044	18.3675	-1.11339	0.28563	0.637601	-5.33792
PLPP2	-0.491897	12.6435	-1.11246	0.286016	0.638063	-5.33886
NAP1L4	0.349985	15.3303	1.11075	0.286723	0.63844	-5.34059
DDX1	-0.601874	16.3324	-1.11081	0.286699	0.63844	-5.34053
ARPC5	-0.797565	14.0502	-1.11112	0.28657	0.63844	-5.34022
LTBP1	0.723009	11.0778	1.10959	0.287205	0.63844	-5.34176
PGM2	0.333064	16.248	1.10969	0.287162	0.63844	-5.34166
LZTFL1	-0.510668	16.4754	-1.10902	0.287442	0.63844	-5.34233
PPFIA1	-1.24616	12.3938	-1.10936	0.287302	0.63844	-5.34199
UNC13D	0.660605	11.1177	1.10815	0.287803	0.638844	-5.34321
A2ML1	0.827887	17.5341	1.10524	0.289017	0.640106	-5.34614
KRT23	0.775453	18.4851	1.10235	0.290227	0.640106	-5.34905
C1QC	0.748966	11.7471	1.10244	0.290187	0.640106	-5.34896
KRT80	0.709538	19.8475	1.10284	0.290021	0.640106	-5.34856
RCN2	0.481435	10.9261	1.10205	0.290352	0.640106	-5.34935
LANCL1	0.346402	15.4407	1.1029	0.289993	0.640106	-5.34849
ALDH1A1	-0.35327	19.9491	-1.10436	0.289384	0.640106	-5.34703
DYNC1LI2	-0.357383	13.9118	-1.10502	0.289107	0.640106	-5.34636
NDUFS2	-0.735553	13.146	-1.10377	0.28963	0.640106	-5.34762
NGLY1	-1.22731	12.5607	-1.10493	0.289147	0.640106	-5.34646
MAP9	-1.50359	13.7151	-1.10587	0.288755	0.640106	-5.34551
RBKS	-0.688303	12.9498	-1.10097	0.290802	0.640702	-5.35043
IFI16	-0.725268	12.1418	-1.10015	0.291149	0.641068	-5.35126
SNX2	-0.336984	15.6864	-1.09906	0.291606	0.641678	-5.35235
UBE2N	0.296584	16.4708	1.09854	0.291823	0.641759	-5.35287
HIBADH	0.350195	16.2219	1.0981	0.292008	0.641769	-5.35331
PBLD	0.458558	13.1342	1.09581	0.292973	0.643478	-5.3556
PGM2L1	-0.940153	14.6837	-1.0954	0.293148	0.643478	-5.35601
APOBR	1.04055	11.302	1.09491	0.293354	0.643532	-5.3565
PTGES	1.04014	11.8104	1.09335	0.294015	0.644328	-5.35806
PDCD6	-0.571224	11.3443	-1.09319	0.294079	0.644328	-5.35821
IGKV4-1	0.49655	10.7616	1.0925	0.294373	0.644575	-5.3589
PCBP1	-0.317212	18.7313	-1.09108	0.294975	0.645496	-5.36032
TMEM205	-0.522691	14.2411	-1.09007	0.295401	0.64603	-5.36132
ABCA3	0.811891	11.0131	1.08804	0.296267	0.646335	-5.36334
RAB5C	-0.270021	16.4076	-1.08845	0.296092	0.646335	-5.36293
PDLIM1	-0.324611	17.8246	-1.08926	0.295746	0.646335	-5.36212
CYB5A	-0.440719	18.4071	-1.08812	0.296232	0.646335	-5.36326
CCDC93	0.601874	10.9579	1.08745	0.296515	0.646479	-5.36392
MYO1E	0.617946	12.2027	1.08368	0.298125	0.649233	-5.36766
CYRIB	-0.531335	14.5072	-1.08364	0.298143	0.649233	-5.36771
AP2B1	0.439973	13.949	1.08175	0.29895	0.649872	-5.36957
PRDX4	0.297655	16.1175	1.08126	0.29916	0.649872	-5.37006
NEDD4L	-0.70881	14.4877	-1.08149	0.299063	0.649872	-5.36983
COL2A1	-1.42078	15.9537	-1.08124	0.299168	0.649872	-5.37007
CEP170	0.705234	11.0489	1.08029	0.299575	0.650089	-5.37101
IRF9	-0.672386	12.6931	-1.08015	0.299633	0.650089	-5.37115
TGM3	0.541632	20.47	1.07844	0.300368	0.650626	-5.37284
CYP4X1	0.432863	14.8807	1.0783	0.30043	0.650626	-5.37298
CCDC39	-0.584599	12.8209	-1.07863	0.300289	0.650626	-5.37265
CARMIL1	0.877698	11.4877	1.07758	0.30074	0.650902	-5.37369
EPX	1.04346	12.9677	1.07457	0.302035	0.652909	-5.37665
GNS	-1.12359	13.0445	-1.07461	0.30202	0.652909	-5.37661
NUP133	0.787746	13.2638	1.07358	0.302465	0.653273	-5.37763
EEFSEC	-0.59331	11.9002	-1.07333	0.30257	0.653273	-5.37787
COL12A1	1.19455	11.6759	1.0717	0.303276	0.654225	-5.37947
PRPSAP2	0.331784	14.7245	1.07146	0.303379	0.654225	-5.3797
RAB31	0.415997	11.0014	1.07058	0.303763	0.654427	-5.38057
GDI2	-0.257003	18.5296	-1.07039	0.303841	0.654427	-5.38075
HNRNPK	-0.362015	19.9542	-1.06841	0.304704	0.655889	-5.3827
SERPINF2	0.680278	10.5808	1.06716	0.305245	0.656278	-5.38391
ALDOA	-0.259602	19.2917	-1.06714	0.305254	0.656278	-5.38393
BLMH	0.829136	18.1966	1.06366	0.306772	0.658527	-5.38733
DYNC1H1	-0.502791	20.3951	-1.06346	0.306856	0.658527	-5.38752
YAP1	-0.700865	12.2085	-1.06406	0.306598	0.658527	-5.38694
AASS	1.78698	13.5153	1.06267	0.307205	0.658878	-5.3883
MRPL39	1.37603	11.5749	1.05904	0.30879	0.660794	-5.39182
SCGB2A1	0.968063	11.1768	1.05872	0.308932	0.660794	-5.39214
STIM1	0.497132	12.6873	1.05815	0.309181	0.660794	-5.39269
TBCD	0.40312	11.0373	1.05695	0.30971	0.660794	-5.39385
ACTN4	-0.294582	19.6192	-1.0575	0.309469	0.660794	-5.39332
ACTB	-0.324039	23.2898	-1.05681	0.30977	0.660794	-5.39399
PLG	-0.550114	11.8026	-1.05746	0.309485	0.660794	-5.39336
SAR1A	-0.817398	13.9963	-1.05749	0.309473	0.660794	-5.39333
C1QBP	-0.979932	13.1122	-1.05814	0.309187	0.660794	-5.3927
KRT77	1.02024	21.5618	1.0551	0.310523	0.661235	-5.39564
SCGB2A2	0.868945	13.2549	1.05443	0.310818	0.661235	-5.39629
CCDC22	0.751276	11.1002	1.05372	0.31113	0.661235	-5.39698
DERPC	0.45916	12.8167	1.05352	0.311222	0.661235	-5.39718
AIP	0.429143	12.9377	1.05339	0.311279	0.661235	-5.39731
VPS4B	-0.527396	13.3585	-1.05507	0.310535	0.661235	-5.39567
LEMD2	-0.969711	13.4436	-1.0539	0.311052	0.661235	-5.39681
PPP1R13L	1.03802	13.6275	1.05156	0.312087	0.661765	-5.39907
NUP85	0.972158	12.7334	1.0503	0.312645	0.661765	-5.40029
ALAD	0.907173	15.9815	1.05194	0.311916	0.661765	-5.3987
DNAJA3	-0.533238	11.6808	-1.05051	0.312552	0.661765	-5.40009
AP1M2	-0.813047	14.8388	-1.05082	0.312411	0.661765	-5.39978
AP3D1	-0.898237	11.9598	-1.05166	0.312042	0.661765	-5.39897
RPL38	0.547642	10.9376	1.04783	0.313736	0.662068	-5.40266
CAP1	0.311424	17.5822	1.0486	0.313394	0.662068	-5.40192
NACA	-0.281575	16.3861	-1.04919	0.313135	0.662068	-5.40136
RPL7A	-0.338237	17.2465	-1.04633	0.314402	0.662068	-5.40411
CALD1	-0.561588	12.1305	-1.04672	0.314232	0.662068	-5.40374
LUC7L2	-0.576416	15.4608	-1.04619	0.314464	0.662068	-5.40424
EPM2AIP1	-0.672622	12.8012	-1.04725	0.313995	0.662068	-5.40322
RIBC2	-0.8787	13.9942	-1.04775	0.313772	0.662068	-5.40274
TRABD	-1.22394	15.9915	-1.04654	0.31431	0.662068	-5.40391
OSCP1	-0.915929	16.407	-1.04517	0.314918	0.662631	-5.40522
TIGAR	0.631712	11.3533	1.0438	0.315532	0.662747	-5.40654
IGKV3-20	0.50612	14.7109	1.04462	0.315166	0.662747	-5.40576
FLOT2	-0.312592	16.7566	-1.04419	0.315354	0.662747	-5.40616
SORBS1	0.68822	11.3198	1.04126	0.316664	0.663498	-5.40898
TMOD1	0.63713	11.191	1.04025	0.317114	0.663498	-5.40994
SEPTIN6	0.567656	10.9943	1.0409	0.316824	0.663498	-5.40932
ACP1	-0.312074	16.1662	-1.04189	0.316384	0.663498	-5.40838
DHX15	-0.394741	16.8886	-1.04158	0.316521	0.663498	-5.40867
DNAAF1	-0.697697	12.8452	-1.04197	0.316346	0.663498	-5.4083
CD81	-0.795022	11.3701	-1.04007	0.317195	0.663498	-5.41011
IL37	1.23807	12.495	1.03281	0.320455	0.663538	-5.41704
IL1RN	1.09392	12.1053	1.0343	0.319783	0.663538	-5.41562
SFTPD	0.617385	11.8401	1.03698	0.318581	0.663538	-5.41307
BSG	0.541089	13.2471	1.03255	0.320573	0.663538	-5.41729
GBF1	0.515494	11.1226	1.03812	0.31807	0.663538	-5.41198
MCFD2	0.46792	11.1799	1.0366	0.31875	0.663538	-5.41343
HDGFL3	0.454615	11.0928	1.03387	0.319979	0.663538	-5.41603
LPCAT3	0.450913	12.4833	1.03928	0.317548	0.663538	-5.41087
COA3	0.395112	14.1047	1.03375	0.320031	0.663538	-5.41614
CHCHD3	0.361993	16.2325	1.03257	0.320564	0.663538	-5.41727
GMPPB	-0.318261	13.8103	-1.03426	0.319801	0.663538	-5.41566
HSD17B4	-0.455558	16.969	-1.03449	0.319697	0.663538	-5.41544
HNRNPAB	-0.48148	11.9619	-1.03718	0.31849	0.663538	-5.41288
KIF2A	-0.527899	13.0209	-1.03822	0.318026	0.663538	-5.41189
TOMM70	-0.540392	14.6003	-1.03687	0.318629	0.663538	-5.41317
SMC1A	-0.58783	14.9079	-1.03551	0.31924	0.663538	-5.41447
PRKCD	-0.885151	13.7522	-1.03735	0.318413	0.663538	-5.41271
FARP1	-0.990253	15.8895	-1.03558	0.319209	0.663538	-5.4144
THOC6	0.536476	11.9414	1.03147	0.321058	0.664155	-5.41831
CSK	0.650874	13.5534	1.0309	0.321319	0.664309	-5.41886
LIMA1	0.636351	14.1668	1.02589	0.323584	0.665178	-5.4236
HSPB6	0.62484	11.1972	1.02608	0.323499	0.665178	-5.42342
PM20D1	0.612307	11.6715	1.02796	0.322645	0.665178	-5.42164
FXYD1	0.557386	13.1457	1.02455	0.324192	0.665178	-5.42487
ACSS3	0.551928	11.7637	1.02359	0.324632	0.665178	-5.42578
PSMA7	0.521118	16.9395	1.02246	0.325146	0.665178	-5.42685
NCF2	0.485756	10.7423	1.02725	0.322968	0.665178	-5.42232
UQCRFS1	0.355274	15.5827	1.02228	0.325226	0.665178	-5.42701
HIP1	0.28804	10.9469	1.02887	0.322235	0.665178	-5.42078
SNX6	-0.582033	11.915	-1.02213	0.325294	0.665178	-5.42715
BZW1	-0.62723	11.5019	-1.0284	0.322448	0.665178	-5.42123
PPP5C	-0.637387	12.4328	-1.02683	0.323158	0.665178	-5.42271
DNAJC8	-0.643015	12.0988	-1.02467	0.324141	0.665178	-5.42476
SOD3	-0.648229	12.8491	-1.02237	0.325187	0.665178	-5.42693
NFKB1	-0.800743	11.9791	-1.02453	0.324202	0.665178	-5.42489
GMPR2	-0.827931	14.0273	-1.02458	0.324178	0.665178	-5.42484
IQUB	-0.850069	13.2249	-1.02716	0.32301	0.665178	-5.4224
NIPBL	-0.915881	12.3843	-1.02408	0.324406	0.665178	-5.42531
EHD2	-1.08309	13.8146	-1.02834	0.322474	0.665178	-5.42128
GADD45GIP1	0.489974	12.5949	1.02132	0.325667	0.665182	-5.42792
RAB3GAP2	0.416072	11.1628	1.02131	0.32567	0.665182	-5.42793
RDX	0.845234	12.43	1.02052	0.326029	0.665534	-5.42867
RPS3A	-0.305236	17.5728	-1.01997	0.32628	0.665663	-5.42919
ECHDC1	0.621509	15.7841	1.01802	0.327173	0.66672	-5.43103
IGHV1-18	-0.543682	12.2117	-1.0183	0.327044	0.66672	-5.43076
PREP	0.321176	14.7039	1.01758	0.327373	0.666746	-5.43144
FARSA	-0.640367	14.6175	-1.01691	0.327679	0.666807	-5.43206
RABEP1	-0.664062	11.8584	-1.01629	0.327966	0.666807	-5.43265
PFN2	-0.979324	16.1789	-1.01634	0.32794	0.666807	-5.4326
MZB1	0.650597	11.0596	1.01431	0.328875	0.667512	-5.43451
ATP6V1H	0.336669	12.8851	1.01455	0.328761	0.667512	-5.43428
STK24	-0.494379	11.8647	-1.01498	0.328566	0.667512	-5.43388
HACD3	-0.549216	13.6762	-1.01331	0.329332	0.668056	-5.43544
DCLK1	1.08091	11.1719	1.00433	0.333479	0.669667	-5.44381
LAMP2	0.675291	13.6862	1.00956	0.331061	0.669667	-5.43895
JUP	0.652847	21.4624	1.00513	0.33311	0.669667	-5.44308
TM9SF3	0.64715	15.7247	1.00669	0.332385	0.669667	-5.44162
GOLM2	0.598226	11.0563	1.00797	0.331795	0.669667	-5.44043
OARD1	0.574226	13.1975	1.00543	0.332971	0.669667	-5.4428
DNAJA4	0.393813	15.1241	1.00223	0.334457	0.669667	-5.44577
NAPRT	0.340098	16.4366	1.0065	0.332476	0.669667	-5.4418
LMAN2	0.299378	16.1132	1.00228	0.334432	0.669667	-5.44572
TPI1	-0.273839	19.4171	-1.00311	0.334048	0.669667	-5.44495
KRT14	-0.283077	25.0855	-1.0068	0.332334	0.669667	-5.44152
PTGES3	-0.285363	15.5998	-1.01112	0.330342	0.669667	-5.43749
GANAB	-0.313674	17.8638	-1.0035	0.333865	0.669667	-5.44459
HSPB1	-0.352329	20.2709	-1.00295	0.334121	0.669667	-5.4451
DDX46	-0.403398	14.9726	-1.00502	0.33316	0.669667	-5.44318
EBP	-0.465678	11.5148	-1.00409	0.333593	0.669667	-5.44404
MKS1	-0.571641	12.3934	-1.0091	0.331273	0.669667	-5.43938
TMED7	-0.596269	13.1428	-1.00774	0.3319	0.669667	-5.44064
DPYSL4	-0.641602	11.7883	-1.00679	0.332338	0.669667	-5.44153
ERGIC1	-0.844734	14.093	-1.00491	0.333209	0.669667	-5.44327
RBM12	-0.856819	14.613	-1.00902	0.331309	0.669667	-5.43945
PPM1G	-1.01177	13.9758	-1.00849	0.331553	0.669667	-5.43994
GATM	-1.73519	13.4641	-1.00419	0.333546	0.669667	-5.44395
MAPK3	0.343327	14.2226	1.00157	0.334763	0.669902	-5.44638
DUSP14	0.703939	13.1399	1.00002	0.335483	0.670243	-5.44781
FBLIM1	0.537702	10.7213	0.99999	0.335498	0.670243	-5.44784
SRPRB	-0.729374	13.7078	-1.00003	0.335479	0.670243	-5.4478
PPIL1	0.546667	12.8475	0.999093	0.335917	0.670325	-5.44867
HMGB2	0.268618	14.8094	0.999376	0.335785	0.670325	-5.44841
CBX8	1.06867	12.8707	0.996655	0.337055	0.67222	-5.45092
NDUFV1	0.525576	11.2347	0.995337	0.337672	0.673072	-5.45214
FGD6	1.37851	15.367	0.987735	0.341244	0.674464	-5.45913
KLK10	1.09629	13.157	0.991035	0.33969	0.674464	-5.4561
CDK5RAP3	0.865575	13.2187	0.987564	0.341325	0.674464	-5.45928
TPD52	0.717555	12.0188	0.988678	0.340799	0.674464	-5.45826
IRGQ	0.575268	11.4618	0.987394	0.341405	0.674464	-5.45944
LAMC2	0.402379	11.1851	0.989453	0.340434	0.674464	-5.45755
CDS2	0.395948	12.2015	0.992818	0.338852	0.674464	-5.45446
CDIPT	0.356306	13.9377	0.991851	0.339306	0.674464	-5.45535
HADHA	-0.288297	17.5858	-0.987704	0.341259	0.674464	-5.45916
CNDP2	-0.308247	18.5364	-0.989349	0.340483	0.674464	-5.45765
ILVBL	-0.417256	12.6329	-0.987703	0.341259	0.674464	-5.45916
PGK2	-0.462951	11.2301	-0.990458	0.339961	0.674464	-5.45663
RPL35A	-0.488298	16.9836	-0.98913	0.340587	0.674464	-5.45785
MLEC	-0.672012	14.8297	-0.98783	0.341199	0.674464	-5.45904
RSPH14	-0.679742	15.3337	-0.989286	0.340513	0.674464	-5.45771
DNAH2	-0.747857	12.3548	-0.990745	0.339826	0.674464	-5.45637
PARP4	0.525329	11.4063	0.986269	0.341936	0.675139	-5.46047
VARS1	-0.277233	16.5218	-0.985345	0.342373	0.675251	-5.46131
HNRNPM	-0.364297	20.9002	-0.985402	0.342346	0.675251	-5.46126
ITIH2	0.671328	11.4397	0.983592	0.343202	0.675833	-5.46292
ABCF2	0.57244	11.0893	0.981112	0.344378	0.675833	-5.46518
DSC1	0.557456	20.4631	0.981127	0.344371	0.675833	-5.46516
ALG1	0.510428	11.9053	0.982951	0.343506	0.675833	-5.4635
NME2	0.412722	13.4081	0.981601	0.344146	0.675833	-5.46473
PRMT1	-0.328004	15.3144	-0.982093	0.343913	0.675833	-5.46428
CIMAP1B	-0.401263	18.5821	-0.983699	0.343152	0.675833	-5.46282
CAND1	-0.450079	17.1579	-0.982258	0.343835	0.675833	-5.46413
GPD2	-0.873373	15.8568	-0.98315	0.343411	0.675833	-5.46332
NAA10	0.54678	10.904	0.979278	0.34525	0.676423	-5.46685
EWSR1	0.341116	15.7258	0.979586	0.345103	0.676423	-5.46657
HLA-DRA	-0.382318	14.3554	-0.979922	0.344943	0.676423	-5.46626
GPS1	0.342257	14.0572	0.977968	0.345873	0.67653	-5.46804
BAX	-0.837325	14.2876	-0.978533	0.345604	0.67653	-5.46752
CELSR1	-1.04121	12.4964	-0.977964	0.345875	0.67653	-5.46804
PLA2G2A	0.470317	10.8092	0.977488	0.346102	0.676602	-5.46847
CDSN	0.713988	19.0397	0.976882	0.346391	0.676795	-5.46902
SH3GLB2	-0.76575	13.6903	-0.975961	0.34683	0.67728	-5.46986
ADD3	-0.766139	15.3791	-0.974909	0.347332	0.677889	-5.47081
DCN	0.570662	11.3272	0.971485	0.348971	0.680539	-5.47391
GPX1	0.308056	15.3902	0.971113	0.349149	0.680539	-5.47425
RPS25	-0.338889	17.3646	-0.970873	0.349264	0.680539	-5.47446
FNBP1L	1.59524	14.4275	0.969909	0.349727	0.681067	-5.47533
ACOT13	-0.850215	12.3862	-0.969418	0.349962	0.681152	-5.47577
NDUFA7	-0.644507	11.8991	-0.967827	0.350727	0.682267	-5.47721
ACSL3	-0.569965	12.2601	-0.967403	0.350931	0.682291	-5.47759
CAP2	0.496263	12.5083	0.96647	0.35138	0.682791	-5.47843
BBS7	0.496096	11.5969	0.965799	0.351704	0.683047	-5.47903
SERPINB13	1.0377	14.0832	0.958888	0.355046	0.686415	-5.48522
S100P	0.740788	15.8185	0.961467	0.353796	0.686415	-5.48292
DHRS4	0.388624	12.8887	0.959341	0.354826	0.686415	-5.48482
VCP	-0.257411	19.2908	-0.961394	0.353831	0.686415	-5.48298
RPN1	-0.283286	17.949	-0.95862	0.355175	0.686415	-5.48546
NPEPL1	-0.495644	14.2502	-0.959762	0.354622	0.686415	-5.48444
TMC5	-0.668419	13.5464	-0.958909	0.355035	0.686415	-5.4852
IRF2BP2	-0.692884	12.4572	-0.958882	0.355048	0.686415	-5.48523
MAPRE3	-1.68315	18.6897	-0.959425	0.354785	0.686415	-5.48474
QSOX1	0.670708	15.6224	0.957378	0.355779	0.686461	-5.48657
LIN7C	0.359646	16.4082	0.958115	0.355421	0.686461	-5.48591
ROCK2	-0.601151	12.8277	-0.957682	0.355631	0.686461	-5.4863
NDUFA4	-0.494781	14.6344	-0.956431	0.356239	0.686977	-5.48742
MSH6	0.641899	11.5089	0.955787	0.356552	0.687209	-5.48799
RHOC	-0.4757	11.5078	-0.954503	0.357178	0.688041	-5.48913
TXNL1	0.286649	14.8453	0.953276	0.357776	0.68882	-5.49022
UCHL1	1.00496	11.4954	0.95111	0.358833	0.68988	-5.49215
CMAS	0.535729	13.5127	0.950957	0.358908	0.68988	-5.49228
ERCC5	0.534174	11.1015	0.951603	0.358592	0.68988	-5.49171
POF1B	0.887785	17.9179	0.949105	0.359814	0.689901	-5.49392
PYROXD2	0.758657	11.2809	0.949153	0.359791	0.689901	-5.49388
UFSP2	0.541735	12.0529	0.948481	0.36012	0.689901	-5.49447
GUK1	0.501772	11.1746	0.948104	0.360305	0.689901	-5.49481
PGRMC2	0.373982	14.6776	0.947764	0.360472	0.689901	-5.49511
GRHPR	0.310811	14.5276	0.949976	0.359388	0.689901	-5.49315
ADH1B	-0.428317	16.758	-0.948916	0.359907	0.689901	-5.49409
TBXAS1	-1.50105	13.1572	-0.949812	0.359468	0.689901	-5.4933
NDUFB9	0.753129	11.3111	0.946679	0.361004	0.690363	-5.49607
HDLBP	-0.578864	15.9864	-0.946481	0.361101	0.690363	-5.49624
MAPK1	0.304914	16.9727	0.945884	0.361394	0.690552	-5.49677
UGP2	-0.379402	16.3195	-0.944904	0.361876	0.691102	-5.49764
CLMN	0.466678	13.1987	0.943574	0.36253	0.691832	-5.49881
HNRNPH3	0.27107	17.127	0.943336	0.362648	0.691832	-5.49902
SNF8	0.520581	11.0483	0.942208	0.363203	0.692331	-5.50001
CIBAR2	-0.400779	14.7333	-0.941642	0.363483	0.692331	-5.50051
CFAP74	-0.815406	12.5023	-0.94162	0.363493	0.692331	-5.50053
FHAD1	0.50229	10.9648	0.941081	0.363759	0.692397	-5.501
H1-10	0.481839	15.6247	0.94076	0.363917	0.692397	-5.50128
EIF2S1	0.281534	16.2987	0.940201	0.364194	0.692552	-5.50177
ANK2	0.741005	11.3889	0.938856	0.364858	0.692705	-5.50295
LYZ	0.617745	18.9685	0.939218	0.364679	0.692705	-5.50264
GIMAP1	0.461126	11.1652	0.939212	0.364683	0.692705	-5.50264
ATP2B1	-0.708602	11.2796	-0.937876	0.365343	0.693255	-5.50381
SRSF1	-0.306073	17.6867	-0.936958	0.365798	0.693578	-5.50462
PALMD	-0.624765	13.4953	-0.936745	0.365903	0.693578	-5.5048
CDH13	0.500051	11.1191	0.935815	0.366365	0.694032	-5.50562
HPRT1	-0.984529	13.6523	-0.935475	0.366533	0.694032	-5.50591
NES	0.83647	14.9537	0.934105	0.367213	0.694509	-5.50711
PPIE	0.672485	12.5531	0.934334	0.367099	0.694509	-5.50691
RPL22	-0.258215	17.8949	-0.933787	0.367371	0.694509	-5.50739
MPST	0.381116	15.9518	0.932494	0.368015	0.695356	-5.50852
SNX3	0.281238	15.5014	0.930365	0.369075	0.696989	-5.51037
NAGK	0.261715	16.6553	0.929872	0.369321	0.697083	-5.5108
IFI30	0.790798	12.3965	0.926856	0.370827	0.698613	-5.51342
GMFG	0.508549	12.4945	0.926978	0.370766	0.698613	-5.51331
ABHD14B	0.372976	16.2577	0.927339	0.370585	0.698613	-5.513
CAVIN3	-0.367278	10.7065	-0.9266	0.370955	0.698613	-5.51364
KRT18	-0.424733	22.0236	-0.925891	0.37131	0.698613	-5.51426
H2BC26	-0.443037	16.4219	-0.926033	0.371239	0.698613	-5.51413
MESD	0.755964	11.3714	0.925401	0.371555	0.698641	-5.51468
UBE2K	-0.603663	11.1273	-0.925076	0.371718	0.698641	-5.51496
OLFML3	0.645672	11.1132	0.922232	0.373145	0.700952	-5.51742
DPCD	-0.425196	15.3638	-0.921264	0.373631	0.701359	-5.51826
EPPK1	-0.669561	19.5214	-0.921016	0.373756	0.701359	-5.51847
NDUFS6	0.422986	11.1207	0.920222	0.374155	0.701739	-5.51916
SLC25A4	-0.516885	14.5263	-0.918959	0.374792	0.702537	-5.52024
PKN2	-0.620941	11.9968	-0.918593	0.374976	0.702537	-5.52056
LPP	-0.450007	12.0428	-0.917855	0.375348	0.702863	-5.52119
PSMD11	0.280376	15.7475	0.916307	0.376129	0.703445	-5.52252
PDIA6	-0.269025	16.988	-0.916427	0.376068	0.703445	-5.52242
BTF3	-0.619321	12.1262	-0.916063	0.376252	0.703445	-5.52273
RNASE3	-0.634629	13.2529	-0.914919	0.376831	0.704157	-5.52372
MTHFD1	-0.391413	15.1894	-0.913838	0.377378	0.704809	-5.52464
DRC7	1.15508	14.4142	0.912414	0.378099	0.705084	-5.52586
IGHA2	1.06566	13.9985	0.912373	0.37812	0.705084	-5.5259
DMTN	0.628646	12.4044	0.913029	0.377788	0.705084	-5.52534
KCNQ1	0.760557	12.8612	0.910637	0.379001	0.705133	-5.52738
KLKB1	0.688174	12.0578	0.908613	0.380029	0.705133	-5.52911
NADSYN1	0.626139	14.1573	0.908527	0.380073	0.705133	-5.52918
PDS5A	0.598788	11.7473	0.909416	0.379621	0.705133	-5.52842
SNX8	0.525352	11.1152	0.909018	0.379824	0.705133	-5.52876
HSDL2	0.322413	16.0592	0.908416	0.38013	0.705133	-5.52928
COX7A2	-0.362082	14.5222	-0.9112	0.378715	0.705133	-5.5269
PLEKHA7	-0.481096	12.5816	-0.909296	0.379682	0.705133	-5.52853
PPM1B	-0.695148	12.1682	-0.911087	0.378773	0.705133	-5.527
DNAH10	-0.950354	17.0249	-0.911892	0.378364	0.705133	-5.52631
ACAT1	-0.427488	16.0856	-0.907849	0.380418	0.705301	-5.52976
LAMTOR4	0.587248	13.7891	0.906356	0.381179	0.706343	-5.53103
HDGFL2	1.01153	14.1802	0.902319	0.383241	0.707898	-5.53446
IMPA1	0.412931	15.2654	0.904024	0.382369	0.707898	-5.53301
ERH	0.260287	16.5846	0.90314	0.382821	0.707898	-5.53376
RAN	0.25169	17.2189	0.90077	0.384034	0.707898	-5.53577
SART3	-0.265356	15.37	-0.90215	0.383327	0.707898	-5.5346
FKBP3	-0.419632	12.731	-0.900501	0.384171	0.707898	-5.536
VWA5A	-0.485167	15.2897	-0.90043	0.384208	0.707898	-5.53606
ROPN1L	-0.496903	15.8421	-0.900708	0.384066	0.707898	-5.53582
TST	-0.524028	15.4511	-0.90376	0.382504	0.707898	-5.53324
BCLAF1	-0.611385	14.1467	-0.901879	0.383466	0.707898	-5.53483
HSPG2	-0.648496	16.0537	-0.90123	0.383798	0.707898	-5.53538
AGPS	0.837654	12.8756	0.896857	0.386043	0.708519	-5.53907
ACOT1	0.727193	13.7326	0.897499	0.385713	0.708519	-5.53853
DNAI3	0.670903	11.7864	0.896669	0.386139	0.708519	-5.53923
EIF3M	0.462503	11.68	0.898725	0.385083	0.708519	-5.5375
SQOR	-0.353661	16.1858	-0.898048	0.38543	0.708519	-5.53807
GLUL	-0.433922	12.5354	-0.897438	0.385744	0.708519	-5.53858
UFC1	-0.59522	15.2457	-0.896821	0.386061	0.708519	-5.5391
TPPP	-1.00468	14.5538	-0.898541	0.385177	0.708519	-5.53765
H3-7	0.416076	19.5815	0.895981	0.386493	0.708803	-5.53981
PUDP	-0.500228	13.072	-0.895269	0.38686	0.70911	-5.54041
SUPT6H	-1.34536	14.3218	-0.893555	0.387743	0.710363	-5.54185
BASP1	-0.529056	16.0765	-0.892242	0.38842	0.711237	-5.54295
NME5	0.477125	14.6247	0.890826	0.389152	0.712211	-5.54414
NOP56	-0.60595	13.9117	-0.890152	0.389501	0.712482	-5.54471
TOLLIP	0.789815	14.4097	0.889317	0.389933	0.712789	-5.5454
PAXX	0.284657	15.1798	0.888587	0.390311	0.712789	-5.54602
SERPINC1	-0.386923	14.2196	-0.888312	0.390453	0.712789	-5.54624
CFH	-0.740046	12.9652	-0.88828	0.39047	0.712789	-5.54627
ABCF1	-0.526136	12.1947	-0.884971	0.392187	0.715555	-5.54903
PTPRF	1.3933	15.595	0.881422	0.394035	0.71679	-5.55198
VTI1B	0.68851	13.0634	0.881647	0.393918	0.71679	-5.5518
SUMF1	0.544255	11.0146	0.87955	0.395012	0.71679	-5.55354
SLAIN2	0.54121	11.2405	0.882476	0.393485	0.71679	-5.55111
NUP155	0.37997	12.9669	0.880457	0.394538	0.71679	-5.55278
IGLV7-46	0.308958	11.3862	0.882894	0.393268	0.71679	-5.55076
CTBP2	-0.586742	12.9353	-0.879652	0.394959	0.71679	-5.55345
RANBP2	-0.608357	14.301	-0.880172	0.394687	0.71679	-5.55302
UCHL5	-0.641076	12.1921	-0.879128	0.395232	0.71679	-5.55389
SPAG6	-0.754362	16.3031	-0.879437	0.395071	0.71679	-5.55363
EXOSC9	-0.945778	11.1891	-0.879032	0.395282	0.71679	-5.55396
PDLIM4	-0.996638	14.0789	-0.883037	0.393193	0.71679	-5.55064
BANF1	0.621688	11.5866	0.877828	0.395912	0.716835	-5.55496
TCP1	-0.262749	18.0679	-0.878065	0.395788	0.716835	-5.55477
ACSS2	-0.370829	11.738	-0.878291	0.39567	0.716835	-5.55458
NDUFA12	-0.51295	11.2349	-0.877373	0.39615	0.716878	-5.55534
NAE1	-0.606344	12.0922	-0.876713	0.396496	0.716878	-5.55588
CLIC4	-0.659616	12.4646	-0.876627	0.396541	0.716878	-5.55595
SGTA	-0.559976	11.739	-0.875433	0.397166	0.717644	-5.55694
PDCD6IP	-0.343372	17.4808	-0.874503	0.397654	0.71816	-5.55771
SLC25A12	-0.364834	14.7143	-0.873665	0.398094	0.71859	-5.5584
IGKV2-24	-0.336681	10.5535	-0.87239	0.398764	0.719434	-5.55945
PDIA5	0.64334	11.2621	0.870565	0.399724	0.719705	-5.56095
VCL	0.357887	19.1566	0.87121	0.399384	0.719705	-5.56042
SEPTIN2	-0.229665	15.0845	-0.87071	0.399647	0.719705	-5.56083
MYO1D	-0.489991	15.6194	-0.870681	0.399663	0.719705	-5.56085
STS	0.612206	15.3737	0.869779	0.400138	0.719722	-5.56159
PML	-1.22406	19.2069	-0.869935	0.400056	0.719722	-5.56146
SLIRP	-0.652058	14.0563	-0.868687	0.400714	0.720393	-5.56249
MUC1	0.682732	12.6611	0.867006	0.4016	0.720658	-5.56386
FGG	0.629086	14.7477	0.866561	0.401836	0.720658	-5.56423
TUBA4A	-0.376816	15.5105	-0.866488	0.401874	0.720658	-5.56429
TGM2	-0.567801	17.9001	-0.866691	0.401767	0.720658	-5.56412
ATP13A1	-0.644876	14.0364	-0.866754	0.401734	0.720658	-5.56407
LUZP1	0.54792	10.8888	0.865762	0.402258	0.720935	-5.56488
MTDH	-0.632099	14.6392	-0.865429	0.402434	0.720935	-5.56515
CNOT3	-0.765947	12.7465	-0.864942	0.402692	0.721033	-5.56555
ALOX15	-0.390417	18.7	-0.864135	0.403119	0.721434	-5.56621
UBQLN4	1.03197	12.654	0.862982	0.40373	0.721801	-5.56715
FARSB	-0.414257	14.1739	-0.862982	0.40373	0.721801	-5.56715
PTPA	0.367513	13.353	0.862418	0.404028	0.721972	-5.56761
SERPINB5	0.800711	12.4274	0.858913	0.40589	0.722034	-5.57046
COL4A2	0.702787	16.1721	0.860688	0.404947	0.722034	-5.56902
CYP2S1	0.651072	15.175	0.858952	0.40587	0.722034	-5.57043
PCDH1	0.581477	11.1123	0.858955	0.405868	0.722034	-5.57042
ATP6V1G1	0.553367	14.1703	0.861197	0.404676	0.722034	-5.5686
SNU13	0.473392	11.2084	0.860526	0.405033	0.722034	-5.56915
RAP1B	0.320545	16.0342	0.859471	0.405594	0.722034	-5.57
TPPP3	-0.374931	21.5842	-0.861228	0.40466	0.722034	-5.56858
EIF4E	-0.486014	12.9145	-0.86043	0.405084	0.722034	-5.56923
[truncated: 1,557 more rows]

## Sheet: CtrlAlveoli
	Estimate	AveExpr	t	P.Value	adj_P_Val	B
STAT5A	7.7208	14.8556	5.764	4.85349e-05	0.0126976	2.22743
PDXDC1	7.3149	17.4776	6.11827	2.62891e-05	0.0126976	2.78042
AKAP8	7.15334	21.0418	2.80928	0.0138959	0.125152	-2.98981
IK	6.6772	15.1405	6.11056	2.66375e-05	0.0126976	2.7686
MAPKAPK2	6.2085	13.9667	5.80557	4.51248e-05	0.0126976	2.29339
MAP7	6.1384	15.6054	4.98072	0.000200073	0.0255104	0.933165
TP53BP1	5.83741	19.6681	3.8664	0.00170382	0.0526852	-1.05119
DBT	5.80529	14.2819	4.89466	0.000234916	0.0255104	0.785271
SH3KBP1	5.17565	15.5226	4.46482	0.000530768	0.0324904	0.0317047
THOP1	5.08316	13.7535	4.97788	0.000201135	0.0255104	0.928292
BRI3BP	4.98454	15.5268	4.74972	0.000308478	0.0255104	0.533874
IGKV2-24	4.91993	15.701	4.68879	0.000346167	0.0261908	0.427351
CROCC2	4.75411	12.2895	5.31598	0.000108026	0.0192071	1.49886
DIAPH1	4.53728	17.3858	3.15207	0.00704361	0.0952198	-2.36634
NUP107	4.20911	17.487	3.59532	0.00291473	0.065092	-1.54982
TCOF1	3.8263	14.279	3.24353	0.00587115	0.0900091	-2.19833
PTPRF	3.72998	16.9972	2.9071	0.0114549	0.115504	-2.81323
CCP110	3.69137	12.874	3.56845	0.00307457	0.0663943	-1.59935
TM9SF2	3.68975	13.3379	4.89193	0.000236115	0.0255104	0.780577
PNN	3.65733	14.5568	2.52023	0.0244536	0.157152	-3.50229
GPRC5C	3.6161	14.3169	2.50275	0.0252947	0.159482	-3.53272
RAB13	3.61456	15.8565	5.06773	0.00017026	0.0255104	1.0816
PTPN13	3.53707	13.4729	4.54087	0.000458782	0.0298726	0.166732
PPP3R1	3.50243	12.2622	6.318	1.87495e-05	0.0126976	3.08301
RBKS	3.43237	12.6876	6.05518	2.92849e-05	0.0126976	2.68346
MAP2K1	3.42589	12.6154	4.41122	0.000588412	0.0337483	-0.063873
TRIM2	3.37498	12.8325	4.71275	0.000330813	0.025681	0.469286
IDH3B	3.37031	13.1789	4.38215	0.000622326	0.0343219	-0.115838
TMX3	3.36638	12.0505	5.74056	5.0575e-05	0.0126976	2.19012
DYSF	3.32571	18.7505	4.44395	0.000552495	0.0324904	-0.00548149
RAI14	3.31938	16.8783	3.19167	0.00650979	0.0937199	-2.29365
SNU13	3.27139	12.1357	3.56092	0.00312092	0.0663943	-1.61324
FIP1L1	3.239	12.4673	3.93489	0.00148867	0.0485662	-0.92576
GMPS	3.2215	12.244	4.65415	0.000369687	0.0268287	0.366564
PITPNB	3.19705	12.9706	4.78536	0.000288422	0.0255104	0.59596
ILVBL	3.19678	12.6588	6.09691	2.72657e-05	0.0126976	2.74766
CLUAP1	3.18765	12.6083	4.03162	0.001231	0.0446679	-0.749165
IGKV3D-20	3.17226	13.4739	4.44188	0.000554694	0.0324904	-0.00916309
ARL6IP4	3.15312	12.3802	4.91831	0.000224753	0.0255104	0.82603
CSNK1E	3.15058	11.8261	4.82777	0.000266303	0.0255104	0.669607
FKBP10	3.08162	12.7979	4.12718	0.00102101	0.0403412	-0.575402
ALDH1L2	3.0761	12.5235	4.79706	0.000282134	0.0255104	0.616311
KRT15	3.07287	20.0037	4.95629	0.000209382	0.0255104	0.891291
HTT	3.0655	12.2837	4.79166	0.000285021	0.0255104	0.606912
SSPN	3.06472	14.3611	3.17595	0.00671674	0.0940343	-2.32252
NME7	3.05108	12.3494	3.84162	0.00178924	0.0546337	-1.09665
CILP	3.04699	15.6539	2.87128	0.0122957	0.11979	-2.87805
DYNC2I1	3.03763	12.6655	3.29127	0.00533853	0.0887021	-2.11046
AIF1	3.02868	12.822	4.02053	0.00125807	0.0451206	-0.769369
C7orf57	2.99091	12.2663	3.68488	0.00244	0.061976	-1.38479
CLDN3	2.98005	12.1618	3.835	0.00181276	0.0546337	-1.10878
LSM8	2.96032	12.632	4.75578	0.000304969	0.0255104	0.544441
PPWD1	2.92944	12.3668	4.26083	0.000787031	0.0386763	-0.333708
RBM10	2.92245	12.4578	3.82186	0.00186046	0.0551315	-1.13291
MBNL1	2.88029	18.295	4.58824	0.000419103	0.0292222	0.250483
POLDIP3	2.87188	14.6836	2.08532	0.0557782	0.232529	-4.23379
DAZAP1	2.84661	12.0602	3.30042	0.00524216	0.0879298	-2.09362
DHX29	2.84079	21.2582	1.74561	0.102721	0.313673	-4.75574
COL5A3	2.83542	15.5405	2.42846	0.0291901	0.170724	-3.66125
ENSA	2.8154	12.6543	3.45217	0.00387479	0.0740794	-1.81385
ATP5MF	2.81097	12.7946	3.49426	0.00356341	0.0707905	-1.7362
FYCO1	2.79551	15.0181	1.71188	0.108915	0.325191	-4.80453
ATP6V1D	2.79048	12.2578	3.83068	0.00182829	0.0546337	-1.1167
AK8	2.76087	12.4295	3.13178	0.00733383	0.0952198	-2.40356
PXN	2.74876	12.1792	3.22552	0.00608551	0.0911744	-2.23145
PFDN5	2.73848	12.7205	4.64062	0.00037932	0.0269773	0.342771
IFT88	2.73833	12.0664	4.71052	0.000332207	0.025681	0.4654
ARPP19	2.73439	12.1968	4.16794	0.000942933	0.0398619	-0.501515
NCK1	2.71365	13.0081	2.71906	0.0165938	0.133502	-3.15143
AP3D1	2.7129	12.3766	2.99959	0.00953684	0.10631	-2.64518
CMA1	2.70971	12.8914	3.51605	0.00341227	0.0685538	-1.69601
PIR	2.70407	12.4199	3.87942	0.00166061	0.0522576	-1.02732
AIDA	2.69172	21.8611	1.79714	0.0938565	0.301425	-4.68003
EIF2B3	2.69134	12.4897	3.74811	0.00215261	0.0594276	-1.26841
UBA6	2.66632	12.553	4.17259	0.000934414	0.0398619	-0.493087
UBQLN4	2.66525	12.4309	3.95328	0.00143577	0.0481659	-0.892138
TAF15	2.66461	12.3598	3.53268	0.00330119	0.0674658	-1.66532
CHMP1B	2.66253	12.3865	3.59341	0.00292579	0.065092	-1.55333
UNC93B1	2.66219	12.2551	3.72202	0.00226682	0.0604294	-1.31642
SIGIRR	2.65486	12.9254	3.28897	0.00536303	0.0887021	-2.11469
NDUFA6	2.64885	12.7406	3.53573	0.00328123	0.0674453	-1.6597
IGLV3-10	2.64682	14.1198	4.4394	0.000557345	0.0324904	-0.0135827
COG5	2.63057	12.872	1.94575	0.0719913	0.261738	-4.45449
CDKN2AIP	2.62759	12.5031	3.42117	0.00412151	0.0767334	-1.87103
DNAAF1	2.62436	13.8092	2.81503	0.0137393	0.125152	-2.97947
MRPS26	2.61311	12.5937	3.97653	0.00137162	0.047354	-0.849663
CFAP161	2.6108	11.9288	3.22204	0.00612787	0.0911744	-2.23785
GOLT1B	2.60872	13.3603	2.73615	0.0160463	0.130873	-3.12091
RBM4B	2.60456	12.6944	2.85	0.0128234	0.121034	-2.91647
IGFBP7	2.6018	12.6794	3.01467	0.00925552	0.104485	-2.61768
LUZP1	2.59078	12.46	3.47687	0.00368892	0.0720759	-1.76829
PURB	2.58432	15.8189	2.67993	0.0179166	0.136239	-3.22109
CFAP410	2.58104	12.1416	4.75319	0.000306466	0.0255104	0.539919
ARL8A	2.57928	12.6162	3.61301	0.00281406	0.0637377	-1.5172
ARPC5L	2.55552	12.6367	3.21757	0.00618265	0.0914413	-2.24607
PRXL2A	2.55497	12.1748	2.78919	0.0144568	0.126893	-3.02591
CAMK2G	2.55417	12.5312	3.78995	0.00198158	0.0563721	-1.19151
PLA2G2A	2.55283	13.3681	2.5546	0.0228766	0.152625	-3.44222
KIF3B	2.54607	12.2155	3.54948	0.00319275	0.0663943	-1.63434
PLOD1	2.54477	13.4463	3.70533	0.00234305	0.0605718	-1.34714
MRPL12	2.54322	14.9342	1.74447	0.102925	0.313738	-4.75739
NFKB1	2.53326	12.3718	3.22643	0.00607443	0.0911744	-2.22977
RBP1	2.51937	13.3992	3.73066	0.00222834	0.0600302	-1.30052
IFT140	2.50802	12.4495	3.70005	0.00236768	0.0605718	-1.35685
ATAD3B	2.50421	16.9767	2.04509	0.0600683	0.239197	-4.29822
CYP20A1	2.50234	12.5422	3.23758	0.00594112	0.090205	-2.20927
PDCD6	2.50115	11.9129	3.52086	0.00337971	0.0682856	-1.68712
CIB1	2.49646	12.2862	3.26156	0.00566405	0.0891528	-2.16516
CPA3	2.49408	12.5605	2.69754	0.0173091	0.134803	-3.18978
THNSL1	2.49407	13.1798	2.76582	0.0151373	0.129189	-3.06782
WASH3P	2.48087	12.9357	2.69709	0.0173242	0.134803	-3.19057
OARD1	2.47863	12.884	2.47344	0.0267681	0.16405	-3.58359
EPB41L1	2.47369	12.7138	2.86087	0.0125512	0.120661	-2.89685
SLTM	2.46893	16.9835	3.02878	0.00899998	0.103239	-2.59196
TAPT1	2.45148	12.3574	3.21638	0.00619723	0.0914413	-2.24824
CPSF1	2.44544	12.4947	3.37676	0.00450265	0.0808657	-1.95293
PUDP	2.44009	12.1386	3.07059	0.0082827	0.0988365	-2.51559
DNAJA4	2.43769	11.3059	2.84577	0.0129308	0.121325	-2.92409
PCDHGC4	2.43735	16.5557	4.04478	0.00119965	0.043979	-0.725195
IRF9	2.43299	12.1775	2.72716	0.0163322	0.132105	-3.13698
SEMA4C	2.43286	12.5758	3.23588	0.00596124	0.090205	-2.2124
CTHRC1	2.43015	12.003	2.40397	0.030595	0.175599	-3.70331
ATOX1	2.41293	12.4903	2.76174	0.0152594	0.129197	-3.07515
ZFR	2.4109	11.9522	2.72673	0.016346	0.132105	-3.13775
GALC	2.38714	12.8662	2.48663	0.0260949	0.16138	-3.56072
SPRYD4	2.38692	12.5014	3.156	0.00698881	0.0952198	-2.35914
TEKT4	2.38007	12.0577	3.23874	0.00592735	0.090205	-2.20713
CYP4X1	2.37582	12.5131	2.70696	0.0169925	0.134425	-3.17301
OCIAD1	2.37559	16.5058	2.79857	0.0141923	0.126804	-3.00907
SEC24D	2.37299	12.924	4.19705	0.000890943	0.0386763	-0.448846
COASY	2.35914	12.6018	2.45423	0.0277778	0.165962	-3.61682
AQP5	2.35855	16.1174	4.2476	0.000807517	0.0386763	-0.357562
IDH3G	2.35761	15.4367	3.41196	0.00419779	0.0775616	-1.88802
SYAP1	2.34239	11.7014	3.09254	0.0079291	0.0965613	-2.47543
MLF2	2.3414	12.62	2.97798	0.00995438	0.109123	-2.68452
MYG1	2.34138	13.6106	3.32612	0.00498049	0.0863933	-2.04626
IKBKB	2.34123	12.2953	2.43154	0.0290176	0.169994	-3.65594
CKAP5	2.33655	12.3433	2.72899	0.0162736	0.132105	-3.13371
MLF1	2.33508	12.9093	3.77221	0.00205235	0.0574658	-1.2241
PTCD3	2.33422	12.5455	3.1525	0.00703761	0.0952198	-2.36556
OPTN	2.33416	14.4145	1.79407	0.0943649	0.301574	-4.68458
ORM2	2.33193	11.9647	2.72432	0.0164235	0.132431	-3.14205
SNRPB2	2.32785	12.8214	2.6218	0.0200719	0.144529	-3.32405
PKP4	2.32697	12.0397	3.70443	0.00234723	0.0605718	-1.34879
ABHD10	2.32477	14.995	3.12262	0.00746866	0.0952198	-2.42034
CFAP58	2.32354	11.895	3.43345	0.0040219	0.0752731	-1.84837
CHID1	2.32016	12.0221	3.43964	0.00397265	0.0747447	-1.83695
POLR2A	2.31836	11.2529	2.81034	0.0138669	0.125152	-2.9879
ATP2B1	2.31332	12.7494	3.07486	0.00821267	0.0988365	-2.50777
ARL3	2.31312	12.0464	3.53655	0.00327588	0.0674453	-1.65819
S100A2	2.31253	12.2585	3.66631	0.00253154	0.0625149	-1.41898
RSRC2	2.30394	12.0289	2.99661	0.00959334	0.106606	-2.65061
PLOD3	2.29649	15.9066	2.06076	0.0583622	0.236913	-4.27319
NDUFS6	2.29305	12.8261	3.50911	0.0034597	0.0691162	-1.70881
LAMTOR1	2.27705	12.0971	2.58971	0.0213673	0.14877	-3.38061
DYNLL2	2.2674	12.6726	2.5532	0.0229391	0.152755	-3.44468
SRRM1	2.26549	12.2217	2.98764	0.00976562	0.108182	-2.66695
TRIR	2.2625	11.7978	3.12841	0.00738314	0.0952198	-2.40973
CCDC57	2.26098	12.6689	3.06875	0.00831299	0.0988662	-2.51894
COMMD2	2.25809	12.3711	2.80955	0.0138887	0.125152	-2.98934
BAG3	2.25114	12.522	3.28127	0.00544597	0.0889312	-2.12888
TTC38	2.24853	12.472	2.36922	0.0326997	0.18084	-3.76271
GATM	2.24158	12.6561	3.01302	0.00928603	0.104497	-2.62071
PANK2	2.24098	12.0025	2.95155	0.0104898	0.111348	-2.73258
TP53RK	2.24007	12.0896	3.27487	0.00551582	0.0889312	-2.14065
CA1	2.23547	19.2565	4.56074	0.000441683	0.0298726	0.201904
PDE4DIP	2.22773	12.7272	2.90767	0.0114419	0.115504	-2.81219
VCPIP1	2.22131	12.3	2.76853	0.0150569	0.129189	-3.06297
MAP2K2	2.21973	13.7826	1.69312	0.1125	0.327809	-4.83141
CLPX	2.21637	12.1932	2.39546	0.0310982	0.176886	-3.71788
IFT57	2.20988	12.3628	3.74171	0.00218009	0.0594276	-1.28019
GTPBP1	2.20831	12.2967	3.06078	0.00844566	0.0992131	-2.53351
DNAJB6	2.20366	12.2676	2.91056	0.0113767	0.115504	-2.80696
RTRAF	2.20288	12.4661	2.55975	0.0226489	0.152317	-3.4332
RIMOC1	2.1992	12.1583	2.34294	0.0343811	0.183849	-3.80738
PPIL1	2.19851	12.5598	3.07063	0.00828196	0.0988365	-2.5155
MAN2B1	2.19846	12.0383	2.67736	0.0180068	0.136239	-3.22565
TXNRD1	2.19808	12.4043	3.55265	0.00317267	0.0663943	-1.62849
MRPS9	2.19451	12.5854	2.92147	0.0111337	0.115504	-2.78719
ATP5MK	2.19223	11.6596	2.92182	0.0111261	0.115504	-2.78655
MFAP2	2.18872	15.2081	3.6706	0.00251009	0.0625149	-1.41108
ERBIN	2.1868	12.4452	2.68092	0.0178819	0.136239	-3.21934
RAB27B	2.17779	13.1682	3.96783	0.00139528	0.047708	-0.865561
CFAP45	2.17587	11.6193	3.19829	0.00642449	0.0932468	-2.28148
RBM47	2.17584	11.1492	2.93587	0.0108207	0.113506	-2.76106
CNOT1	2.1709	12.2581	1.99182	0.0662168	0.249664	-4.38254
CBR4	2.17028	12.3329	2.41317	0.0300596	0.173977	-3.68752
C1QBP	2.16544	13.118	2.76201	0.0152513	0.129197	-3.07466
CSNK2A1	2.16457	12.5946	2.7461	0.0157356	0.130167	-3.10312
DCAF5	2.16207	12.4452	2.57912	0.0218122	0.149162	-3.39922
GMDS	2.15782	12.6558	1.81943	0.0902379	0.295748	-4.64688
TAPBPL	2.1549	12.2917	2.48042	0.0264099	0.162485	-3.5715
NCOA5	2.15408	15.1039	2.73903	0.0159559	0.130866	-3.11577
NME5	2.14377	12.5193	2.11055	0.0532338	0.228599	-4.19306
PALMD	2.14182	13.2362	2.90092	0.0115958	0.115504	-2.82443
ATP6AP2	2.14152	12.8242	3.25916	0.00569114	0.0891528	-2.16957
KIF13B	2.13837	13.0508	2.60122	0.0208937	0.147125	-3.36035
COL10A1	2.13755	12.5303	2.75044	0.0156022	0.129933	-3.09537
LUC7L3	2.13709	11.5985	2.58515	0.0215578	0.148947	-3.38863
TRIM71	2.13536	12.7393	2.43726	0.0287002	0.16897	-3.6461
SLURP2	2.13086	17.1558	4.30771	0.000718641	0.0375807	-0.249337
HYDIN	2.13004	11.946	3.04805	0.00866202	0.101323	-2.55677
IL36G	2.1259	15.659	3.22269	0.00611986	0.0911744	-2.23664
THOC7	2.12396	11.8782	2.25276	0.0407958	0.202095	-3.95917
SMARCA2	2.12188	12.1534	2.91083	0.0113707	0.115504	-2.80648
CFAP20	2.11993	12.6778	2.80101	0.0141243	0.126804	-3.00468
CTSL	2.11982	12.9391	2.70554	0.0170399	0.134425	-3.17554
ALDH1L1	2.11528	13.5777	2.14824	0.0496322	0.222844	-4.13177
SEC23A	2.11483	16.3162	2.27862	0.0388495	0.196793	-3.9159
ECPAS	2.11325	12.2567	1.9756	0.0681992	0.253143	-4.40797
HSBP1	2.11089	11.5066	2.25808	0.0403882	0.201481	-3.95028
SELENOF	2.10372	12.3587	2.46498	0.0272084	0.164969	-3.59824
RSPH14	2.10283	12.3498	2.30698	0.0368161	0.192244	-3.86822
PAK4	2.10258	12.6837	2.22735	0.0427977	0.205939	-4.00148
NAE1	2.10087	12.7223	4.04904	0.00118966	0.043979	-0.717427
NDUFB3	2.10038	12.3922	4.15937	0.000958827	0.0398619	-0.51704
YLPM1	2.09957	12.8057	2.37378	0.0324158	0.180675	-3.75493
PRPF40A	2.09725	12.5777	2.81359	0.0137784	0.125152	-2.98207
ARFIP2	2.09271	12.6365	2.69972	0.0172354	0.134803	-3.1859
SF3B5	2.08213	12.3091	2.49402	0.0257252	0.160257	-3.5479
GUK1	2.082	12.4559	3.14905	0.00708607	0.0952198	-2.37188
HBG1	2.08	16.288	3.98083	0.00136007	0.047354	-0.841809
PLXNB2	2.07792	18.9924	3.61564	0.00279939	0.0637377	-1.51235
SRCIN1	2.07545	12.0026	2.20317	0.044787	0.213775	-4.04153
ODAD1	2.07452	12.2169	2.30096	0.0372393	0.193318	-3.87836
TMX4	2.06183	11.6898	2.16491	0.0481124	0.220015	-4.1045
VPS51	2.05816	13.0291	2.87158	0.0122883	0.11979	-2.8775
ESD	2.0519	12.7867	2.60852	0.0205986	0.14619	-3.34748
UBE2K	2.04332	12.785	2.74363	0.0158121	0.130167	-3.10754
P3H1	2.04147	12.567	2.86004	0.0125716	0.120661	-2.89834
TOR1AIP1	2.03892	13.4368	2.09055	0.0552415	0.232197	-4.22536
NDUFB7	2.03866	13.2248	2.17589	0.0471347	0.218109	-4.08647
IGHV3-15	2.03595	11.873	2.53758	0.0236446	0.154844	-3.47199
SLC27A2	2.03408	12.2837	2.32776	0.0353898	0.187647	-3.83311
MMAB	2.03264	12.7919	3.18554	0.00658973	0.0940343	-2.30491
SMARCB1	2.0313	11.9725	2.74815	0.0156725	0.130167	-3.09946
COA3	2.03046	12.2546	2.45926	0.02751	0.16528	-3.60813
PCBD1	2.02573	13.7385	2.51702	0.0246059	0.157152	-3.50788
PSMG1	2.02369	12.4428	1.96801	0.0691459	0.254908	-4.41983
PPP5C	2.02159	12.9925	3.14366	0.00716257	0.0952198	-2.38178
TIGAR	2.02106	12.1589	3.3056	0.00518835	0.0875681	-2.08408
CEP164	2.01844	12.2635	3.0603	0.00845376	0.0992131	-2.53439
BCKDHA	2.01603	14.583	2.48326	0.0262656	0.162154	-3.56658
SGPL1	2.00786	12.2585	2.84101	0.0130531	0.121385	-2.93269
ARFGAP2	2.00694	12.1918	2.61105	0.0204974	0.145912	-3.34303
RPS16	2.00565	17.8417	4.38198	0.000622535	0.0343219	-0.11615
CMAS	2.00271	12.3569	2.61288	0.0204241	0.145912	-3.33979
VAC14	2.00064	11.8443	1.87449	0.0818268	0.281422	-4.56393
CLIP1	1.99813	12.1284	2.22544	0.0429517	0.2064	-4.00465
DNAI1	1.99092	12.3011	2.1944	0.0455297	0.215011	-4.05601
PHIP	1.98859	11.9262	2.8856	0.0119524	0.117854	-2.85215
KPNA4	1.98125	12.2889	2.89272	0.0117854	0.116738	-2.83927
DRC7	1.98115	11.7127	2.65787	0.0187067	0.139402	-3.26024
HMGB3	1.97722	12.8822	1.9979	0.0654865	0.249664	-4.37297
GADD45GIP1	1.97713	12.4809	2.12206	0.0521085	0.226433	-4.17439
HAL	1.97691	18.0261	2.22161	0.043262	0.207331	-4.011
TTC1	1.97479	12.0834	2.61902	0.0201813	0.144979	-3.32897
GLA	1.97363	12.5016	1.87967	0.0810731	0.279627	-4.55605
LSM4	1.97151	13.0767	2.06257	0.0581686	0.236881	-4.27031
ARID1A	1.97107	13.4129	1.58085	0.136179	0.357118	-4.9882
COL15A1	1.97064	12.3917	2.05812	0.0586463	0.237254	-4.27741
COPS2	1.9672	11.8266	2.65358	0.0188644	0.13949	-3.26785
TGOLN2	1.96541	12.3786	2.1919	0.0457434	0.215448	-4.06013
RAB34	1.95979	11.8004	2.46608	0.0271508	0.164969	-3.59634
SAXO4	1.9479	12.2865	2.9019	0.0115734	0.115504	-2.82265
SUMF1	1.94606	12.4978	2.30248	0.0371315	0.19315	-3.87579
FAHD2A	1.94599	12.2935	2.88188	0.0120408	0.117953	-2.85888
RPL36AL	1.93687	12.5301	2.19754	0.0452624	0.214033	-4.05083
PSMA4	1.93491	17.1919	2.97425	0.0100284	0.109123	-2.69132
TOP2B	1.93469	12.6641	2.03788	0.0608684	0.240765	-4.30969
GMFB	1.93144	12.1018	2.27921	0.0388062	0.196793	-3.91491
SLMAP	1.92239	12.7037	2.17791	0.0469577	0.218109	-4.08316
CFAP206	1.92029	12.3174	2.64851	0.0190522	0.140268	-3.27683
PSMD12	1.91937	13.3878	2.25795	0.0403982	0.201481	-3.9505
SPRR3	1.91777	12.8745	1.43839	0.172247	0.4051	-5.17639
GORASP2	1.91375	12.0833	1.92546	0.0746761	0.26796	-4.48588
SKIC8	1.91087	11.8435	3.03923	0.00881512	0.102776	-2.57288
PIP	1.90537	17.4249	3.00071	0.0095155	0.10631	-2.64313
DDB2	1.90437	11.8705	1.85685	0.084442	0.286522	-4.59066
BCAS1	1.90215	12.2609	2.16338	0.0482494	0.220015	-4.10699
CFAP53	1.89942	12.3757	2.43215	0.0289837	0.169994	-3.6549
ZW10	1.89428	12.1706	2.23381	0.0422798	0.204554	-3.99073
SORD	1.89104	12.0198	2.58944	0.0213784	0.14877	-3.38108
DNAH6	1.89011	12.3081	2.7518	0.0155605	0.129933	-3.09294
CDC16	1.88999	11.6307	3.81212	0.00189658	0.0557376	-1.15078
PDCD4	1.88956	12.7453	3.0971	0.00785748	0.0962184	-2.46708
UCHL5	1.88769	11.9263	1.90745	0.0771361	0.2719	-4.5136
MARS1	1.8865	12.3358	2.00796	0.0642955	0.249329	-4.35711
CLIC6	1.88357	12.3274	1.97717	0.0680055	0.252759	-4.40552
GOLGA3	1.88328	19.6522	4.32236	0.00069855	0.0375807	-0.223025
UBE2I	1.88133	12.2226	2.76792	0.015075	0.129189	-3.06407
PPP2R5D	1.8806	12.0916	2.14095	0.05031	0.22383	-4.14366
DNAJB13	1.87988	12.4118	2.23716	0.0420138	0.203908	-3.98516
ERLIN1	1.87712	12.3385	2.74388	0.0158044	0.130167	-3.10709
GIGYF2	1.87635	12.8371	1.8533	0.0849769	0.287012	-4.59602
CCDC93	1.87233	11.826	2.17049	0.0476132	0.219033	-4.09534
PTER	1.87216	12.5755	2.46311	0.0273066	0.164969	-3.60147
STRN3	1.87081	12.1296	2.68343	0.0177941	0.136239	-3.21487
SMAP	1.86667	12.5989	2.28215	0.038591	0.196793	-3.90998
GGA2	1.86294	12.6493	2.62415	0.0199801	0.144446	-3.3199
ABHD16A	1.86137	11.2558	2.77319	0.0149194	0.129084	-3.05462
CST6	1.8613	16.9023	3.27339	0.00553214	0.0889312	-2.14338
JHY	1.85726	12.0825	2.09529	0.054759	0.231351	-4.21772
TMEM67	1.85619	12.4301	2.79908	0.0141781	0.126804	-3.00815
FKBP4	1.85361	12.759	1.66263	0.118547	0.335932	-4.87469
ALOX15	1.84941	12.7879	2.07283	0.0570788	0.234292	-4.25386
SERPINF2	1.84832	12.012	3.03137	0.00895378	0.103239	-2.58723
ANAPC1	1.84812	12.5068	2.24917	0.0410734	0.202095	-3.96516
IVL	1.84767	13.3032	2.11963	0.0523444	0.226433	-4.17834
SYNE1	1.84736	12.2812	2.35862	0.0333684	0.182271	-3.78075
LRRC23	1.84707	12.1379	1.77111	0.0982461	0.30808	-4.71844
PSIP1	1.84573	12.7073	2.75484	0.0154677	0.129933	-3.08749
PPP1CC	1.84268	12.7747	2.30319	0.0370816	0.19315	-3.8746
RSPH1	1.84059	11.9509	2.3646	0.0329895	0.181409	-3.77057
EPN1	1.83801	12.5405	2.19865	0.0451686	0.214033	-4.049
TRADD	1.83695	11.8359	1.96597	0.0694019	0.25548	-4.42301
MRPS22	1.83558	12.9161	2.56903	0.0222444	0.150868	-3.41694
C1orf87	1.83081	12.5431	2.25449	0.0406631	0.202095	-3.95628
LORICRIN	1.8282	16.911	2.68997	0.0175675	0.1361	-3.20324
TOMM22	1.82399	12.084	3.28074	0.00545174	0.0889312	-2.12985
IGKV2-30	1.823	13.1125	2.48987	0.0259324	0.160654	-3.5551
RBMXL1	1.82297	12.1898	2.71558	0.0167075	0.133811	-3.15764
CA6	1.82141	16.4564	1.60082	0.131678	0.352835	-4.96084
NUCB2	1.81865	12.1193	2.3434	0.0343514	0.183849	-3.80661
OCC1	1.81648	12.3078	2.08631	0.0556757	0.232529	-4.23219
ANK2	1.81528	12.0435	2.04073	0.0605516	0.240046	-4.30517
STEAP3	1.81524	12.4994	2.36829	0.0327573	0.180877	-3.76428
UBQLN1	1.81393	12.2846	2.91741	0.0112235	0.115504	-2.79454
C8A	1.80851	11.7214	2.07538	0.0568112	0.234292	-4.24977
SCAMP1	1.808	12.7627	2.13113	0.0512374	0.225637	-4.15965
IGHV1-2	1.80542	12.3712	1.68484	0.114115	0.330069	-4.84322
ERCC5	1.80475	12.3638	2.34864	0.03401	0.183327	-3.79772
TUBB3	1.80421	12.6334	3.33451	0.004898	0.0857995	-2.03081
IRGQ	1.80299	11.8697	2.33761	0.0347323	0.184892	-3.81643
AAR2	1.80195	11.4805	2.39516	0.0311157	0.176886	-3.71839
VPS28	1.80149	11.7199	1.51797	0.15122	0.378423	-5.07281
TMEM198	1.80085	12.6827	1.96154	0.0699624	0.257276	-4.42993
ITPRID2	1.79755	11.8784	2.37521	0.0323274	0.180534	-3.75249
CNPY3	1.79451	12.0689	2.18335	0.0464817	0.217486	-4.07421
KRT34	1.79336	16.4396	2.98361	0.00984392	0.108711	-2.67428
MZB1	1.7927	11.8401	2.17778	0.0469683	0.218109	-4.08336
DNAH7	1.79252	12.5763	2.12095	0.0522159	0.226433	-4.17619
QTRT1	1.79218	12.2604	2.60125	0.0208925	0.147125	-3.3603
ARSD	1.79088	12.1142	2.79054	0.0144186	0.126893	-3.02349
CYC1	1.79028	12.1248	2.11844	0.0524599	0.226433	-4.18027
SF3A2	1.78994	11.7823	3.30486	0.00519597	0.0875681	-2.08543
PFAS	1.78746	11.983	2.84023	0.013073	0.121385	-2.93408
TOM1	1.78596	14.1268	3.6142	0.00280741	0.0637377	-1.515
FILIP1L	1.78298	12.0036	2.44761	0.0281341	0.166473	-3.62824
WARS2	1.78284	12.6798	2.03083	0.0616607	0.24255	-4.3209
MYO18A	1.78095	11.9889	2.50353	0.0252567	0.159482	-3.53137
KIF21A	1.78052	12.364	2.12789	0.0515474	0.225637	-4.16493
LHPP	1.78024	14.9406	3.14533	0.00713875	0.0952198	-2.37871
COPS6	1.77853	12.2662	2.37933	0.0320733	0.179611	-3.74545
IGHV3-9	1.77602	12.2953	2.27225	0.0393206	0.197884	-3.92657
SULT2B1	1.77482	12.5586	2.52648	0.0241591	0.15677	-3.49138
SRP72	1.77329	13.2626	2.27988	0.038757	0.196793	-3.91379
PFDN4	1.77019	12.4751	2.27097	0.0394162	0.197884	-3.92872
NAPG	1.76739	11.8479	1.73511	0.104614	0.316333	-4.77098
CFAP52	1.76704	11.5342	1.67501	0.116059	0.332062	-4.85719
CD151	1.76636	13.2194	2.60755	0.0206376	0.14619	-3.34919
SHTN1	1.76609	13.6471	2.9545	0.0104287	0.111348	-2.72722
SLAIN2	1.76595	12.3857	2.70583	0.0170301	0.134425	-3.17501
CMC1	1.76498	12.5057	1.94361	0.0722704	0.262238	-4.45781
TMED2	1.76211	12.8326	1.74801	0.102292	0.313307	-4.75224
COL21A1	1.75941	13.4247	1.65865	0.119358	0.337122	-4.88031
NKX2-1	1.75859	13.1097	2.79404	0.0143196	0.126893	-3.01721
APOA4	1.75841	12.9247	1.58244	0.135814	0.357118	-4.98602
FGD6	1.75696	13.3242	1.12065	0.281248	0.521437	-5.54701
ATP6V1C1	1.7567	11.5308	2.05095	0.0594247	0.238235	-4.28887
TIMP3	1.75664	15.7778	1.44793	0.169604	0.401538	-5.16418
SCGB3A1	1.75307	11.5539	2.05178	0.0593344	0.238141	-4.28755
GSTA4	1.74912	11.8714	2.14922	0.0495409	0.222715	-4.13016
DTYMK	1.74832	11.7349	2.3479	0.0340577	0.183327	-3.79897
PRPF3	1.74606	12.2802	1.91119	0.0766194	0.271373	-4.50785
CUTA	1.74141	12.6903	1.50014	0.155734	0.384617	-5.09637
VPS33A	1.73712	11.9999	2.08735	0.0555693	0.232529	-4.23052
YTHDF2	1.73588	12.0638	2.01145	0.0638871	0.248559	-4.3516
MXRA7	1.73504	11.6633	1.99181	0.0662181	0.249664	-4.38256
WIPF1	1.73384	14.1666	1.75915	0.100322	0.309813	-4.73597
CDHR3	1.73213	12.4615	2.26229	0.0400685	0.200399	-3.94325
EIF2AK2	1.7321	11.8022	1.58686	0.13481	0.356419	-4.97999
TTC21B	1.7292	12.4477	1.95159	0.0712341	0.260246	-4.44541
EDC4	1.7283	12.7687	1.70887	0.109484	0.325728	-4.80886
RIC8A	1.72806	12.3633	2.77166	0.0149644	0.129158	-3.05736
XPNPEP3	1.72785	11.7935	2.12835	0.051503	0.225637	-4.16417
EXOC7	1.72737	11.9261	2.657	0.0187385	0.139402	-3.26178
HMGN2	1.72681	12.752	2.26682	0.0397268	0.19897	-3.93567
BAZ1B	1.72654	18.6561	2.85183	0.0127771	0.121034	-2.91316
THYN1	1.72337	12.6407	1.94978	0.0714677	0.260388	-4.44822
CBX5	1.72275	12.7035	2.5188	0.0245209	0.157152	-3.50477
HYI	1.72213	12.2538	2.16327	0.0482597	0.220015	-4.10718
GOLPH3	1.72157	11.8735	2.66891	0.0183071	0.137632	-3.24066
HAPLN1	1.72124	12.1939	2.12274	0.0520432	0.226433	-4.1733
TRMT112	1.71909	12.4858	2.23824	0.0419288	0.203908	-3.98337
NAXE	1.71704	12.3791	1.81011	0.0917357	0.299277	-4.66077
KIF2A	1.70876	11.3131	2.54209	0.0234388	0.154063	-3.46411
NAT14	1.70563	12.1769	2.20198	0.0448869	0.213965	-4.04349
ARVCF	1.70548	20.1872	1.6312	0.125075	0.346392	-4.91877
ADH1C	1.70542	12.7697	1.85411	0.0848543	0.287012	-4.5948
LACRT	1.70065	14.6098	1.65555	0.119991	0.338448	-4.88467
RAB23	1.69932	11.609	2.6877	0.0176459	0.136239	-3.20728
DPT	1.68984	15.906	3.00242	0.00948335	0.10631	-2.64002
MICAL2	1.6857	11.8474	1.69613	0.111919	0.327578	-4.82712
ABCF2	1.68297	12.3985	1.16274	0.264325	0.505188	-5.50214
RRM2B	1.68264	12.8905	1.54956	0.143497	0.369362	-5.03061
ABCB10	1.68142	10.8563	2.09165	0.0551294	0.232	-4.22359
PKP1	1.68039	20.012	2.70414	0.0170867	0.134425	-3.17803
RBM22	1.67773	12.46	2.24984	0.0410211	0.202095	-3.96403
TIAL1	1.67768	18.5896	1.13876	0.273866	0.513915	-5.52787
MIEN1	1.67209	12.2615	2.16002	0.0485535	0.220685	-4.11251
KCNQ1	1.66902	12.398	2.17786	0.0469616	0.218109	-4.08324
CYP7B1	1.66785	11.9992	1.38101	0.188868	0.425343	-5.24854
DNAI3	1.6661	12.6641	2.49369	0.0257414	0.160257	-3.54846
CBY1	1.66362	12.1962	1.88288	0.0806091	0.278568	-4.55117
RAB25	1.66099	12.9987	1.74536	0.102764	0.313673	-4.75609
ZNF185	1.65919	13.6704	1.74004	0.103721	0.314167	-4.76383
HSPA4L	1.65604	12.0867	2.1304	0.0513078	0.225637	-4.16085
PIH1D1	1.65369	12.1043	2.63441	0.019584	0.142757	-3.30177
IGF2R	1.65242	12.9073	2.09456	0.054833	0.231351	-4.21889
NEDD4L	1.64975	12.2659	2.46683	0.0271115	0.164969	-3.59504
SPACA9	1.64868	12.4371	2.13154	0.051199	0.225637	-4.15899
PFDN6	1.64585	12.7269	1.70806	0.109636	0.325728	-4.81001
PHLDB1	1.64558	12.4562	1.99288	0.0660889	0.249664	-4.38087
RSPH9	1.64554	12.5545	1.84395	0.0864008	0.288901	-4.61011
NCCRP1	1.64436	18.5114	2.58727	0.021469	0.148818	-3.3849
GSK3B	1.642	12.2011	1.72634	0.10622	0.319656	-4.78369
TOR1A	1.64132	12.9018	2.28054	0.038709	0.196793	-3.91269
COPS8	1.64028	11.9653	2.10684	0.053601	0.229368	-4.19906
CFAP74	1.63846	12.1416	2.71044	0.0168768	0.134425	-3.1668
CNIH4	1.63589	13.2506	1.92946	0.0741399	0.266574	-4.47971
APOOL	1.63508	12.0163	2.53008	0.0239913	0.156352	-3.48511
UBXN10	1.63325	12.2447	1.62951	0.125434	0.346656	-4.92112
NAA10	1.63178	11.8297	1.92744	0.0744112	0.267279	-4.48283
SIRT5	1.63051	11.9234	1.79033	0.0949884	0.302398	-4.69012
SLC35B2	1.62671	12.224	2.68213	0.0178396	0.136239	-3.21719
LSM7	1.62192	12.0978	2.24986	0.0410196	0.202095	-3.964
HAT1	1.61983	12.0015	1.92039	0.075362	0.268524	-4.4937
CRYAB	1.61884	13.3932	2.76605	0.0151307	0.129189	-3.06743
ACOT1	1.61767	15.4749	1.95854	0.0703439	0.257914	-4.43461
WDR54	1.61761	12.3887	2.59938	0.0209687	0.147243	-3.36359
NEXN	1.61727	12.37	2.6958	0.0173683	0.134851	-3.19288
LAMTOR2	1.61705	12.2123	1.89925	0.0782803	0.274455	-4.52617
ACYP1	1.6156	12.3982	1.79562	0.0941088	0.301574	-4.68229
RPA1	1.61473	11.665	1.99826	0.0654439	0.249664	-4.3724
SLC44A4	1.61243	12.085	2.09238	0.0550548	0.231961	-4.22241
CD209	1.61166	12.8823	1.86257	0.083586	0.284544	-4.58201
MRPS6	1.61084	11.8097	2.27046	0.0394544	0.197884	-3.92958
MECP2	1.60992	13.2256	1.85556	0.0846363	0.286908	-4.59262
CUL4B	1.60955	12.7789	1.94992	0.0714502	0.260388	-4.44801
SMAP1	1.60581	12.8911	1.99516	0.0658141	0.249664	-4.37727
ZNF207	1.60484	12.1503	1.61314	0.128965	0.349814	-4.94385
CHCHD2	1.60476	12.9606	2.10437	0.0538461	0.229477	-4.20305
TOMM34	1.60443	11.9439	2.24919	0.0410721	0.202095	-3.96513
DNAH2	1.60401	12.1076	1.52469	0.149549	0.375673	-5.06388
PIGS	1.60263	11.9692	1.9013	0.0779928	0.274054	-4.52303
CFAP44	1.60254	12.1632	2.1406	0.0503429	0.22383	-4.14423
RPSA	1.60247	19.1424	3.44414	0.00393725	0.0744727	-1.82866
H2AC6	1.60129	17.0561	3.9591	0.00141942	0.0480711	-0.881499
ARHGEF7	1.60081	11.8759	1.9372	0.0731114	0.263943	-4.46773
YIPF3	1.6004	13.3352	2.19278	0.045668	0.215378	-4.05868
DNAI7	1.59916	12.0539	2.05325	0.0591746	0.237768	-4.2852
IGKV3-7	1.5918	16.2781	3.31981	0.00504346	0.0866404	-2.05788
FIS1	1.5889	12.9206	1.84605	0.0860789	0.288901	-4.60695
AKR1C2	1.58652	12.6996	1.74365	0.103071	0.313802	-4.75858
MRPS18A	1.58579	12.4988	1.16896	0.26189	0.502038	-5.49539
AKAP9	1.58491	12.3793	2.36433	0.0330066	0.181409	-3.77104
PANK4	1.5849	12.1473	1.62097	0.127266	0.348658	-4.933
CRKL	1.58391	12.2415	1.76756	0.0988576	0.309049	-4.72365
CLMN	1.58218	12.1875	1.74175	0.103414	0.31382	-4.76135
HSD17B13	1.58121	11.6049	2.09478	0.0548107	0.231351	-4.21854
ITGB6	1.58104	11.7885	1.52644	0.149115	0.375673	-5.06155
DNAJA1	1.57854	13.0396	1.55121	0.143102	0.369015	-5.02838
SERPIND1	1.57549	12.2802	1.87446	0.0818309	0.281422	-4.56397
STX5	1.57217	12.3488	1.94102	0.072609	0.262663	-4.46182
HRG	1.57169	12.4187	2.08184	0.0561374	0.233242	-4.23938
CYB5R2	1.57157	12.8807	1.69199	0.11272	0.327809	-4.83303
SGTA	1.56943	12.361	2.44334	0.0283667	0.167398	-3.63562
MMP23B	1.56891	20.1395	1.90824	0.0770265	0.2719	-4.51238
PSME3	1.56767	12.3884	2.37501	0.0323397	0.180534	-3.75283
RABEP1	1.56526	11.4537	1.62487	0.126426	0.3475	-4.92758
TSGA10	1.56167	12.5684	1.54761	0.143964	0.369362	-5.03323
DPYD	1.56066	11.9454	1.50607	0.15422	0.382906	-5.08855
EMC8	1.55946	12.8235	2.49339	0.0257564	0.160257	-3.54898
SERPINB5	1.55847	11.987	1.63522	0.124224	0.345649	-4.91317
MBNL2	1.55758	12.0426	1.89597	0.0787412	0.274783	-4.53118
YOD1	1.55734	14.7545	2.17305	0.0473863	0.218503	-4.09114
FBL	1.5562	11.8405	2.31667	0.0361442	0.190131	-3.85186
SF3B6	1.5528	12.2551	1.84238	0.0866427	0.289026	-4.61248
WASHC5	1.5508	12.187	2.3476	0.0340775	0.183327	-3.79948
VBP1	1.54569	12.6341	2.2752	0.0391019	0.197229	-3.92163
IGHV3-74	1.54459	12.7179	3.46468	0.0037795	0.0726481	-1.79077
PSMD9	1.54217	13.0957	1.54662	0.1442	0.369702	-5.03455
ATP8B1	1.53868	12.9741	1.69796	0.111565	0.327578	-4.82449
TIPRL	1.53739	11.8665	2.04726	0.0598298	0.238782	-4.29476
ATP9A	1.53332	11.9593	2.12853	0.0514861	0.225637	-4.16388
HBD	1.52951	19.2362	3.13814	0.00724154	0.0952198	-2.39189
POF1B	1.52886	18.5017	3.15033	0.00706807	0.0952198	-2.36954
KMT2A	1.52825	13.1152	1.24015	0.235252	0.477213	-5.41612
UBE2M	1.52816	13.1119	2.15631	0.0488906	0.221078	-4.11857
TPPP	1.5269	13.1675	2.00711	0.0643952	0.249444	-4.35845
SLC23A2	1.52664	12.5658	1.58453	0.13534	0.357118	-4.98318
PKP2	1.52499	12.2097	1.61326	0.128938	0.349814	-4.94367
PITHD1	1.5246	15.3666	2.45834	0.027559	0.16528	-3.60972
SAMM50	1.52231	12.2622	1.52598	0.14923	0.375673	-5.06217
ACSL3	1.52168	13.0094	1.64826	0.121494	0.341527	-4.89491
HDGFL3	1.52063	12.6134	1.92063	0.0753292	0.268524	-4.49333
RCN2	1.51925	12.354	2.00151	0.0650571	0.249664	-4.36729
STUB1	1.51922	12.3742	1.90031	0.0781308	0.274268	-4.52454
TOLLIP	1.51895	16.1085	2.68131	0.0178681	0.136239	-3.21864
INTS3	1.51855	13.2894	0.933251	0.366468	0.59884	-5.72971
STAM2	1.51674	12.2904	2.28702	0.0382364	0.196793	-3.9018
RO60	1.51531	18.1895	2.78818	0.0144858	0.126893	-3.02773
CREB1	1.5128	12.3697	2.05474	0.0590126	0.237768	-4.28282
NCF2	1.50841	12.0358	1.52795	0.148743	0.375673	-5.05954
AP3B1	1.4988	12.6467	2.09877	0.0544081	0.230877	-4.21211
HSPBP1	1.49868	12.245	1.86586	0.0830977	0.283857	-4.57704
SUGP2	1.49788	11.7836	1.84301	0.0865451	0.288971	-4.61153
CDK5RAP3	1.4964	12.7581	1.83041	0.088501	0.292434	-4.63045
RP2	1.49471	13.1039	1.82052	0.0900636	0.295449	-4.64524
PTGS1	1.49424	13.2088	1.27994	0.221316	0.464308	-5.3702
AGL	1.49219	12.6589	1.25963	0.228347	0.470181	-5.39379
MAPRE3	1.49015	12.0829	1.83929	0.0871193	0.290071	-4.61713
CEP41	1.48859	12.0811	1.63327	0.124635	0.345942	-4.91588
NPM1	1.48728	16.7095	3.12247	0.00747085	0.0952198	-2.42061
RNMT	1.48528	11.8915	1.9934	0.0660266	0.249664	-4.38006
CEP290	1.48504	11.9707	1.78937	0.0951489	0.302588	-4.69154
PMPCB	1.48329	12.1284	1.79684	0.0939063	0.301425	-4.68048
KIAA1522	1.48282	11.6938	2.01777	0.0631532	0.246403	-4.34161
DDX60	1.48203	12.2656	1.85419	0.0848422	0.287012	-4.59468
JPT1	1.48178	12.3518	1.64144	0.122914	0.344431	-4.90447
GBF1	1.47185	12.8196	1.68795	0.113506	0.328954	-4.83879
TIMM9	1.47147	11.567	2.14741	0.0497089	0.222906	-4.13313
BBS7	1.47114	12.5838	1.7925	0.0946261	0.301833	-4.68691
TEX264	1.47028	12.6233	1.86307	0.083511	0.284544	-4.58125
HNRNPH2	1.4702	11.94	1.47578	0.162083	0.393203	-5.12823
ALDH3A1	1.47015	12.3831	1.69951	0.111267	0.327486	-4.82227
SNRPN	1.46976	13.4327	1.77398	0.0977528	0.307224	-4.71422
PPP4R1	1.46613	12.3491	1.5989	0.132105	0.352983	-4.96348
KLKB1	1.46445	12.0385	1.66815	0.117432	0.333756	-4.86689
GLRX3	1.45924	12.3695	1.69283	0.112556	0.327809	-4.83182
RANBP3	1.45907	13.1239	1.48725	0.159067	0.38958	-5.11327
MRPS15	1.45432	12.3015	1.88982	0.0796136	0.277012	-4.54058
NCOR1	1.45371	15.2491	1.64216	0.122764	0.344431	-4.90346
SRPX	1.45256	12.3348	1.65983	0.119117	0.33671	-4.87865
CPQ	1.45218	11.9276	1.98638	0.0668762	0.250499	-4.39108
DMKN	1.45184	15.548	2.38369	0.0318071	0.17886	-3.73801
KDM1A	1.45119	12.9943	1.97727	0.0679925	0.252759	-4.40535
RNF170	1.44855	12.0172	1.63138	0.125036	0.346392	-4.91852
ASPRV1	1.44638	12.9339	1.31462	0.209714	0.452514	-5.32926
SEPTIN8	1.44587	11.3724	1.92395	0.0748808	0.268168	-4.48822
IFT172	1.44466	12.1338	2.13012	0.0513336	0.225637	-4.16129
CAPNS2	1.44452	15.582	2.46403	0.0272582	0.164969	-3.59988
UBA3	1.44265	11.9454	1.87512	0.0817348	0.281422	-4.56297
NUP54	1.44237	11.6089	1.67814	0.115437	0.331043	-4.85274
U2AF2	1.44163	11.5991	1.94523	0.0720589	0.261738	-4.4553
KRT75	1.4406	20.7769	2.81876	0.0136387	0.125152	-2.97276
SPATS2L	1.4394	11.9195	1.46302	0.165494	0.397585	-5.14476
SMARCE1	1.43897	12.1391	1.34733	0.199223	0.439204	-5.28987
PLEKHS1	1.43761	11.8631	2.32109	0.0358421	0.189383	-3.8444
SORBS2	1.43708	13.107	1.73265	0.105064	0.317422	-4.77456
STAU1	1.43686	12.1133	1.42114	0.177113	0.411643	-5.19831
PPID	1.43424	11.8365	1.53301	0.1475	0.374745	-5.05279
NUDCD2	1.43195	11.6419	1.93982	0.0727665	0.262965	-4.46368
VAV1	1.42158	12.5922	1.35176	0.197835	0.437129	-5.28447
EP400	1.42069	11.9412	1.873	0.0820451	0.281614	-4.5662
ELOC	1.42035	12.5697	1.90542	0.0774179	0.272573	-4.51671
S100A14	1.42003	17.3107	2.54578	0.0232716	0.154063	-3.45766
TCERG1	1.41751	12.9757	1.29345	0.216737	0.458661	-5.35435
HSD17B11	1.40862	13.8763	2.62165	0.020078	0.144529	-3.32433
DRC3	1.40536	12.1585	1.34252	0.200739	0.440906	-5.29571
REEP6	1.4043	11.9885	1.97435	0.0683545	0.253197	-4.40993
DNAH5	1.40315	13.7712	0.994535	0.336799	0.575822	-5.67311
TPD52L2	1.40228	15.0256	2.41864	0.0297459	0.17312	-3.67813
DNAAF2	1.40227	12.0376	1.55183	0.142954	0.3689	-5.02754
HMGA1	1.40181	11.6928	2.47634	0.0266185	0.163481	-3.57856
CIMIP2B	1.39994	12.0015	1.84454	0.0863103	0.288901	-4.60923
CAPN7	1.3957	17.4215	2.91538	0.0112687	0.115504	-2.79822
PGM3	1.39429	11.9701	1.62865	0.125617	0.346656	-4.92232
IFT70A	1.39362	12.0839	1.80454	0.0926414	0.30003	-4.66905
RNASE2	1.39312	12.8763	2.03638	0.061036	0.240979	-4.31208
CAPSL	1.3915	12.1818	1.42752	0.1753	0.409302	-5.19023
PTPA	1.38892	12.9095	1.76832	0.098726	0.30904	-4.72253
FHL2	1.38891	11.9426	1.2716	0.224184	0.465654	-5.37993
NAXD	1.38844	12.1013	1.7188	0.107618	0.322399	-4.79457
SH3PXD2B	1.38844	13.1781	2.11493	0.0528029	0.227321	-4.18596
LMNB2	1.38802	18.5176	2.54382	0.0233602	0.154063	-3.46109
PDZD11	1.38726	11.9353	1.93104	0.0739288	0.266084	-4.47726
MAP1S	1.38689	12.5245	1.61858	0.127782	0.349185	-4.93631
DOCK1	1.38665	11.9304	2.03558	0.0611257	0.240979	-4.31335
FAM98A	1.38588	12.3941	1.42859	0.174997	0.408862	-5.18887
ITPR1	1.38553	12.3123	1.58353	0.135566	0.357118	-4.98454
HTATSF1	1.38124	11.8521	2.35429	0.0336453	0.18266	-3.78812
RTN1	1.38023	13.226	2.41615	0.029888	0.173663	-3.6824
IGLV7-46	1.37866	12.2477	3.17739	0.00669747	0.0940343	-2.31987
SPCS1	1.37431	12.3041	1.73122	0.105324	0.317787	-4.77662
ROCK1	1.37224	11.6042	1.44795	0.169599	0.401538	-5.16416
CMTM7	1.36822	12.6444	1.78865	0.0952688	0.302588	-4.6926
NT5C3A	1.36731	11.9173	1.71014	0.109243	0.325622	-4.80703
MOB2	1.36316	11.8452	1.5272	0.148928	0.375673	-5.06054
NDUFA10	1.363	12.0481	1.90828	0.077021	0.2719	-4.51232
ALOXE3	1.36238	16.2339	1.89708	0.078585	0.274507	-4.52949
ARFGEF3	1.36165	12.3968	1.54334	0.144989	0.371188	-5.03895
IMPA2	1.36084	16.5059	2.17651	0.0470802	0.218109	-4.08545
OSCP1	1.35961	12.5245	1.36805	0.192799	0.431462	-5.26453
TYMP	1.35924	18.4324	2.49125	0.0258633	0.160506	-3.5527
ISYNA1	1.35901	11.8291	2.35719	0.0334596	0.182488	-3.78318
BNIP1	1.35035	12.2139	1.48401	0.159914	0.389757	-5.11751
NUDT14	1.34725	12.0388	1.7032	0.110561	0.326929	-4.81699
NEU2	1.3462	16.2357	2.24578	0.0413371	0.202472	-3.97082
PRPS2	1.34399	12.5135	1.97504	0.0682688	0.253143	-4.40885
SCD5	1.33836	12.5453	2.10475	0.0538089	0.229477	-4.20244
ADNP	1.33678	11.3021	1.33668	0.202591	0.442786	-5.30277
MRPL58	1.33234	12.0819	1.50518	0.154446	0.382906	-5.08973
IGKV1D-33	1.33144	12.1781	1.30573	0.212643	0.454552	-5.33984
SON	1.33009	12.624	1.57956	0.136474	0.35712	-4.98996
DYNLRB2	1.32924	11.9251	1.74166	0.10343	0.31382	-4.76148
FN3K	1.32922	13.0117	2.14082	0.0503224	0.22383	-4.14387
EPM2AIP1	1.32798	11.5686	1.55399	0.142439	0.368283	-5.02463
PITPNA	1.32516	12.3498	1.58726	0.134719	0.356419	-4.97944
RFX2	1.3247	12.7637	1.95917	0.0702637	0.257914	-4.43363
IGHA2	1.32345	15.304	1.65311	0.120493	0.339519	-4.88811
EDF1	1.32293	12.343	1.99516	0.0658146	0.249664	-4.37728
ISOC2	1.32138	15.6046	2.93806	0.0107739	0.113349	-2.75708
TMC5	1.32092	11.9644	1.68259	0.114557	0.330069	-4.84642
MRPS23	1.32036	12.3456	1.68126	0.114819	0.330069	-4.8483
SPAG6	1.31996	12.1321	1.58255	0.13579	0.357118	-4.98588
C7	1.3173	13.126	2.0088	0.0641971	0.249219	-4.35579
IRF2BP2	1.31658	12.741	1.45601	0.167392	0.399494	-5.1538
UNC119B	1.31655	12.3735	2.06853	0.0575334	0.235211	-4.26076
VILL	1.31226	11.5356	1.44954	0.169162	0.401295	-5.16212
ITPR2	1.31193	11.521	1.17365	0.260068	0.499989	-5.49029
SPAG9	1.31067	12.0591	1.49686	0.156576	0.385586	-5.10068
S100A16	1.30977	16.1013	2.49806	0.025525	0.160083	-3.54087
ALDH5A1	1.30932	12.5578	1.27487	0.223054	0.464666	-5.37611
GSPT1	1.30809	12.4843	1.61133	0.12936	0.349814	-4.94635
GAK	1.30499	12.3216	1.19513	0.251839	0.493354	-5.46669
GSS	1.30363	16.4312	2.32749	0.035408	0.187647	-3.83357
MRPL21	1.30295	12.8558	1.89823	0.0784236	0.274483	-4.52773
OLFML3	1.30239	13.0499	1.91819	0.0756604	0.269048	-4.49708
OSBP	1.30216	12.3604	1.79893	0.0935613	0.301425	-4.67738
HABP2	1.30153	11.748	1.65053	0.121024	0.340475	-4.89172
RECQL	1.3011	14.3535	1.10558	0.287498	0.525897	-5.56274
CASK	1.30076	12.1675	1.49965	0.155859	0.384617	-5.09701
CUL3	1.29996	12.1561	1.54021	0.145746	0.372858	-5.04315
EIF3M	1.29979	12.7257	1.47303	0.162812	0.394388	-5.1318
MAL2	1.29817	16.2801	2.53591	0.0237217	0.155063	-3.47493
ESRP2	1.29528	12.5249	1.72364	0.106719	0.320518	-4.78759
SNX8	1.2922	11.5202	1.52461	0.149568	0.375673	-5.06399
SYPL1	1.29175	16.5989	2.34669	0.0341367	0.183369	-3.80103
DNAH11	1.29159	15.0946	0.704982	0.492355	0.695872	-5.91201
LCN1	1.29011	17.5096	1.97186	0.0686639	0.25355	-4.41381
SNRPGP15	1.28927	12.7567	2.05357	0.0591393	0.237768	-4.28469
DNAAF5	1.28861	12.1402	1.37234	0.191492	0.429348	-5.25926
FAM98B	1.28687	12.8922	1.99807	0.0654663	0.249664	-4.3727
PACSIN2	1.28431	15.382	2.56055	0.022614	0.152317	-3.43181
RMDN1	1.28219	12.0568	1.88787	0.0798921	0.277235	-4.54355
EPS15	1.28201	12.7887	1.80922	0.0918791	0.299402	-4.66209
IL16	1.28115	11.8155	1.47034	0.163528	0.395413	-5.13528
THOC6	1.28008	12.4148	1.23691	0.236419	0.479307	-5.41982
SLC27A1	1.27841	12.2098	1.27046	0.224577	0.46595	-5.38125
MDM1	1.2773	11.83	1.57293	0.138	0.360299	-4.99899
SERPINB13	1.27653	16.108	1.87097	0.0823427	0.282363	-4.56928
NDUFB9	1.27626	11.8893	1.52451	0.149593	0.375673	-5.06412
RPRD2	1.27565	12.2241	1.72991	0.105564	0.318124	-4.77852
SF3B4	1.27303	12.8849	1.5393	0.145967	0.373155	-5.04438
PLCD1	1.26973	13.5206	1.98238	0.0673642	0.251625	-4.39735
IGLV3-27	1.26879	11.8464	1.63836	0.123561	0.345157	-4.90878
NQO1	1.26742	12.1264	1.9185	0.0756182	0.269048	-4.49661
TMC4	1.26739	11.7812	1.42259	0.176699	0.411048	-5.19648
SP100	1.26719	12.5492	1.46469	0.165044	0.397087	-5.1426
RPL34	1.26655	16.6548	2.02273	0.0625827	0.245157	-4.33376
HSD17B2	1.26637	12.2608	1.27335	0.223578	0.464666	-5.37788
NELFB	1.2657	12.2496	1.37619	0.190322	0.427804	-5.2545
LACTB	1.26525	11.8309	1.82998	0.0885692	0.292434	-4.6311
DDX42	1.26458	12.5926	1.48567	0.159479	0.38958	-5.11533
UBE2L6	1.26244	11.7757	1.82446	0.0894377	0.29421	-4.63935
CLDN1	1.26206	12.8099	1.47935	0.161138	0.3914	-5.12357
VPS25	1.26101	11.5581	1.66789	0.117484	0.333756	-4.86726
PRSS3	1.25978	19.4239	2.76541	0.0151495	0.129189	-3.06856
TBL1XR1	1.25934	12.2847	1.45849	0.166718	0.398688	-5.15061
TSN	1.25873	12.1492	1.44048	0.171666	0.404763	-5.17373
ZFYVE19	1.25633	12.3412	1.45153	0.168615	0.400531	-5.15956
GLB1	1.25362	12.9668	1.40965	0.180416	0.416504	-5.2128
PRRC1	1.25252	12.1054	1.50192	0.155277	0.383981	-5.09402
WDR77	1.2524	12.2693	1.60227	0.131356	0.352629	-4.95885
UCHL1	1.25236	12.8423	1.52679	0.14903	0.375673	-5.06109
YIPF5	1.25105	12.9916	1.60004	0.131851	0.352835	-4.96192
ARHGEF1	1.2501	12.9123	1.42298	0.176587	0.411048	-5.19598
TM9SF1	1.24964	11.5122	1.68361	0.114356	0.330069	-4.84496
NMT1	1.24733	12.4464	2.38717	0.0315956	0.17886	-3.73205
RBX1	1.24681	12.9255	1.27704	0.22231	0.464666	-5.37359
H3-7	1.24575	19.121	2.58134	0.021718	0.148947	-3.39532
HOOK3	1.244	13.1123	1.61386	0.128806	0.349814	-4.94284
BROX	1.24312	12.8271	1.36102	0.194959	0.434347	-5.27316
SRP9	1.24261	13.0254	1.70203	0.110784	0.326929	-4.81867
FAM3C	1.24058	12.4571	1.45218	0.168439	0.400499	-5.15873
PAK1	1.23621	12.0319	1.62473	0.126455	0.3475	-4.92777
TP53I3	1.23558	12.8118	1.55044	0.143285	0.369219	-5.02941
TC2N	1.23538	12.239	1.86235	0.0836189	0.284544	-4.58235
CIBAR2	1.23478	11.6826	1.44826	0.169512	0.401538	-5.16376
CSTF1	1.23311	11.7452	1.76531	0.0992474	0.309311	-4.72695
RIGI	1.23047	12.5156	1.44642	0.170019	0.402254	-5.16612
IFT81	1.23045	11.7196	2.00405	0.0647558	0.249664	-4.36328
LRRFIP2	1.23037	12.4049	2.10488	0.053796	0.229477	-4.20223
DNAI2	1.22927	11.9648	1.84368	0.0864428	0.288901	-4.61053
TIMM8B	1.2282	11.7233	1.31021	0.211162	0.453889	-5.33451
SUPT4H1	1.22109	12.3924	1.53676	0.146584	0.373657	-5.04777
CD14	1.22099	13.477	1.90449	0.0775467	0.272756	-4.51813
NUP214	1.21917	12.7043	1.30574	0.212637	0.454552	-5.33982
ALG5	1.21718	12.2652	1.30152	0.214038	0.455653	-5.34482
IL1RN	1.21398	11.8954	1.66777	0.117509	0.333756	-4.86744
COPS5	1.20983	13.545	1.7038	0.110447	0.326929	-4.81613
PLAA	1.20636	12.9691	1.548	0.143871	0.369362	-5.03271
ATXN2L	1.20531	12.2878	1.59691	0.132548	0.353064	-4.96621
RRAD	1.20432	11.6887	2.00335	0.0648385	0.249664	-4.36438
TOMM40	1.20411	12.2178	1.69045	0.113018	0.327809	-4.83522
CFAP251	1.20285	12.3346	1.59744	0.132429	0.353011	-4.96548
RNPS1	1.20204	13.9326	1.30477	0.212959	0.454552	-5.34097
UBLCP1	1.1996	12.0256	1.41735	0.178195	0.413617	-5.20309
CBX1	1.1987	12.2571	1.66805	0.117452	0.333756	-4.86704
EMC4	1.19787	11.9672	1.73535	0.104571	0.316333	-4.77064
LRPAP1	1.19077	11.6588	1.36167	0.194758	0.434207	-5.27236
EXOC8	1.19022	11.7531	1.59638	0.132667	0.353117	-4.96695
CUX1	1.19001	12.4152	1.44013	0.171763	0.404763	-5.17417
DERPC	1.18936	11.6952	1.16258	0.264386	0.505188	-5.50231
LSM2	1.18917	12.9089	2.02913	0.0618528	0.243037	-4.3236
STRN	1.18907	12.921	1.28736	0.218794	0.460374	-5.36152
ERAP2	1.18755	12.6151	1.22614	0.24032	0.483905	-5.43202
CFAP70	1.18735	11.4976	1.24967	0.231857	0.473297	-5.40524
RHEB	1.18704	12.2417	1.35658	0.196333	0.435534	-5.27859
CSTF2	1.18646	12.0958	2.08709	0.055596	0.232529	-4.23094
MAP4K3	1.18592	12.4579	1.07784	0.29928	0.539401	-5.59123
CELSR1	1.18369	12.7817	1.14057	0.273137	0.512818	-5.52594
GALNT1	1.18216	11.6368	1.46478	0.16502	0.397087	-5.14249
LMOD1	1.18213	11.7701	1.56151	0.140662	0.365373	-5.01447
IGHG2	1.18104	17.4759	2.55795	0.0227284	0.152317	-3.43636
SDF4	1.18041	11.6585	1.45902	0.166576	0.398688	-5.14993
XPO7	1.17899	11.7501	1.61446	0.128675	0.349814	-4.94201
CALML5	1.17866	19.5477	2.40447	0.0305655	0.175599	-3.70244
WDR11	1.17772	11.815	1.55324	0.142617	0.368299	-5.02564
NPHP1	1.17649	12.4863	1.39502	0.184694	0.421779	-5.23113
S100A13	1.1762	12.5897	1.5487	0.143701	0.369362	-5.03175
PLCG2	1.17499	13.3846	0.874617	0.396502	0.620873	-5.78089
HDDC2	1.17369	12.573	1.24062	0.235084	0.477213	-5.41559
DHRS1	1.17183	12.7632	2.15958	0.0485929	0.220685	-4.11322
CRAT	1.17136	11.1502	1.43076	0.174384	0.408234	-5.1861
CCDC170	1.16936	12.2904	1.21821	0.243227	0.484715	-5.44096
IGKV3-20	1.16738	16.2445	2.27905	0.0388184	0.196793	-3.91519
DMD	1.16573	11.7296	1.28855	0.21839	0.460069	-5.36012
ESYT2	1.16344	12.498	1.14295	0.272179	0.512052	-5.5234
LRRC46	1.1631	13.0976	0.858677	0.404945	0.628265	-5.7943
LZTFL1	1.16155	11.8312	1.38852	0.186622	0.423422	-5.23922
TJP3	1.1615	12.6419	1.20562	0.247895	0.489731	-5.45504
CTBP2	1.16053	12.1229	1.52704	0.148969	0.375673	-5.06076
VPS26B	1.15879	12.117	1.54801	0.143866	0.369362	-5.03268
ATP1B3	1.15745	13.1168	1.31609	0.209234	0.452368	-5.3275
ITIH1	1.15699	15.0295	2.23079	0.042521	0.205162	-3.99576
NT5E	1.15643	11.1867	1.17895	0.258017	0.499188	-5.48449
RBM3	1.15146	12.8545	1.5234	0.149868	0.376098	-5.0656
DAB2	1.15145	11.7709	1.35092	0.198098	0.437129	-5.2855
GPAA1	1.14829	13.6116	1.07698	0.299652	0.539525	-5.59211
CNN1	1.14755	13.5385	0.911001	0.377675	0.608096	-5.74948
CC2D1A	1.14627	14.6776	0.95951	0.35354	0.589123	-5.70584
HCFC1	1.14571	11.8847	1.27837	0.221855	0.464666	-5.37204
PIN1	1.14504	13.2492	1.84656	0.0860012	0.288901	-4.60619
QPCT	1.14291	15.0436	1.30229	0.213783	0.455513	-5.34391
EIF3J	1.14205	11.936	1.61171	0.129276	0.349814	-4.94582
SLC35F6	1.14034	12.3467	1.46788	0.164187	0.3961	-5.13848
ILKAP	1.14015	11.7306	1.92114	0.0752594	0.268524	-4.49254
AHSA1	1.13898	11.7819	1.22319	0.241399	0.484299	-5.43535
NBEA	1.1389	11.8564	1.6907	0.11297	0.327809	-4.83486
SELENOH	1.13852	11.757	1.1993	0.250268	0.492503	-5.46207
C2orf50	1.13812	11.8292	1.23538	0.236969	0.479331	-5.42156
UBXN6	1.13767	12.157	1.14837	0.270011	0.51068	-5.51761
SNRPD3	1.13563	16.4809	2.65348	0.018868	0.13949	-3.26803
HMGN5	1.13405	11.8768	1.35075	0.198152	0.437129	-5.28571
TSNAX	1.13334	11.9762	1.14619	0.270881	0.51068	-5.51994
DSC2	1.12993	12.8275	0.835874	0.417229	0.639511	-5.81309
DCDC2B	1.1296	12.5617	1.80183	0.0930841	0.300915	-4.67307
PRG3	1.12909	12.8559	1.61389	0.1288	0.349814	-4.9428
MYCBP2	1.12905	12.3192	1.16216	0.264552	0.505235	-5.50277
TTR	1.12583	11.992	1.41155	0.179864	0.416132	-5.2104
CFI	1.12427	11.7273	1.30482	0.212943	0.454552	-5.34091
RBPMS	1.12348	12.4677	1.17552	0.259341	0.499847	-5.48824
RHOT2	1.12295	11.5029	1.91742	0.0757659	0.269154	-4.49828
TATDN1	1.12119	11.9435	1.76163	0.099889	0.309682	-4.73235
NDUFB5	1.11875	11.921	1.617	0.128123	0.34966	-4.93849
FAH	1.11814	15.3547	2.07824	0.0565116	0.233864	-4.24517
HLA-DRB3	1.1179	16.8515	2.45135	0.0279323	0.166364	-3.62179
ZC2HC1A	1.1174	11.7866	1.18344	0.25629	0.498161	-5.47957
MAGED2	1.11722	12.2558	1.6242	0.126569	0.3475	-4.9285
STRAP	1.11709	13.3989	1.17148	0.260909	0.500698	-5.49265
SEC14L3	1.11678	12.0793	1.43674	0.172707	0.405913	-5.17849
PNKP	1.11608	11.6827	1.58107	0.136128	0.357118	-4.9879
TM9SF3	1.1111	11.8089	1.58701	0.134775	0.356419	-4.97978
AAK1	1.11058	12.2362	1.38035	0.189069	0.425524	-5.24936
TBL2	1.10847	11.6333	1.29428	0.216459	0.458661	-5.35337
PPME1	1.10814	11.3056	1.69609	0.111926	0.327578	-4.82717
IGKV4-1	1.10762	12.5062	1.39126	0.185808	0.422847	-5.23582
ATP5ME	1.10736	13.8481	0.776151	0.450541	0.664782	-5.86013
CMPK2	1.10547	13.2849	1.62871	0.125605	0.346656	-4.92224
NDUFV2	1.10383	12.129	1.69223	0.112672	0.327809	-4.83268
C12orf57	1.10377	12.5548	2.05578	0.0588996	0.237768	-4.28116
ATXN10	1.10341	12.0803	0.999658	0.334399	0.573348	-5.66824
GET4	1.10215	12.4002	1.80546	0.0924917	0.299996	-4.66769
COPE	1.09694	11.6895	1.34253	0.200734	0.440906	-5.29569
GPRC5A	1.0956	16.6445	2.34942	0.0339595	0.183327	-3.7964
AGO1	1.0935	12.1876	1.37512	0.190646	0.427992	-5.25582
GOLM2	1.09315	12.3858	1.30545	0.212734	0.454552	-5.34017
BPNT2	1.09259	11.6483	1.05042	0.311275	0.553447	-5.6188
LRRC59	1.0914	11.8047	1.32531	0.206237	0.44855	-5.31646
PABPC1	1.08966	19.282	2.17512	0.0472025	0.218109	-4.08773
MTREX	1.0879	11.9603	1.31559	0.209396	0.452378	-5.3281
MRE11	1.08495	12.0455	0.767274	0.455633	0.667585	-5.86685
ZRANB2	1.08405	12.761	1.35234	0.197653	0.437129	-5.28376
LSM5	1.0826	12.207	1.23144	0.238393	0.481115	-5.42602
CFHR1	1.0822	12.3337	1.6604	0.119001	0.336649	-4.87784
TXLNA	1.0815	12.9691	1.15522	0.267289	0.507463	-5.51025
WDR18	1.07932	11.4836	1.56473	0.139908	0.363946	-5.01012
NAA15	1.07915	12.3806	1.60858	0.129963	0.350644	-4.95015
ZNF638	1.07899	12.4217	1.35083	0.198125	0.437129	-5.28561
PNPT1	1.07735	12.4048	1.4166	0.178409	0.413845	-5.20404
SRSF10	1.07335	12.4047	1.42413	0.176259	0.410896	-5.19452
DYNLT4	1.07269	12.2595	1.17225	0.260611	0.500395	-5.49181
NUP62	1.06864	12.2337	1.7535	0.101316	0.311661	-4.74422
FBXW9	1.06842	12.9775	1.32056	0.207775	0.450243	-5.32215
CCS	1.06714	12.6203	1.10813	0.286432	0.525568	-5.56008
CRTAP	1.06573	12.4636	1.18503	0.255682	0.498161	-5.47783
EFHC2	1.06505	11.3574	1.45671	0.167202	0.399309	-5.1529
COL4A5	1.06462	12.2871	1.00143	0.333574	0.572904	-5.66655
SYNCRIP	1.0627	16.5383	1.33298	0.203772	0.444547	-5.30724
CDV3	1.06029	12.9814	1.31064	0.211019	0.453889	-5.33399
ABR	1.06004	11.8912	1.58285	0.135722	0.357118	-4.98547
NECAP2	1.05958	11.7701	1.11631	0.283038	0.522035	-5.55156
SNX4	1.05203	13.3144	1.11942	0.281752	0.521569	-5.5483
PCNA	1.05185	11.5767	1.4757	0.162102	0.393203	-5.12832
USP15	1.04997	13.0892	1.18288	0.256505	0.498161	-5.48019
HDHD5	1.04897	11.9672	1.02809	0.321302	0.561725	-5.64081
TWF2	1.04809	12.204	1.48866	0.158698	0.389192	-5.11142
KRT82	1.04709	13.6269	1.05245	0.310374	0.552398	-5.61678
CA2	1.04598	18.2859	2.24872	0.0411078	0.202095	-3.9659
SLC34A2	1.04486	15.3182	2.00386	0.0647782	0.249664	-4.36358
STXBP5	1.04432	13.1899	0.843113	0.413303	0.637064	-5.80717
IGLV8-61	1.04362	12.2804	2.33794	0.0347104	0.184892	-3.81587
EIF1AY	1.04323	12.1936	0.893051	0.386886	0.614861	-5.76512
HPCAL1	1.04261	13.2553	1.39485	0.184744	0.421779	-5.23134
CLPP	1.04138	11.8578	1.24718	0.232741	0.473947	-5.40809
THRAP3	1.03991	11.7988	1.61274	0.129052	0.349814	-4.9444
HBG2	1.03752	12.7544	1.08136	0.297768	0.537709	-5.58765
NELFE	1.03578	12.6912	1.36652	0.193269	0.431862	-5.26642
C8G	1.03569	11.6843	1.76593	0.0991401	0.309247	-4.72604
SAXO2	1.03224	11.7632	1.39069	0.185977	0.422847	-5.23653
AK7	1.03142	11.8357	1.57703	0.137053	0.358354	-4.9934
SKIC3	1.03138	12.2673	1.06948	0.3029	0.542939	-5.5997
IGKV3D-15	1.03007	12.6195	1.62454	0.126497	0.3475	-4.92804
SKIC2	1.02985	12.7002	1.5053	0.154417	0.382906	-5.08957
NME9	1.02956	11.7684	1.36068	0.195065	0.434347	-5.27358
AHCYL2	1.02949	12.5815	1.2339	0.237504	0.479594	-5.42324
UBE4A	1.02906	12.732	1.93204	0.0737962	0.265876	-4.47573
IQUB	1.029	12.219	1.17731	0.25865	0.499598	-5.48629
JUP	1.02897	21.6339	1.986	0.0669217	0.250499	-4.39167
ANP32B	1.02846	11.3855	1.51159	0.152822	0.380557	-5.08126
HPGD	1.02845	13.8459	0.960575	0.353023	0.588536	-5.70486
SUCLA2	1.0276	12.7454	1.35855	0.195724	0.434998	-5.27619
PIP4K2B	1.02644	12.5399	1.34122	0.20115	0.440992	-5.29728
MON2	1.02347	11.9118	1.31657	0.209075	0.452368	-5.32692
DOCK7	1.02342	12.2561	1.27396	0.223368	0.464666	-5.37717
EIF6	1.01721	17.501	2.07259	0.057104	0.234292	-4.25424
MROH1	1.01683	12.4547	0.964804	0.350973	0.587046	-5.70096
ABCC1	1.0153	12.4687	1.49532	0.156973	0.386295	-5.1027
NUDT21	1.00989	13.0408	1.22995	0.238934	0.481393	-5.42771
FUNDC2	1.00989	11.5162	1.13643	0.274808	0.514161	-5.53034
ERO1A	1.00791	13.2793	1.03855	0.316574	0.55837	-5.63054
KRT36	1.00767	12.4959	1.18883	0.25423	0.496924	-5.47364
BTF3	1.00555	12.8195	1.0494	0.311727	0.553974	-5.61981
STK33	1.00483	12.1062	1.27671	0.222424	0.464666	-5.37397
MICAL1	1.00474	13.8031	1.04435	0.313975	0.556552	-5.62482
MAP1B	1.00385	12.6031	0.832751	0.41893	0.640738	-5.81563
RBM17	1.00294	11.9283	1.23393	0.23749	0.479594	-5.4232
TGM5	1.00085	16.1133	1.17326	0.260219	0.499989	-5.49071
GNA14	0.999459	12.2684	1.17621	0.259074	0.499847	-5.48749
IGKV2-28	0.997793	15.9091	1.61876	0.127742	0.349185	-4.93606
SPAG1	0.997624	12.1486	1.01592	0.326862	0.566985	-5.65263
ARG1	0.995227	20.1545	2.14215	0.0501978	0.22383	-4.1417
GOLGA5	0.99425	12.2576	1.19753	0.250933	0.492927	-5.46403
ROPN1L	0.99278	12.0994	1.46056	0.166157	0.39816	-5.14794
ST6GALNAC1	0.991031	11.8782	1.36628	0.193342	0.431862	-5.26671
RBM12B	0.990416	12.4239	1.29816	0.215161	0.45651	-5.3488
TEKT1	0.988482	12.3621	1.11849	0.282134	0.521644	-5.54927
NDUFA12	0.988296	11.7596	1.48671	0.159208	0.38958	-5.11398
SNRPC	0.986542	12.2876	1.02562	0.322425	0.563135	-5.64322
TBC1D24	0.986186	12.6036	1.00281	0.332926	0.572829	-5.66522
ATP5PF	0.985593	13.3112	1.1699	0.261523	0.501605	-5.49437
TOR1AIP2	0.985399	12.2312	0.809973	0.431474	0.649311	-5.83388
C4A	0.983243	11.7421	0.961174	0.352732	0.588536	-5.70431
DNAL1	0.982874	11.7109	0.8371	0.416562	0.63904	-5.81209
ANPEP	0.98229	12.755	1.75164	0.101646	0.312136	-4.74694
OGT	0.978856	13.0418	1.33435	0.203335	0.44414	-5.30559
CFAP157	0.97837	11.9824	1.12346	0.28009	0.520649	-5.54405
NCKAP1	0.977399	13.0191	1.02224	0.323965	0.564845	-5.6465
HDGFL2	0.975842	12.1478	1.0049	0.331955	0.571765	-5.66323
CPE	0.97518	14.0021	0.936147	0.365026	0.597621	-5.72711
CDK11B	0.97414	13.6337	1.27581	0.222732	0.464666	-5.37502
IGF1R	0.972602	10.9562	1.43553	0.173047	0.406443	-5.18004
LGALS7	0.972447	18.8919	1.90735	0.0771504	0.2719	-4.51376
MKS1	0.972403	11.5683	1.23418	0.237401	0.479594	-5.42292
IFT22	0.972383	11.6566	1.14142	0.272795	0.512555	-5.52503
SH3BP1	0.971459	12.2715	0.94622	0.360042	0.593624	-5.71799
XPNPEP1	0.970854	11.7084	1.39965	0.183332	0.420056	-5.22535
HNRNPLL	0.968479	11.7279	1.15826	0.266087	0.50675	-5.50698
ARFGAP3	0.965323	12.2304	1.3772	0.190017	0.427389	-5.25325
GPX4	0.965	11.9487	1.345	0.199957	0.440277	-5.2927
DECR2	0.964596	12.2625	0.884385	0.391387	0.618227	-5.77257
KANK2	0.962475	15.8894	1.6819	0.114694	0.330069	-4.84741
CFAP69	0.958983	11.6206	1.20264	0.249011	0.491389	-5.45836
PPP1R2	0.958692	12.129	1.25568	0.229733	0.470907	-5.39834
TMEM205	0.958685	12.4172	1.13353	0.275981	0.515436	-5.53342
PHPT1	0.958568	13.1855	1.41497	0.178881	0.414667	-5.20611
PSPH	0.958561	12.5633	1.16165	0.264754	0.505348	-5.50332
CCDC146	0.957123	11.7851	0.990497	0.3387	0.575822	-5.67693
CAMK1D	0.95712	12.2292	1.18471	0.255805	0.498161	-5.47818
KRT4	0.955998	19.0102	1.03916	0.316303	0.55837	-5.62995
SPTA1	0.955736	16.3	1.04655	0.312996	0.555119	-5.62264
GAS8	0.954303	12.2723	1.13357	0.275968	0.515436	-5.53338
RAB2B	0.954209	11.7617	1.51583	0.151756	0.379497	-5.07565
DBR1	0.953713	12.1818	1.17783	0.25845	0.499484	-5.48572
FDXR	0.953477	13.5153	1.22501	0.240734	0.484199	-5.4333
CCDC9	0.951521	12.462	0.984856	0.341368	0.577563	-5.68226
VPS26C	0.950154	11.9971	0.98914	0.339341	0.576539	-5.67822
SEL1L	0.949317	12.8856	1.29313	0.216845	0.458661	-5.35473
BZW1	0.948626	12.5729	1.08947	0.294299	0.534895	-5.57936
YBX3	0.948531	14.3149	1.93569	0.0733109	0.264395	-4.47007
UGT1A6	0.947494	12.3108	0.983727	0.341904	0.578131	-5.68332
BCKDK	0.947023	12.1547	1.18401	0.256074	0.498161	-5.47895
CISD2	0.945252	12.7446	1.01088	0.329185	0.569903	-5.65749
SCYL2	0.941189	12.8609	1.08397	0.296648	0.536841	-5.58499
NUP155	0.939569	11.9142	1.02849	0.32112	0.561684	-5.64042
ALG1	0.938926	11.9527	1.12809	0.278196	0.518482	-5.53917
PCM1	0.935717	12.5324	1.21749	0.243492	0.484746	-5.44177
STK3	0.935672	11.9599	1.31302	0.210239	0.453371	-5.33116
BOK	0.934528	11.8332	1.34621	0.199575	0.439708	-5.29123
RP1	0.934287	12.5628	1.19713	0.251083	0.492927	-5.46447
MRPL1	0.932672	12.0595	0.938555	0.36383	0.597038	-5.72493
GGT5	0.930626	12.4434	1.22213	0.241785	0.484299	-5.43654
DSG2	0.930298	12.5539	0.934075	0.366057	0.598758	-5.72897
FNBP1	0.930016	12.3742	1.04321	0.314484	0.556922	-5.62594
IGHV3-64D	0.929507	11.7665	0.901875	0.382339	0.61133	-5.75746
SH2D4A	0.929205	11.8889	0.995331	0.336426	0.575712	-5.67235
MRPL49	0.929195	11.6326	1.09049	0.293864	0.534517	-5.57831
COPZ1	0.92886	12.0036	1.32085	0.207681	0.450243	-5.32181
MYO5B	0.926818	12.3811	0.969201	0.34885	0.586018	-5.69689
NBAS	0.925172	13.345	1.92336	0.0749603	0.268168	-4.48913
AQR	0.924621	12.2737	1.33082	0.204464	0.445428	-5.30984
AMPD3	0.924454	12.174	1.21844	0.243143	0.484715	-5.4407
TRIM22	0.923707	12.2648	0.987305	0.340208	0.576951	-5.67995
PCDH1	0.923015	13.2633	1.10648	0.287125	0.525897	-5.56181
API5	0.922054	11.7626	1.17316	0.260259	0.499989	-5.49083
COL12A1	0.918692	16.0508	1.30797	0.211899	0.454552	-5.33717
GLYR1	0.918417	11.9657	1.03085	0.32005	0.561192	-5.63811
PITRM1	0.918075	12.2243	0.892661	0.387088	0.614861	-5.76546
AIMP2	0.91523	11.6057	1.15672	0.266695	0.50675	-5.50864
CETN2	0.913976	11.1672	1.39339	0.185175	0.422105	-5.23316
DNAJB11	0.913929	13.4307	1.00605	0.33142	0.571765	-5.66212
STIM1	0.910453	13.0844	1.27822	0.221905	0.464666	-5.37221
PLRG1	0.909107	11.9666	1.20017	0.249937	0.492328	-5.4611
FLNC	0.906216	14.2909	1.7622	0.0997889	0.309682	-4.73151
KDSR	0.90589	12.3857	0.950892	0.357747	0.592248	-5.71374
SIN3A	0.905483	12.1125	1.13765	0.274314	0.514161	-5.52905
PSMA3	0.905021	18.1309	1.99795	0.065481	0.249664	-4.37289
IGLV2-11	0.904836	12.206	1.51431	0.152137	0.379916	-5.07766
METTL3	0.901962	11.8173	1.30996	0.211245	0.453889	-5.33481
HBB	0.901892	23.4364	1.69869	0.111425	0.327486	-4.82345
EFHC1	0.900739	11.6124	1.46343	0.165384	0.397585	-5.14424
PIERCE1	0.900388	11.9343	1.08654	0.29555	0.535666	-5.58237
PRKCB	0.899426	12.9846	1.03824	0.316713	0.55837	-5.63085
CARHSP1	0.898314	12.2346	0.877186	0.395152	0.619832	-5.77871
DDB1	0.895181	16.0408	1.70296	0.110607	0.326929	-4.81733
SMS	0.894495	12.1101	1.22305	0.241448	0.484299	-5.4355
STS	0.89348	16.7143	1.26413	0.226774	0.468025	-5.38859
DYNLL1	0.89247	12.2328	1.46578	0.164751	0.397087	-5.14119
PSMB7	0.890126	13.8648	0.590817	0.564036	0.741541	-5.98548
ARFGEF1	0.886011	11.4189	1.2788	0.221708	0.464666	-5.37154
CFH	0.885842	15.3016	1.425	0.176012	0.410696	-5.19342
IL37	0.885815	13.5751	0.848394	0.410454	0.634022	-5.80283
SNRNP70	0.885373	13.5115	0.914324	0.375987	0.606904	-5.74655
OCRL	0.88299	12.223	1.15462	0.267525	0.507641	-5.5109
PSMB6	0.882586	17.7807	1.76459	0.0993731	0.309432	-4.72801
BAG6	0.882297	11.699	1.08361	0.296802	0.536841	-5.58536
RAB3GAP2	0.880656	12.9096	0.868468	0.399745	0.623735	-5.78609
MTAP	0.880294	12.7618	1.01937	0.325275	0.566427	-5.64928
ALOX12B	0.879403	18.4667	1.55371	0.142508	0.368283	-5.02502
CNOT3	0.878669	13.0384	0.935386	0.365405	0.597966	-5.72779
OTUD6B	0.877848	12.227	1.18649	0.255124	0.497653	-5.47622
HBA2	0.876346	22.7861	1.54893	0.143646	0.369362	-5.03144
IGHV3-7	0.87623	15.7077	1.82168	0.0898791	0.295116	-4.64351
ITGB5	0.875281	11.7563	1.21062	0.246032	0.487676	-5.44946
POLR1C	0.873665	12.2106	0.895811	0.38546	0.614016	-5.76273
PRKAG1	0.873202	12.7038	0.890517	0.388198	0.615359	-5.7673
CHCHD6	0.872611	12.7621	0.87225	0.397748	0.622258	-5.7829
RPS12	0.871618	12.3025	0.968319	0.349276	0.586018	-5.6977
ARL1	0.869715	11.808	0.873596	0.397039	0.621422	-5.78176
SERPINB12	0.8692	20.777	1.72093	0.107221	0.321481	-4.79149
NCBP2	0.869067	11.9256	0.97021	0.348365	0.586018	-5.69595
CRNN	0.867767	13.499	0.687692	0.502854	0.699862	-5.92391
PRNP	0.865277	12.6472	1.06025	0.306937	0.547101	-5.60899
SPATA18	0.86428	12.625	0.709517	0.489623	0.694219	-5.90884
TBCD	0.861739	11.7625	0.912643	0.37684	0.607454	-5.74803
DHRS3	0.861542	11.6303	0.926706	0.36974	0.602013	-5.73557
KIF19	0.86143	12.2039	1.35716	0.196155	0.43541	-5.27789
EIF2A	0.860877	11.9852	1.16642	0.262882	0.502856	-5.49815
PSMA5	0.859987	17.5079	1.79502	0.0942073	0.301574	-4.68317
SPAG7	0.859453	12.0051	1.21798	0.243312	0.484715	-5.44122
CLEC16A	0.858885	12.013	0.865218	0.401466	0.625871	-5.78882
COX7A2L	0.855028	12.1054	0.92268	0.371764	0.603374	-5.73915
ELMO2	0.851758	12.0988	0.875033	0.396283	0.620873	-5.78054
WRNIP1	0.851577	11.9408	1.05511	0.309198	0.550581	-5.61413
IFI30	0.850973	13.4953	0.966644	0.350083	0.586386	-5.69926
MCFD2	0.849701	12.1089	1.11456	0.28376	0.522553	-5.55338
GSTT1	0.849428	12.1362	0.922757	0.371725	0.603374	-5.73909
GSDMA	0.845877	19.0114	1.39106	0.185866	0.422847	-5.23606
RAP1A	0.844559	12.0915	1.12071	0.281222	0.521437	-5.54695
P4HA2	0.844424	12.0168	1.21892	0.242965	0.484715	-5.44016
ZNF326	0.843719	12.548	0.890682	0.388112	0.615359	-5.76716
CTSS	0.840728	13.178	1.12911	0.277782	0.517983	-5.5381
NXN	0.839576	11.773	1.03643	0.317529	0.558423	-5.63263
CORO7	0.838528	13.8575	1.56492	0.139862	0.363946	-5.00985
TMED9	0.83634	15.3647	1.83462	0.0878429	0.291389	-4.62413
IGKV3D-11	0.830683	15.3843	0.931128	0.367527	0.599782	-5.73161
CRABP2	0.829123	13.1967	1.09369	0.292506	0.532864	-5.57502
TPP1	0.828748	16.7479	1.34003	0.201525	0.441543	-5.29872
AK9	0.82843	12.1714	0.986911	0.340394	0.576951	-5.68032
CFAP126	0.827701	12.1886	1.0643	0.305162	0.545634	-5.60492
P4HA1	0.827235	12.4654	0.78792	0.443847	0.658456	-5.85111
PPIE	0.824722	12.3773	0.928284	0.368949	0.601403	-5.73416
PLP2	0.824503	17.2844	1.7997	0.0934338	0.301425	-4.67623
GMPPB	0.824111	11.694	1.31204	0.21056	0.453513	-5.33233
COL18A1	0.822673	17.0645	1.94642	0.0719038	0.261709	-4.45345
TRIM56	0.822044	12.1838	0.795544	0.439544	0.654995	-5.8452
DNAJC5	0.820412	11.6724	1.44078	0.17158	0.404763	-5.17333
STING1	0.818958	14.2219	1.19332	0.252523	0.494207	-5.46869
FKBP3	0.816897	12.5433	1.06078	0.306704	0.546978	-5.60846
BLMH	0.814624	18.6696	1.25525	0.229884	0.470907	-5.39883
SSH3	0.81311	11.6219	0.822817	0.424371	0.644219	-5.82364
EIF3G	0.811481	12.8712	0.878101	0.394672	0.619738	-5.77793
FOLR1	0.810981	12.3164	0.754733	0.462886	0.673371	-5.87622
SNAP23	0.809173	12.3707	1.225	0.240738	0.484199	-5.43331
CSRP2	0.806325	12.1808	0.778908	0.448968	0.664074	-5.85803
KRT24	0.804598	12.5332	0.902649	0.381942	0.61097	-5.75679
HINT3	0.803575	13.1511	1.03032	0.320288	0.561333	-5.63862
PODN	0.80177	11.9618	1.1999	0.250041	0.492328	-5.46141
VAMP2	0.801266	14.6806	1.10303	0.288566	0.527578	-5.56538
EPHX2	0.800615	11.4219	1.1114	0.28507	0.524152	-5.55668
DPYSL4	0.800324	13.0039	0.743108	0.469673	0.677837	-5.88479
AASS	0.798118	12.7094	0.719316	0.483751	0.688954	-5.90193
CDSN	0.797801	19.6879	1.38784	0.186825	0.423422	-5.24007
MTX2	0.79755	11.6151	1.05639	0.308634	0.549851	-5.61285
IQCG	0.797282	13.9766	0.750678	0.465246	0.674605	-5.87923
PSMB2	0.797072	17.167	1.62854	0.12564	0.346656	-4.92247
DDX46	0.795002	13.6918	1.15825	0.266092	0.50675	-5.50699
CHIT1	0.79385	13.0468	0.860536	0.403954	0.627616	-5.79275
IGBP1	0.793608	12.6012	1.03431	0.318485	0.559829	-5.63472
ACP1	0.78958	15.7159	1.67085	0.11689	0.333483	-4.86308
AIF1L	0.788242	12.6455	1.39282	0.185343	0.422217	-5.23387
PPP1R18	0.78786	11.9427	1.00474	0.332029	0.571765	-5.66338
KRT80	0.787262	20.4362	1.45199	0.168489	0.400499	-5.15897
HMGN1	0.784112	12.1769	0.990472	0.338712	0.575822	-5.67696
NDUFS2	0.783378	13.1336	0.943793	0.361239	0.594864	-5.7202
XRN2	0.781156	11.884	0.832243	0.419207	0.640886	-5.81604
TSG101	0.780078	12.5385	0.784104	0.446011	0.660564	-5.85405
ADPGK	0.779719	14.2093	1.19863	0.250519	0.492636	-5.46282
ANP32E	0.779655	11.577	0.996449	0.335901	0.575091	-5.67129
KRT23	0.778782	19.0203	1.3416	0.201028	0.440992	-5.29682
HRAS	0.777357	11.4589	0.79499	0.439856	0.654995	-5.84563
SNRPA1	0.776235	12.1875	1.01651	0.326592	0.566985	-5.65206
FNTA	0.775341	12.1414	0.802258	0.435777	0.652748	-5.83996
GGH	0.774637	17.3217	1.25079	0.231461	0.47276	-5.40396
CSRP1	0.771629	17.0073	1.92379	0.0749011	0.268168	-4.48845
PTK2	0.770601	11.4819	0.821489	0.425102	0.644243	-5.82471
MARK3	0.76874	13.0772	0.7749	0.451256	0.66501	-5.86108
VTI1B	0.767477	12.1344	0.708834	0.490034	0.694303	-5.90932
ARL8B	0.767445	12.7852	0.707721	0.490704	0.694643	-5.9101
WTAP	0.767119	13.1805	0.850286	0.409437	0.633025	-5.80126
GAPVD1	0.764966	11.5211	0.958762	0.353904	0.589177	-5.70653
LTC4S	0.764594	12.3132	0.879951	0.393703	0.619072	-5.77636
CAVIN3	0.763853	13.234	0.779302	0.448743	0.664057	-5.85773
NDUFA9	0.761792	11.9859	1.06297	0.305741	0.546064	-5.60625
TMEM109	0.760614	15.6573	1.1735	0.260125	0.499989	-5.49045
NDUFS8	0.759211	12.2976	1.10562	0.287482	0.525897	-5.5627
ZC3H14	0.754633	12.0992	1.15168	0.268693	0.508772	-5.51406
DNAI4	0.752698	11.752	0.709753	0.489481	0.694219	-5.90867
BCLAF1	0.752217	13.2129	0.881337	0.392978	0.619072	-5.77518
FHL1	0.751233	16.7905	1.69178	0.11276	0.327809	-4.83332
CASP1	0.750869	11.8804	0.750489	0.465356	0.674605	-5.87936
UFM1	0.750145	12.932	0.760431	0.459581	0.670883	-5.87198
WASHC4	0.749077	11.8043	1.00498	0.33192	0.571765	-5.66316
LRRC18	0.748115	11.5888	0.818765	0.426604	0.644868	-5.82689
TMED3	0.745581	12.5933	0.76422	0.457392	0.66906	-5.86915
IFT56	0.744924	12.274	0.685241	0.504352	0.700577	-5.92558
HLA-A	0.744655	17.2755	1.66293	0.118487	0.335932	-4.87428
MYEF2	0.742603	12.3716	0.662323	0.518492	0.712501	-5.94088
FAM136A	0.741138	12.0072	1.03338	0.318905	0.559937	-5.63563
NADK2	0.740647	12.1018	1.06316	0.305658	0.546064	-5.60606
SEPTIN6	0.740551	11.7864	0.884287	0.391438	0.618227	-5.77266
PRPSAP2	0.740099	13.4798	0.825119	0.423107	0.643527	-5.82179
LNPK	0.739733	13.5039	1.02898	0.320894	0.561684	-5.63993
FHL3	0.737835	12.1213	0.960851	0.352888	0.588536	-5.70461
SPAG8	0.737151	12.3577	0.898133	0.384263	0.613303	-5.76072
KRT3	0.736939	17.6005	1.40062	0.183046	0.419673	-5.22413
EIF3D	0.736108	12.6548	0.856387	0.406167	0.629613	-5.7962
CTSA	0.733653	16.4132	1.14603	0.270947	0.51068	-5.52012
DNAJC3	0.733129	12.2392	0.962766	0.351959	0.588142	-5.70284
TGM1	0.730871	19.9291	1.31242	0.210434	0.453513	-5.33187
MUCL1	0.728975	14.489	0.804551	0.434495	0.652202	-5.83815
SYK	0.728763	13.572	0.774032	0.451753	0.665466	-5.86174
PSMB4	0.728136	17.5244	1.44973	0.169109	0.401295	-5.16187
KRT72	0.72812	17.7049	0.976812	0.345199	0.582042	-5.6898
RBM4	0.726778	12.7821	0.941552	0.362346	0.595702	-5.72223
MYO5A	0.725904	13.4643	1.32916	0.204998	0.446128	-5.31184
CAMSAP3	0.724338	12.0693	0.788469	0.443536	0.65827	-5.85069
PNPLA6	0.723987	12.5079	0.848092	0.410617	0.634022	-5.80308
ERGIC3	0.723303	12.4889	0.962002	0.35233	0.588485	-5.70355
IKBIP	0.721872	12.157	0.903819	0.381342	0.610835	-5.75577
MARK2	0.721865	12.5744	0.702341	0.493951	0.696428	-5.91384
ACTA1	0.72077	15.054	0.685703	0.50407	0.700458	-5.92527
INF2	0.720357	13.934	0.83754	0.416323	0.63904	-5.81173
UFD1	0.719169	12.8766	0.828767	0.421106	0.642192	-5.81885
KPNA1	0.718435	11.9818	1.03312	0.319019	0.559937	-5.63588
NPLOC4	0.717851	11.6767	1.10909	0.286034	0.52511	-5.55909
FMO3	0.716773	13.3193	0.922985	0.37161	0.603374	-5.73888
SAFB	0.715183	12.1527	0.83728	0.416465	0.63904	-5.81194
AMBP	0.714249	15.0746	0.691049	0.500805	0.699854	-5.92162
LSM12	0.713886	12.1126	1.09765	0.290833	0.530632	-5.57095
PIP4K2C	0.712627	12.2251	0.715367	0.486113	0.69117	-5.90472
NDUFB6	0.712474	13.0396	0.897062	0.384815	0.61371	-5.76165
IGLV1-51	0.712197	11.4218	0.955927	0.355285	0.590371	-5.70913
POLR2B	0.711695	13.0194	1.0784	0.299041	0.539401	-5.59067
DUSP14	0.709858	14.3938	0.840709	0.414604	0.637963	-5.80914
SFN	0.708831	17.1909	1.57151	0.138328	0.36089	-5.00091
RABEP2	0.705304	12.354	0.909173	0.378606	0.608096	-5.75108
APOL1	0.704948	12.2829	0.742504	0.470027	0.678059	-5.88523
SRP14	0.703621	11.6818	1.04747	0.312586	0.554945	-5.62173
PRDX2	0.702441	19.8214	1.66881	0.117299	0.333756	-4.86596
SYNGR2	0.698909	15.943	0.940216	0.363007	0.596238	-5.72343
SLC4A1	0.698002	17.8333	0.900199	0.3832	0.611881	-5.75892
GK	0.697589	11.715	0.959142	0.353719	0.589145	-5.70618
PIERCE2	0.697277	11.7274	1.04252	0.314796	0.556922	-5.62663
CD34	0.696248	15.5041	0.756502	0.461858	0.672825	-5.87491
SAP18	0.69329	11.6868	1.04404	0.314117	0.556552	-5.62513
TMA7B	0.693107	11.0966	1.7673	0.0989026	0.309049	-4.72403
EMC3	0.692831	12.2852	0.725936	0.479808	0.687706	-5.89721
FAM114A1	0.691737	11.4144	0.789344	0.443042	0.65804	-5.85001
STAM	0.690397	12.1084	0.768487	0.454935	0.66707	-5.86594
ACTN2	0.689531	13.4729	0.883728	0.391729	0.618227	-5.77313
MFN2	0.689419	14.432	0.62599	0.541368	0.730313	-5.96414
EML3	0.687735	12.1005	0.688691	0.502243	0.699862	-5.92323
PTPN23	0.686968	12.3556	0.686636	0.503499	0.700458	-5.92463
BLVRB	0.685897	18.4156	1.6388	0.123467	0.345157	-4.90816
SNRPF	0.683945	14.9126	1.21931	0.242822	0.484715	-5.43972
PTRHD1	0.682582	11.8927	0.770343	0.453868	0.66707	-5.86453
IPO4	0.682072	12.5434	0.675566	0.510294	0.705523	-5.9321
NOP58	0.681455	12.2646	1.08881	0.29458	0.534895	-5.58004
HLA-DPA1	0.680863	12.0698	0.985846	0.340899	0.577531	-5.68132
SYNPO	0.679745	11.6283	0.799748	0.437183	0.654027	-5.84192
NR3C1	0.678059	12.5058	0.632128	0.537465	0.728086	-5.9603
NADSYN1	0.677654	14.8878	0.819477	0.426211	0.644868	-5.82632
TSPAN8	0.675466	11.9432	0.880229	0.393558	0.619072	-5.77612
SCRIB	0.674629	12.4783	0.857974	0.40532	0.628573	-5.79488
HNRNPH3	0.672494	16.6124	1.69164	0.112787	0.327809	-4.83353
HLA-DRB5	0.670208	12.7702	0.699355	0.495757	0.697631	-5.91591
DUT	0.66831	12.5919	0.766749	0.455935	0.667753	-5.86725
WDR19	0.667388	11.6841	1.0506	0.311197	0.553447	-5.61862
CASP14	0.667377	20.3023	1.2822	0.220546	0.462965	-5.36756
SMARCD2	0.666401	11.7165	0.881444	0.392922	0.619072	-5.77509
ACAD9	0.666371	11.9804	0.950472	0.357953	0.592313	-5.71412
ARSA	0.666294	11.5353	0.826423	0.422391	0.643527	-5.82074
RBM12	0.664314	13.7093	0.796291	0.439124	0.654995	-5.84462
CLU	0.663688	17.0622	1.40583	0.181524	0.417528	-5.2176
MIA2	0.661355	11.6911	0.880109	0.39362	0.619072	-5.77622
EIF2B2	0.659543	11.7199	1.01875	0.325564	0.566427	-5.64989
RPS28	0.659445	15.9475	1.53278	0.147556	0.374745	-5.05309
FMC1	0.656246	12.1884	0.768723	0.454799	0.66707	-5.86576
PAFAH1B3	0.65347	11.9991	0.809044	0.431991	0.649814	-5.83461
GSTA2	0.652094	12.8858	0.861924	0.403215	0.627616	-5.79158
TMEM263	0.651606	12.0433	0.777437	0.449807	0.664249	-5.85915
MRPL22	0.644779	12.8514	0.723191	0.481441	0.688659	-5.89917
GPKOW	0.643647	11.5578	0.845423	0.412055	0.635692	-5.80527
APCS	0.642347	19.3898	1.25598	0.229628	0.470907	-5.39799
PAPSS1	0.641743	11.3016	1.22247	0.241662	0.484299	-5.43616
IGLV3-21	0.641528	14.6012	0.784601	0.445729	0.660421	-5.85367
CCDC22	0.638985	12.6109	0.761308	0.459074	0.670693	-5.87133
LXN	0.637731	14.6464	0.667758	0.515118	0.709152	-5.9373
WDR44	0.635877	11.9397	0.829762	0.420563	0.642192	-5.81805
PSMB3	0.63574	16.8655	1.20585	0.247811	0.489731	-5.45479
SCPEP1	0.633911	15.3701	0.83402	0.418238	0.64023	-5.8146
GOLGA2	0.633276	12.031	0.78907	0.443196	0.65804	-5.85022
VANGL1	0.627987	11.7382	1.04097	0.315488	0.557591	-5.62816
KYNU	0.625599	12.2685	0.601149	0.557325	0.739772	-5.97933
SLC25A10	0.621802	11.3749	0.581965	0.56982	0.744858	-5.99067
PPIL3	0.621602	11.2446	0.624828	0.542109	0.731035	-5.96487
MRPS21	0.620912	12.0205	0.701188	0.494648	0.696897	-5.91464
SH3GLB2	0.619082	12.2059	0.688546	0.502332	0.699862	-5.92333
DNAJA2	0.618213	11.4217	0.757678	0.461176	0.672383	-5.87404
KRT6A	0.617532	21.9912	1.18326	0.25636	0.498161	-5.47977
PLEKHA7	0.617155	11.9082	0.915947	0.375164	0.606551	-5.74512
CRYM	0.616696	14.1334	0.655443	0.522781	0.71595	-5.94538
SGCE	0.615239	12.9732	0.791125	0.442035	0.657139	-5.84863
SPTB	0.610227	17.9352	0.584562	0.56812	0.744196	-5.98915
EIF4E	0.609984	13.0961	0.708223	0.490402	0.694492	-5.90975
MFAP4	0.608953	12.2369	0.72324	0.481412	0.688659	-5.89914
ARAF	0.608128	12.2722	0.557862	0.585727	0.753562	-6.00441
CSTA	0.606845	20.3212	1.26189	0.227556	0.469095	-5.39118
OSBPL3	0.605972	11.9109	0.598966	0.55874	0.740516	-5.98064
TMOD1	0.605836	12.2902	0.785429	0.445259	0.66	-5.85303
PDLIM7	0.605741	15.6522	0.580475	0.570797	0.744858	-5.99153
ITGA5	0.605103	12.6629	0.806018	0.433677	0.651523	-5.837
RBP4	0.603921	11.8061	0.657763	0.521332	0.715151	-5.94387
WDR82	0.602367	11.9136	0.601579	0.557047	0.739679	-5.97908
CSNK1A1	0.600478	12.3198	0.775409	0.450966	0.664856	-5.86069
PACRG	0.600433	11.7411	0.753218	0.463766	0.673371	-5.87735
STK11IP	0.60017	12.1127	0.688403	0.502419	0.699862	-5.92343
LYPLA1	0.598872	16.5098	1.30129	0.214116	0.455653	-5.3451
PCBP2	0.598523	16.9573	1.47459	0.162398	0.393652	-5.12977
PPFIA1	0.598037	12.7206	0.675958	0.510052	0.705463	-5.93184
BANF1	0.597773	11.7463	0.979859	0.343744	0.580691	-5.68695
AHNAK2	0.595977	16.9364	0.372477	0.715101	0.836769	-6.09131
ALDH1A3	0.595933	11.4803	0.816647	0.427774	0.645929	-5.82858
ALOX5AP	0.595619	17.3204	1.38306	0.188254	0.424889	-5.246
AGPAT2	0.594338	11.6636	0.65484	0.523158	0.71595	-5.94577
CASP3	0.594082	12.4882	0.743091	0.469683	0.677837	-5.8848
IGKV1-17	0.593999	11.908	0.699445	0.495703	0.697631	-5.91585
RABGGTA	0.593933	12.3071	0.754073	0.463269	0.673371	-5.87671
CLC	0.593442	12.4618	0.6507	0.52575	0.718072	-5.94846
SYNJ2BP	0.592515	12.5255	0.676036	0.510004	0.705463	-5.93178
IGHV5-51	0.589181	11.6276	1.06252	0.305938	0.546143	-5.60671
GUSB	0.587812	12.4091	0.51036	0.617731	0.77456	-6.02986
AIMP1	0.587044	11.7984	0.610696	0.551162	0.736156	-5.97356
ARHGEF12	0.58675	12.726	0.911907	0.377214	0.607781	-5.74868
SRP54	0.586717	12.3705	0.596545	0.56031	0.74084	-5.98209
APOA1	0.585834	16.1054	0.942927	0.361667	0.59504	-5.72098
UPF2	0.585661	15.8081	0.593189	0.562492	0.741264	-5.98408
GCDH	0.585619	12.6642	0.667446	0.515311	0.709152	-5.9375
DYNLT1	0.58494	12.0094	0.627585	0.540352	0.729496	-5.96315
EIF5B	0.584034	13.2938	0.723915	0.481011	0.688596	-5.89866
IGHM	0.582741	16.5623	0.586176	0.567065	0.743868	-5.98821
KPLCE	0.58268	18.0106	1.06606	0.304393	0.545026	-5.60315
IFITM1	0.581546	13.1211	0.606569	0.553822	0.737423	-5.97607
KRT12	0.579468	13.8604	0.572584	0.575984	0.748087	-5.99608
GOLM1	0.578986	11.6247	0.952142	0.357135	0.591785	-5.7126
RPL37A	0.577569	13.4259	0.957724	0.354409	0.589266	-5.70748
MOV10	0.576919	12.2344	0.79555	0.439541	0.654995	-5.8452
MT-ND5	0.576647	12.0551	0.679454	0.507901	0.704131	-5.92949
MYCBP	0.576473	11.7663	0.57936	0.571528	0.745241	-5.99218
MT-ATP6	0.576348	11.9237	0.855839	0.40646	0.629792	-5.79666
PPP1R14C	0.574343	12.2117	0.786972	0.444384	0.658978	-5.85184
ABHD11	0.574299	12.3957	0.810776	0.431028	0.648914	-5.83324
GNG7	0.572494	12.9887	0.590272	0.564391	0.741676	-5.9858
MCCC1	0.571196	12.0696	0.716329	0.485537	0.690628	-5.90404
IGHV3-72	0.570658	13.0257	1.11037	0.2855	0.52453	-5.55776
ODAD2	0.570562	11.8711	0.990425	0.338734	0.575822	-5.677
MYO1E	0.569208	14.0153	0.802649	0.435559	0.652748	-5.83965
FGG	0.567721	18.331	1.02366	0.323315	0.564136	-5.64512
ANXA8L1	0.565476	12.0593	0.703251	0.4934	0.696243	-5.91321
EIF4G3	0.565004	11.4925	0.882032	0.392615	0.619072	-5.77458
HNRNPH1	0.564774	17.0497	1.33703	0.20248	0.442786	-5.30235
PM20D1	0.564626	14.4074	0.540968	0.597011	0.760179	-6.01371
COL8A1	0.563794	16.6406	0.654866	0.523141	0.71595	-5.94576
NIPSNAP3A	0.56055	11.3456	0.683246	0.505574	0.701725	-5.92693
NIT1	0.560134	13.3046	0.629384	0.539208	0.729058	-5.96202
NDUFB1	0.559471	12.1294	0.650679	0.525763	0.718072	-5.94847
PYCR3	0.558764	12.251	0.824255	0.423581	0.643877	-5.82249
DCPS	0.558048	11.8754	0.69764	0.496797	0.698541	-5.9171
MIPEP	0.557943	11.3318	0.603115	0.556053	0.73891	-5.97815
NME1	0.557801	17.223	1.35928	0.195496	0.434762	-5.27529
NDUFB10	0.556453	13.6575	0.860778	0.403825	0.627616	-5.79254
H3C1	0.556247	20.5879	1.25297	0.230691	0.472272	-5.40146
RANGAP1	0.555443	12.9813	0.712801	0.487651	0.692803	-5.90653
DNALI1	0.554015	12.0707	0.580162	0.571002	0.744858	-5.99171
SYTL1	0.550979	12.8549	0.641635	0.531449	0.723318	-5.95428
VPS4B	0.550543	13.2558	0.829108	0.42092	0.642192	-5.81858
RBM7	0.54606	12.2601	0.548458	0.591995	0.75697	-6.00962
BCAT2	0.545551	12.0113	0.778627	0.449128	0.664074	-5.85824
KPRP	0.54496	20.0033	1.12412	0.279821	0.520649	-5.54336
PDS5B	0.544598	12.4525	0.768662	0.454834	0.66707	-5.8658
GPNMB	0.544528	15.9696	0.693069	0.499575	0.69964	-5.92024
TMEM87B	0.541529	12.2484	0.558021	0.585621	0.753562	-6.00432
CYFIP2	0.54126	12.2826	0.562719	0.582503	0.751863	-6.00168
EVL	0.541051	12.3747	0.690604	0.501076	0.699854	-5.92193
PLS1	0.540564	12.7348	0.61617	0.547646	0.734878	-5.97022
LARP4	0.5404	12.6761	0.596279	0.560483	0.74084	-5.98224
ALAD	0.540394	16.6576	1.07804	0.299194	0.539401	-5.59103
STXBP3	0.54003	13.1061	0.692298	0.500044	0.69964	-5.92077
UBAP2L	0.537295	13.256	0.753018	0.463883	0.673371	-5.87749
TF	0.537068	18.2978	1.30074	0.214299	0.45577	-5.34575
ALDH1A2	0.536758	12.1154	0.726415	0.479524	0.687706	-5.89687
VAPB	0.534945	12.2052	0.541554	0.596618	0.760148	-6.01339
DCTN4	0.534838	12.424	0.729073	0.477947	0.686656	-5.89496
SRSF6	0.534584	16.3501	0.944996	0.360646	0.59428	-5.71911
FGB	0.534189	19.0509	0.894253	0.386264	0.614341	-5.76408
TMEM123	0.534079	14.6603	0.888552	0.389218	0.616057	-5.769
CBX3	0.533995	15.3217	0.744735	0.468719	0.677539	-5.8836
VKORC1	0.533716	13.311	0.541974	0.596336	0.760074	-6.01316
CBFB	0.53329	12.4245	0.577305	0.572878	0.74621	-5.99337
PSMB5	0.532972	17.7836	1.01657	0.326562	0.566985	-5.652
CBX8	0.532011	12.548	0.81811	0.426965	0.644983	-5.82741
HIP1R	0.529117	11.5064	0.629906	0.538876	0.728887	-5.9617
PPM1G	0.529054	12.1	0.609213	0.552117	0.736156	-5.97447
PARP4	0.52882	12.111	0.549667	0.591187	0.75697	-6.00895
RAB35	0.527622	12.7634	0.703693	0.493134	0.696143	-5.9129
PSMB8	0.527286	15.5681	0.697259	0.497028	0.69859	-5.91736
LETM1	0.525944	13.2372	0.657525	0.521481	0.715151	-5.94403
PSMA7	0.524064	17.0354	1.01454	0.327498	0.567535	-5.65397
RAVER1	0.523604	12.3906	0.564917	0.581047	0.751414	-6.00044
RAB4B	0.52328	12.1988	0.534765	0.601182	0.763236	-6.01706
KRT78	0.52316	21.4187	0.976905	0.345154	0.582042	-5.68971
USP39	0.521095	12.3235	0.546024	0.593623	0.758042	-6.01095
DNAAF3	0.519963	13.6024	0.536708	0.599874	0.762657	-6.01601
RBM39	0.519725	13.8532	0.640604	0.5321	0.723318	-5.95494
PTGES3	0.519498	12.7119	0.522225	0.609657	0.769319	-6.02371
RACK1	0.516657	18.4478	0.992322	0.33784	0.575822	-5.67521
PDS5A	0.515212	12.0452	0.617141	0.547024	0.734876	-5.96962
TAP2	0.515142	14.5298	0.458448	0.653648	0.799853	-6.05518
TNS1	0.514483	17.4697	1.00527	0.331783	0.571765	-5.66287
ETFDH	0.513995	11.8878	0.630419	0.53855	0.728723	-5.96137
NGLY1	0.51284	11.6277	0.603941	0.555519	0.738495	-5.97766
PSMA6	0.512691	18.1636	1.08381	0.296715	0.536841	-5.58515
GOPC	0.511877	11.9112	0.541959	0.596346	0.760074	-6.01317
MICU2	0.511336	12.6846	0.555148	0.587533	0.754793	-6.00592
NUCKS1	0.510763	13.9454	0.765648	0.456569	0.668131	-5.86807
JCHAIN	0.509789	16.3298	0.74617	0.467879	0.676882	-5.88254
PRR12	0.508699	11.9802	0.73433	0.474837	0.682783	-5.89117
CEP135	0.508517	12.0929	0.929694	0.368244	0.600677	-5.7329
UBE2O	0.507415	12.4291	0.588347	0.565647	0.742777	-5.98693
PRELP	0.507237	16.0467	1.00028	0.334107	0.573348	-5.66764
SDR9C7	0.506869	17.0146	0.692146	0.500137	0.69964	-5.92087
GM2A	0.506745	15.8477	0.677481	0.509115	0.704714	-5.93082
HMGN4	0.506407	12.0293	0.652869	0.524391	0.71693	-5.94705
DNAJA3	0.505805	11.2208	0.737335	0.473065	0.681061	-5.88899
CLNS1A	0.5052	11.7971	0.570556	0.577321	0.74898	-5.99724
SERPINB8	0.504237	16.1227	0.776837	0.450149	0.66448	-5.85961
ITGB4	0.503854	12.6819	0.644158	0.52986	0.721632	-5.95267
GSTM3	0.503234	15.1386	0.582199	0.569667	0.744858	-5.99053
TPD52	0.502731	12.4605	0.706899	0.491199	0.694787	-5.91067
CD2BP2	0.501899	12.2377	0.582964	0.569166	0.744649	-5.99008
GYG1	0.501614	14.3518	0.443858	0.663911	0.805545	-6.06183
RPL28	0.501405	15.4599	0.563666	0.581876	0.751597	-6.00115
PRG2	0.50031	13.0684	0.615231	0.548248	0.735132	-5.97079
ARAP1	0.500274	13.2856	0.694688	0.49859	0.69964	-5.91913
PFN2	0.498667	12.7792	0.735385	0.474215	0.682163	-5.89041
COL6A6	0.497474	17.3133	1.08805	0.294903	0.535038	-5.58081
TRIM21	0.496764	12.4517	0.469297	0.646064	0.793682	-6.05011
MYO5C	0.496234	13.2849	0.834416	0.418022	0.64023	-5.81427
SQSTM1	0.495053	13.2304	0.584759	0.567991	0.744196	-5.98904
OXCT1	0.494786	13.1395	0.521722	0.609999	0.769337	-6.02397
KRT17	0.494192	22.0547	0.880095	0.393627	0.619072	-5.77624
YIF1A	0.492518	13.3411	0.770342	0.453869	0.66707	-5.86454
A1BG	0.491391	12.2223	0.452355	0.657926	0.802877	-6.05798
ATP2C1	0.488742	13.3774	0.721457	0.482474	0.688751	-5.90041
ARHGAP25	0.488614	13.9757	0.612927	0.549728	0.736156	-5.9722
CSTF3	0.485748	11.9267	0.604295	0.55529	0.738495	-5.97744
CAB39	0.483272	11.3617	0.623263	0.543107	0.731272	-5.96584
H2AZ1	0.481415	15.2078	0.573031	0.57569	0.748087	-5.99582
C4B	0.478798	16.7065	0.91956	0.373336	0.605373	-5.74192
TMEM33	0.476554	13.4623	0.53551	0.60068	0.763236	-6.01666
CDIPT	0.473448	13.7542	0.686043	0.503862	0.700458	-5.92503
FXR1	0.471862	12.6363	0.599135	0.55863	0.740516	-5.98054
PPIL4	0.471638	11.6789	0.631059	0.538143	0.728618	-5.96097
UFC1	0.471379	12.3521	0.485572	0.634763	0.787469	-6.04228
OTUD4	0.471156	11.9015	0.595506	0.560985	0.741007	-5.9827
BST2	0.468351	15.7549	0.871267	0.398266	0.622753	-5.78373
CUL1	0.466694	11.7746	0.569132	0.578261	0.749228	-5.99805
SLC25A11	0.466531	16.3009	0.936528	0.364837	0.597586	-5.72676
CTSC	0.464122	15.0958	0.50732	0.619808	0.775796	-6.03142
S100A7	0.461712	17.4919	0.803432	0.435121	0.65259	-5.83903
SSRP1	0.456973	11.634	0.478452	0.639696	0.788842	-6.04574
ALDH9A1	0.455953	17.8671	1.11165	0.284967	0.524152	-5.55642
SCGB1A1	0.455948	12.0366	0.401924	0.693794	0.824851	-6.07976
ITSN1	0.455927	11.2657	0.628208	0.539956	0.729432	-5.96276
OAT	0.455449	11.4533	0.54255	0.59595	0.760074	-6.01285
ANKRD54	0.452646	12.2516	0.523858	0.60855	0.768772	-6.02285
H1-10	0.452239	13.6297	0.52647	0.606782	0.767699	-6.02147
CPT2	0.451803	12.3956	0.481294	0.637724	0.787919	-6.04436
ITPA	0.450275	12.0344	0.636146	0.534918	0.725464	-5.95777
SGCB	0.449137	11.4769	0.708769	0.490073	0.694303	-5.90936
IFT122	0.44846	13.3961	0.389237	0.702942	0.829901	-6.08484
APPL2	0.447211	11.9733	0.538093	0.598942	0.762018	-6.01527
NDUFB11	0.447178	12.7845	0.518814	0.611973	0.770328	-6.02549
RPS21	0.447116	16.718	1.06423	0.305193	0.545634	-5.605
NT5DC1	0.447097	11.6611	0.759964	0.459852	0.671002	-5.87233
ANKFY1	0.445334	14.1815	0.391781	0.701104	0.829119	-6.08383
CAP2	0.444504	11.9361	0.56797	0.579029	0.749554	-5.99871
RANBP1	0.443566	13.6474	0.690196	0.501325	0.699862	-5.92221
OPLAH	0.44273	12.0226	0.471525	0.644512	0.793321	-6.04905
PRPS1	0.441771	13.2624	0.514813	0.614695	0.77266	-6.02757
GLIPR2	0.441626	16.5295	0.888087	0.389459	0.616057	-5.7694
RBM25	0.440982	11.3539	0.752925	0.463937	0.673371	-5.87756
HNRNPAB	0.440223	13.4708	0.465975	0.648383	0.79533	-6.05168
CLIC5	0.439036	15.7518	0.940879	0.362679	0.595974	-5.72284
ME1	0.438048	16.3354	0.800249	0.436902	0.653882	-5.84153
CIAPIN1	0.437722	13.1595	0.484253	0.635675	0.787469	-6.04292
KRT79	0.434851	18.6398	0.320142	0.753577	0.861271	-6.10972
GART	0.43365	12.3098	0.550298	0.590766	0.75697	-6.00861
ZC3H15	0.431544	12.6564	0.592843	0.562717	0.741264	-5.98428
WDR38	0.431224	12.2408	0.747843	0.466901	0.675742	-5.88131
TMEM30A	0.429149	13.2051	0.524674	0.607998	0.768589	-6.02242
RAB6B	0.42485	11.9365	0.450132	0.659489	0.803682	-6.059
PKN2	0.422626	11.5007	0.557221	0.586153	0.753793	-6.00477
CDS2	0.419023	13.0801	0.502272	0.623264	0.778349	-6.03398
MARCKSL1	0.418793	13.2316	0.441461	0.665604	0.80671	-6.0629
TXN	0.418697	18.8825	0.901128	0.382722	0.611556	-5.75811
SGSH	0.417305	14.476	0.396797	0.697485	0.826476	-6.08183
EEF2	0.41702	19.8574	1.0187	0.325584	0.566427	-5.64994
KRT13	0.416406	23.9323	0.928128	0.369027	0.601403	-5.7343
EIPR1	0.416312	11.6299	0.483144	0.636443	0.787873	-6.04346
LMO7	0.415896	18.8308	0.727273	0.479015	0.6874	-5.89625
CSTB	0.415171	16.9411	0.955252	0.355614	0.590526	-5.70975
MUC4	0.411059	11.825	0.504556	0.621699	0.777541	-6.03282
PAF1	0.410589	12.1922	0.445302	0.662892	0.805545	-6.06118
PDPR	0.40931	12.021	0.381162	0.70879	0.832659	-6.08799
ILF2	0.409308	14.7479	0.721486	0.482457	0.688751	-5.90039
H2AC11	0.406853	21.1081	0.819452	0.426225	0.644868	-5.82634
AKAP13	0.406408	12.5226	0.458734	0.653448	0.799853	-6.05505
ACADM	0.405395	14.3077	0.496263	0.62739	0.781514	-6.037
RBMS1	0.404912	12.1014	0.391767	0.701114	0.829119	-6.08384
ELAPOR1	0.404899	11.3383	0.563609	0.581914	0.751597	-6.00118
AP3M1	0.402626	11.5311	0.43354	0.671211	0.810193	-6.0664
H1-4	0.401936	20.1895	0.789109	0.443174	0.65804	-5.85019
SERPINB3	0.401156	19.9587	0.756076	0.462105	0.67291	-5.87523
LMNA	0.400972	20.8317	0.984777	0.341406	0.577563	-5.68233
ADPRS	0.400813	13.6023	0.487716	0.633281	0.786843	-6.04123
PDLIM4	0.399767	12.9695	0.265104	0.794783	0.888937	-6.12611
IGKC	0.39775	18.8139	0.90948	0.37845	0.608096	-5.75081
CD59	0.397252	16.0999	0.937292	0.364457	0.597515	-5.72607
DENND10P1	0.396319	12.1356	0.560009	0.584301	0.75309	-6.00321
IGHV3-30	0.392282	15.2023	0.575011	0.574386	0.747353	-5.99469
STX7	0.391264	17.1887	0.918498	0.373873	0.605967	-5.74286
NEBL	0.390701	14.1225	0.689823	0.501553	0.699862	-5.92246
CCAR1	0.390086	12.4956	0.450161	0.659469	0.803682	-6.05898
HADHB	0.389927	18.4788	0.936747	0.364728	0.597586	-5.72656
CPA4	0.387208	17.6884	0.745025	0.468549	0.677539	-5.88338
EHD3	0.384092	14.5989	0.340702	0.738374	0.851104	-6.10281
AGA	0.382567	16.1924	0.648089	0.527387	0.719367	-5.95014
SUPT16H	0.382511	11.871	0.567314	0.579462	0.749842	-5.99909
STX10	0.382339	12.2945	0.395591	0.698354	0.827231	-6.08231
LCA5	0.381944	11.3201	0.387307	0.704338	0.830447	-6.0856
DAG1	0.381336	12.2215	0.423519	0.678335	0.81547	-6.07074
FBXL8	0.381289	11.6882	0.498345	0.625958	0.780747	-6.03596
DLG1	0.381121	13.6336	0.503396	0.622493	0.778062	-6.03341
SBSN	0.379836	18.3838	0.726157	0.479677	0.687706	-5.89705
ELN	0.379794	15.4713	0.314167	0.758015	0.865052	-6.11164
CAPNS1	0.379788	16.9563	0.915602	0.375339	0.606551	-5.74542
VWA8	0.379779	12.22	0.664169	0.517345	0.711674	-5.93967
RRAGC	0.377298	12.0253	0.46597	0.648386	0.79533	-6.05168
IFT27	0.376779	11.5098	0.519976	0.611184	0.769916	-6.02489
PDIA5	0.376494	11.6799	0.521566	0.610104	0.769337	-6.02405
CIRBP	0.375397	13.235	0.453	0.657472	0.802599	-6.05769
UBXN11	0.374734	11.4777	0.469174	0.64615	0.793682	-6.05017
MCCC2	0.37352	11.7316	0.512145	0.616513	0.773851	-6.02895
TAPBP	0.371378	14.4827	0.397695	0.696838	0.826476	-6.08147
SERPINA12	0.371251	18.283	0.610782	0.551107	0.736156	-5.97351
PCYT2	0.370094	11.2979	0.56887	0.578434	0.749228	-5.9982
VPS16	0.36897	11.8089	0.334173	0.74319	0.855546	-6.10505
SRSF11	0.368824	11.3469	0.458126	0.653874	0.799855	-6.05533
SPRR1A	0.367658	12.9479	0.358376	0.725394	0.842149	-6.09654
LCLAT1	0.366484	11.9627	0.466046	0.648332	0.79533	-6.05164
TMEM30B	0.365999	12.4073	0.327912	0.747818	0.857727	-6.10716
PLBD1	0.365077	15.7091	0.424879	0.677367	0.814581	-6.07016
FLG2	0.36416	20.7152	0.654257	0.523522	0.716018	-5.94615
PNP	0.36333	16.7149	0.39473	0.698975	0.827691	-6.08266
TPM3	0.363199	18.2152	0.932502	0.366841	0.598938	-5.73038
SARS2	0.362473	11.4098	0.522894	0.609204	0.76902	-6.02336
SAR1B	0.361893	12.3227	0.40416	0.692186	0.823767	-6.07885
DHX8	0.361336	14.3306	0.27855	0.784652	0.883965	-6.12239
SKP1	0.360252	13.4795	0.364813	0.720689	0.838522	-6.09418
EPDR1	0.358471	13.8785	0.674878	0.510718	0.705835	-5.93256
BPGM	0.356759	14.5005	0.432032	0.672282	0.811187	-6.06706
NPHP4	0.356757	12.275	0.611048	0.550936	0.736156	-5.97335
DSTN	0.356024	16.9196	0.85458	0.407134	0.630561	-5.79771
CTSE	0.355642	12.5355	0.422515	0.67905	0.816053	-6.07117
GIMAP1	0.355611	14.7386	0.477099	0.640635	0.789602	-6.04639
FBN3	0.354601	13.2998	0.377532	0.711426	0.834101	-6.08939
CAPZA2	0.354591	16.2408	0.673337	0.511669	0.706874	-5.93359
PDLIM5	0.352237	12.0751	0.465245	0.648892	0.795676	-6.05202
CRCT1	0.352226	13.2634	0.348245	0.732824	0.846945	-6.10017
ARPC4	0.351713	17.9775	0.905362	0.380552	0.609866	-5.75442
RAB32	0.348827	12.3163	0.369885	0.716989	0.836962	-6.09229
TEKT2	0.348203	11.5275	0.449279	0.66009	0.803859	-6.05938
WDR13	0.348187	12.3593	0.381219	0.708749	0.832659	-6.08797
RGN	0.347098	12.4757	0.344522	0.735561	0.849515	-6.10148
IGHG1	0.345982	20.0313	0.892524	0.387158	0.614861	-5.76557
PMM2	0.34582	12.268	0.484777	0.635313	0.787469	-6.04267
GNL1	0.345742	11.7296	0.367226	0.718928	0.837475	-6.09328
ATP5F1D	0.345332	16.1585	0.768211	0.455093	0.66707	-5.86614
C3	0.345044	18.863	0.685877	0.503963	0.700458	-5.92515
RHOT1	0.343751	11.807	0.434138	0.670787	0.809979	-6.06614
DRG1	0.342631	12.2039	0.478346	0.639769	0.788842	-6.04579
SCAMP2	0.341203	12.6507	0.403515	0.692649	0.824042	-6.07911
RABIF	0.340483	12.351	0.345208	0.735056	0.849208	-6.10124
RAB12	0.339377	12.5113	0.442957	0.664547	0.805979	-6.06223
EIF3H	0.339306	11.3377	0.490045	0.631673	0.78512	-6.04008
GPHN	0.335162	12.2347	0.431242	0.672842	0.811187	-6.0674
CARS1	0.334937	12.1884	0.43822	0.667896	0.807836	-6.06434
CFAP46	0.334373	12.0329	0.37987	0.709728	0.833147	-6.08849
G3BP2	0.334293	12.4059	0.409673	0.688229	0.821004	-6.07657
SCIN	0.334023	13.2109	0.444989	0.663113	0.805545	-6.06132
SARNP	0.333964	15.6721	0.500454	0.624511	0.779488	-6.0349
ACTL6A	0.333816	12.3039	0.370849	0.716287	0.836817	-6.09192
ITIH2	0.331592	15.1818	0.576966	0.573101	0.746227	-5.99356
NSDHL	0.33107	11.7806	0.485793	0.63461	0.787469	-6.04217
TMEM43	0.330498	16.0624	0.720565	0.483006	0.688954	-5.90104
BGN	0.329155	16.1351	0.421771	0.67958	0.816067	-6.07149
IGLV3-19	0.329037	11.9653	0.434111	0.670806	0.809979	-6.06615
PRKAR1A	0.326721	14.3076	0.308187	0.762467	0.869295	-6.11354
CCDC180	0.326604	11.705	0.428245	0.674972	0.812525	-6.06871
SMTN	0.326319	14.4321	0.291605	0.774854	0.876672	-6.1186
DGLUCY	0.325665	11.6659	0.367795	0.718513	0.837475	-6.09307
HNRNPD	0.325395	16.5094	0.7971	0.43867	0.654995	-5.84399
S100A12	0.323363	13.0955	0.369323	0.717399	0.836962	-6.0925
ALYREF	0.320659	14.3406	0.300208	0.768419	0.873103	-6.11601
H6PD	0.31885	13.7727	0.471196	0.644741	0.793321	-6.04921
LYPLA2	0.314743	12.1204	0.440577	0.666229	0.806917	-6.06329
ARF6	0.31362	13.4746	0.462299	0.650952	0.797651	-6.0534
SGCD	0.310518	12.1674	0.383384	0.70718	0.831954	-6.08713
SEC23IP	0.309338	12.3295	0.348196	0.73286	0.846945	-6.10019
C8B	0.307687	11.3732	0.540463	0.59735	0.760264	-6.01398
RPS19	0.302863	16.6514	0.75934	0.460213	0.671254	-5.8728
CYBA	0.30282	13.5897	0.496171	0.627453	0.781514	-6.03704
EMC1	0.30123	13.7005	0.42015	0.680737	0.816067	-6.07218
MMAA	0.300503	11.7571	0.519717	0.61136	0.769916	-6.02502
STK24	0.300389	12.6843	0.292212	0.774399	0.876601	-6.11842
UBE2D3	0.299338	13.6398	0.396925	0.697393	0.826476	-6.08178
EFEMP1	0.299009	14.7409	0.532969	0.602392	0.764444	-6.01802
ACO1	0.298289	12.3508	0.363563	0.721602	0.838841	-6.09464
AGPS	0.296567	11.985	0.358981	0.724952	0.84191	-6.09632
DTNA	0.296503	11.9138	0.305003	0.76484	0.870634	-6.11453
NDUFB4	0.295369	12.7292	0.325079	0.749916	0.858841	-6.1081
CYBRD1	0.29332	16.1094	0.417705	0.682483	0.816866	-6.07321
FBN1	0.293275	19.1528	0.572558	0.576001	0.748087	-5.9961
GNAI2	0.292022	17.971	0.691301	0.500651	0.699854	-5.92145
SET	0.291319	16.675	0.584727	0.568013	0.744196	-5.98906
FLG	0.289144	18.4885	0.532355	0.602806	0.764444	-6.01835
PDLIM3	0.288808	12.2172	0.352219	0.729906	0.845455	-6.09876
STEAP4	0.288794	11.9391	0.410058	0.687954	0.821004	-6.07642
ARHGAP35	0.286677	11.8896	0.382419	0.707879	0.832138	-6.08751
EHD2	0.286054	19.1023	0.687892	0.502731	0.699862	-5.92378
PRKCD	0.285014	12.4596	0.25943	0.79907	0.891309	-6.12763
JPT2	0.283491	12.9235	0.292586	0.77412	0.876601	-6.11831
IGHA1	0.282377	19.4335	0.645767	0.528847	0.720528	-5.95163
CDC73	0.280588	13.6288	0.200899	0.84366	0.919416	-6.14138
MUC1	0.280562	13.3025	0.332918	0.744117	0.856336	-6.10548
RAB31	0.280522	11.9239	0.369619	0.717184	0.836962	-6.09239
ZZEF1	0.277582	11.5271	0.397761	0.69679	0.826476	-6.08144
ECM1	0.276388	17.7525	0.609398	0.551998	0.736156	-5.97435
RAD50	0.273716	12.3958	0.278115	0.784979	0.883965	-6.12251
FHAD1	0.273482	11.8388	0.30009	0.768507	0.873103	-6.11604
HLA-B	0.270111	17.5137	0.637172	0.534269	0.725396	-5.95712
CD36	0.265655	14.4806	0.306193	0.763952	0.870152	-6.11416
OLA1	0.264632	14.2832	0.384667	0.70625	0.831709	-6.08663
HTRA2	0.263953	12.5444	0.320099	0.753608	0.861271	-6.10973
RARRES1	0.263737	11.7934	0.298786	0.769481	0.873473	-6.11644
MX1	0.262737	12.4695	0.248881	0.807058	0.897123	-6.13036
DSP	0.262414	22.915	0.496909	0.626946	0.78143	-6.03667
HSPB1	0.261919	19.5736	0.650398	0.525939	0.718072	-5.94865
ECHDC1	0.260972	15.4411	0.310397	0.76082	0.867696	-6.11284
CYB5B	0.260736	12.4763	0.278835	0.784437	0.883965	-6.12231
KRT14	0.256579	25.1563	0.623646	0.542863	0.731272	-5.9656
QARS1	0.256331	13.0294	0.27805	0.785028	0.883965	-6.12253
THY1	0.256106	12.223	0.367109	0.719013	0.837475	-6.09332
ODAD3	0.254057	11.4765	0.544217	0.594832	0.759233	-6.01194
CAT	0.25389	20.32	0.610105	0.551543	0.736156	-5.97392
DBI	0.253765	15.7203	0.241565	0.81261	0.900692	-6.13219
COX6C	0.252252	14.628	0.316445	0.756322	0.863397	-6.11091
ISOC1	0.251816	12.2745	0.263471	0.796016	0.889577	-6.12655
TMED4	0.251373	11.8999	0.330569	0.745853	0.857242	-6.10627
RPL38	0.25137	11.5708	0.367152	0.718982	0.837475	-6.09331
STBD1	0.250338	12.9583	0.34106	0.73811	0.851076	-6.10269
PLA2G4E	0.249368	12.7852	0.292019	0.774544	0.876601	-6.11847
COG2	0.249117	12.7497	0.329243	0.746834	0.85744	-6.10671
DCXR	0.247882	16.8323	0.443785	0.663963	0.805545	-6.06186
PABPC4	0.246257	11.869	0.239461	0.81421	0.901691	-6.13271
RAC1	0.244177	17.4871	0.611698	0.550518	0.736156	-5.97295
AAMDC	0.243888	11.8865	0.285316	0.779569	0.880886	-6.12044
CBR1	0.243113	17.7544	0.618522	0.546139	0.734243	-5.96877
VDAC2	0.242473	17.7554	0.596053	0.56063	0.74084	-5.98238
BPNT1	0.242318	12.4866	0.246992	0.80849	0.897502	-6.13084
KLK7	0.239723	17.0593	0.43592	0.669524	0.809255	-6.06535
VAT1	0.237242	18.5702	0.599054	0.558683	0.740516	-5.98059
PSMB1	0.237129	17.7425	0.480702	0.638135	0.787919	-6.04465
BSG	0.237072	13.3741	0.264926	0.794917	0.888937	-6.12616
RCC2	0.236597	12.3752	0.259596	0.798944	0.891309	-6.12758
H2BC12	0.235874	21.3371	0.50759	0.619623	0.775796	-6.03128
HNRNPA2B1	0.23526	19.3352	0.594255	0.561799	0.741007	-5.98345
MGAT1	0.23458	12.9833	0.298864	0.769423	0.873473	-6.11642
PFKL	0.232733	17.3002	0.594405	0.561701	0.741007	-5.98336
GNG5	0.232466	12.7429	0.271712	0.789799	0.886809	-6.1243
SNAP29	0.232296	13.2905	0.219587	0.829354	0.91148	-6.13736
FARSB	0.231995	12.1377	0.297813	0.770209	0.87364	-6.11673
DFFA	0.231128	12.6684	0.3068	0.7635	0.869915	-6.11397
LARS1	0.230399	12.6488	0.205148	0.840402	0.918065	-6.1405
RPL31	0.229886	17.2501	0.552934	0.589007	0.755868	-6.00715
SSR3	0.229438	11.8731	0.416578	0.683287	0.817279	-6.07369
DDAH1	0.229387	16.1521	0.37962	0.709909	0.833147	-6.08859
HNRNPR	0.229042	17.5419	0.587561	0.56616	0.743177	-5.9874
NUP85	0.227891	12.0155	0.351279	0.730596	0.845979	-6.0991
YWHAG	0.227279	17.8353	0.54593	0.593686	0.758042	-6.01101
H4C1	0.225723	21.5747	0.469338	0.646036	0.793682	-6.05009
NDUFB8	0.225366	11.6163	0.282391	0.781765	0.882526	-6.12129
PTMA	0.223852	17.0405	0.406268	0.690672	0.822515	-6.07798
UBE2N	0.220704	16.4964	0.526351	0.606862	0.767699	-6.02154
PRDX1	0.2174	21.0358	0.550855	0.590394	0.756828	-6.0083
RAP2B	0.216733	13.2595	0.260224	0.798469	0.891198	-6.12742
FABP5	0.21668	20.8435	0.360671	0.723716	0.841024	-6.0957
WASHC2A	0.214995	11.3996	0.275373	0.787042	0.885111	-6.12328
BICD2	0.213962	12.7414	0.335674	0.742082	0.855101	-6.10454
THEM6	0.213833	12.5009	0.182946	0.857457	0.925745	-6.1449
CLPTM1	0.212799	13.0344	0.269845	0.791206	0.887549	-6.12482
SHMT1	0.210989	14.2249	0.257057	0.800865	0.891912	-6.12825
LSM6	0.210879	11.9449	0.350053	0.731496	0.846469	-6.09953
METAP2	0.210138	11.9682	0.221948	0.827551	0.910793	-6.13683
PTBP3	0.206613	15.0781	0.414338	0.684889	0.818462	-6.07463
RAB1A	0.205147	17.5501	0.486454	0.634153	0.787377	-6.04185
MAP4	0.204717	17.4657	0.419925	0.680898	0.816067	-6.07227
SPINK5	0.204616	12.1203	0.237562	0.815654	0.902728	-6.13317
DDRGK1	0.203833	13.7857	0.227812	0.823078	0.907836	-6.13549
RPL22	0.20258	17.8517	0.495433	0.627961	0.781873	-6.03741
PRPF8	0.202542	12.0439	0.303896	0.765665	0.871266	-6.11487
KRT16	0.202178	23.7605	0.373114	0.714638	0.836764	-6.09107
U2AF1	0.201147	12.3823	0.276214	0.786409	0.884959	-6.12305
PLEKHF1	0.201076	12.4304	0.228145	0.822823	0.907836	-6.13541
BAIAP2	0.20013	12.1724	0.208742	0.837649	0.916462	-6.13974
RANBP2	0.199358	12.7566	0.260439	0.798307	0.891198	-6.12736
BAIAP2L1	0.198517	14.1601	0.300099	0.7685	0.873103	-6.11604
KPNA6	0.194996	11.1264	0.235993	0.816847	0.903767	-6.13355
ACP3	0.194083	12.7177	0.174011	0.864341	0.929879	-6.14653
A2ML1	0.19227	18.1958	0.2858	0.779206	0.880755	-6.1203
CPNE3	0.189807	16.7037	0.460851	0.651965	0.798618	-6.05407
TMEM14C	0.187547	11.5421	0.197163	0.846527	0.921411	-6.14214
COL7A1	0.183543	13.246	0.133984	0.895317	0.944452	-6.15283
ADAM10	0.182492	13.1512	0.201041	0.843551	0.919416	-6.14135
BASP1	0.181942	13.5399	0.205709	0.839972	0.917929	-6.14038
SEPTIN11	0.181525	16.8265	0.372138	0.715348	0.836769	-6.09144
SH3GL1	0.181104	15.3795	0.173147	0.865008	0.929879	-6.14668
SFPQ	0.18054	17.2534	0.419229	0.681394	0.816135	-6.07257
PRKAR2A	0.177288	16.496	0.350724	0.731004	0.846175	-6.09929
TUBA3E	0.175434	18.4586	0.447233	0.661531	0.804791	-6.06031
FAM120A	0.174142	13.9127	0.298667	0.76957	0.873473	-6.11648
CCDC40	0.174025	11.3391	0.295801	0.771713	0.874789	-6.11734
MAD1L1	0.173327	12.2839	0.201661	0.843075	0.919342	-6.14122
EPS15L1	0.171754	12.2071	0.181643	0.85846	0.92646	-6.14514
CBR3	0.171221	11.8439	0.223889	0.82607	0.909726	-6.13639
ELOB	0.167655	12.137	0.166389	0.870224	0.933771	-6.14785
GLRX	0.167028	17.3404	0.12829	0.89974	0.94491	-6.1536
RIBC2	0.165729	12.0808	0.185605	0.85541	0.924916	-6.1444
PKP3	0.163564	14.2488	0.19635	0.84715	0.921808	-6.1423
SRI	0.160637	17.2712	0.397122	0.697251	0.826476	-6.0817
SERPINB4	0.159782	15.4228	0.210831	0.836049	0.915612	-6.13929
MICU1	0.159041	11.7842	0.237665	0.815575	0.902728	-6.13315
FGA	0.155091	18.1749	0.136963	0.893005	0.944252	-6.15242
MRPL38	0.154283	11.8329	0.144504	0.887157	0.941406	-6.15133
FBLN2	0.153311	11.9293	0.210909	0.83599	0.915612	-6.13927
DUSP23	0.153143	12.2929	0.189446	0.852455	0.923316	-6.14366
WFDC12	0.149731	13.2557	0.146597	0.885535	0.940969	-6.15102
IFT74	0.149393	11.2985	0.211184	0.835779	0.915612	-6.13921
SPA17	0.149351	12.0478	0.177618	0.86156	0.928116	-6.14588
RPS8	0.149229	16.871	0.38328	0.707255	0.831954	-6.08717
KRT9	0.149184	26.466	0.355681	0.727368	0.843064	-6.09752
VPS52	0.14826	11.724	0.209522	0.837051	0.916145	-6.13957
GALE	0.146432	12.2389	0.17105	0.866626	0.931315	-6.14705
DNAH9	0.146371	11.5507	0.201729	0.843023	0.919342	-6.14121
MRPL19	0.14608	11.7422	0.173488	0.864745	0.929879	-6.14662
SNCG	0.145697	11.6879	0.158091	0.876637	0.936695	-6.14923
DYNLRB1	0.145142	14.3179	0.148288	0.884224	0.940282	-6.15077
LAMP2	0.144138	14.9372	0.182894	0.857497	0.925745	-6.14491
POLR2E	0.14288	12.9292	0.248238	0.807545	0.897384	-6.13053
MAPK1	0.141969	17.3476	0.349465	0.731928	0.846693	-6.09974
TMEM231	0.140252	11.6228	0.177611	0.861567	0.928116	-6.14588
KRT10	0.138262	26.7589	0.326791	0.748648	0.858218	-6.10753
CPSF6	0.137	13.4996	0.191773	0.850666	0.922528	-6.14321
ECI2	0.136668	11.9754	0.142089	0.889029	0.942853	-6.15169
CZIB	0.134614	11.1251	0.229444	0.821833	0.90759	-6.13511
CLIC2	0.134554	13.0283	0.120666	0.905666	0.948056	-6.15457
COL6A1	0.134493	19.9467	0.304968	0.764866	0.870634	-6.11454
EXOC4	0.132915	12.5409	0.159613	0.87546	0.936459	-6.14898
RPS24	0.131904	12.2201	0.150689	0.882365	0.938866	-6.1504
PAWR	0.130066	11.8241	0.204435	0.840948	0.918065	-6.14064
WDR47	0.12929	12.517	0.135065	0.894478	0.944361	-6.15268
GCLM	0.127648	13.2122	0.216612	0.831627	0.913532	-6.13803
SCYL1	0.127363	12.8463	0.128582	0.899512	0.94491	-6.15356
STAMBP	0.12715	12.8228	0.153738	0.880005	0.938039	-6.14992
RAD21	0.122257	11.6378	0.1573	0.877249	0.93695	-6.14936
NDUFV1	0.122237	12.0113	0.136281	0.893535	0.944252	-6.15251
PFKFB2	0.121907	12.65	0.13161	0.89716	0.94491	-6.15315
MYH11	0.121861	17.854	0.276563	0.786146	0.884943	-6.12295
UBE2V1	0.121212	16.9385	0.281032	0.782786	0.883118	-6.12168
CACYBP	0.121149	12.2387	0.185528	0.85547	0.924916	-6.14441
ACSL4	0.121032	12.8788	0.124125	0.902976	0.946091	-6.15413
RHOC	0.120237	13.2328	0.136479	0.893381	0.944252	-6.15249
ITGA2	0.119156	12.4267	0.127022	0.900724	0.94511	-6.15376
PSMD7	0.117454	13.2774	0.155924	0.878314	0.936984	-6.14958
NSUN2	0.115915	12.6257	0.111618	0.912707	0.953705	-6.15564
MXRA5	0.114248	17.6173	0.130241	0.898224	0.94491	-6.15334
ARRB1	0.113752	13.0875	0.146351	0.885725	0.940969	-6.15106
CTNNBL1	0.112878	12.9334	0.0927321	0.927427	0.962632	-6.15762
TUFM	0.11121	18.2777	0.224574	0.825547	0.909713	-6.13623
FKBP2	0.110844	14.3375	0.169216	0.868041	0.932273	-6.14737
SMC1A	0.106321	13.4056	0.130642	0.897913	0.94491	-6.15328
DGKA	0.106223	12.7104	0.0677434	0.946946	0.973219	-6.15967
MIX23	0.106114	11.6131	0.135305	0.894292	0.944361	-6.15265
ALOX15B	0.105922	12.7376	0.117938	0.907788	0.949998	-6.1549
PEBP1	0.104233	17.2007	0.212535	0.834745	0.915612	-6.13892
UFSP2	0.102671	11.8554	0.141689	0.889339	0.942901	-6.15175
MFGE8	0.102079	12.8899	0.101946	0.920242	0.959924	-6.1567
VPS36	0.101793	11.2305	0.127907	0.900037	0.94491	-6.15365
OPA1	0.100121	12.9323	0.104042	0.918608	0.958782	-6.15648
RAB11B	0.0987802	17.949	0.244322	0.810517	0.898721	-6.13151
CLEC3B	0.0984404	11.965	0.131238	0.89745	0.94491	-6.1532
TGM3	0.098145	20.8254	0.194883	0.848278	0.922406	-6.14259
TCEA1	0.0945968	11.9003	0.120854	0.90552	0.948056	-6.15454
EIF4A3	0.0932766	16.7983	0.231313	0.82041	0.906839	-6.13467
BID	0.0914504	12.6121	0.100043	0.921725	0.96029	-6.1569
PTGES	0.0909904	12.7741	0.123296	0.903621	0.946473	-6.15424
FSCN1	0.0901371	15.9781	0.154698	0.879262	0.937528	-6.14977
LTBP2	0.0899734	16.7476	0.158818	0.876075	0.936637	-6.14911
PSMA1	0.0890018	17.7462	0.182841	0.857537	0.925745	-6.14492
RSPH4A	0.088307	12.4122	0.100331	0.9215	0.96029	-6.15687
HMGB1	0.0878134	15.2882	0.130747	0.897831	0.94491	-6.15327
FKBP9	0.087607	12.944	0.0886544	0.930609	0.964514	-6.158
RPS5	0.0870722	16.5153	0.220353	0.828769	0.911287	-6.13719
PARK7	0.0870297	18.736	0.212461	0.834802	0.915612	-6.13894
ILK	0.0854291	17.46	0.206865	0.839086	0.917243	-6.14013
AP1M1	0.083923	12.7094	0.0815123	0.936185	0.965789	-6.15862
MCAT	0.0819739	11.5429	0.0838517	0.934359	0.965687	-6.15842
COPS7A	0.0819241	13.1039	0.104718	0.918081	0.958513	-6.15641
RUFY1	0.0809211	12.4009	0.0987372	0.922743	0.960842	-6.15703
MMRN1	0.0804839	12.386	0.0826902	0.935266	0.965687	-6.15852
KRT6B	0.0792835	23.8229	0.152385	0.881052	0.938311	-6.15014
UAP1	0.0777127	11.7719	0.0733495	0.942563	0.97096	-6.15927
NIPSNAP1	0.0774286	15.5215	0.116122	0.909201	0.950917	-6.15512
RAB5C	0.076436	16.9422	0.200411	0.844034	0.919542	-6.14148
TRA2A	0.0763956	13.9041	0.0997636	0.921943	0.96029	-6.15693
HACD3	0.0750858	13.1028	0.0743746	0.941762	0.970416	-6.15919
DCD	0.0746333	21.2876	0.144191	0.8874	0.941406	-6.15138
ACTR1B	0.0745954	11.9893	0.0890396	0.930308	0.964483	-6.15796
CAPN1	0.0727323	18.1379	0.145586	0.886318	0.940969	-6.15117
MUC7	0.0717982	12.6151	0.0823775	0.93551	0.965687	-6.15855
SLC30A7	0.071345	11.7622	0.0655743	0.948642	0.973756	-6.15982
OLFM4	0.069919	13.8745	0.0875229	0.931492	0.965148	-6.1581
THUMPD1	0.0698438	12.6981	0.0862258	0.932505	0.965353	-6.15821
ANXA7	0.0696224	17.5833	0.161775	0.873788	0.935872	-6.14863
BOLA2	0.0684893	11.652	0.0937267	0.926651	0.962632	-6.15752
IGHG3	0.0680088	17.9146	0.153348	0.880307	0.93808	-6.14999
GPS1	0.0670753	12.339	0.0864018	0.932368	0.965353	-6.1582
CAPZB	0.0663739	18.328	0.173121	0.865028	0.929879	-6.14669
CAVIN2	0.0653652	18.355	0.150135	0.882794	0.939041	-6.15048
PARP1	0.0644562	13.7481	0.083022	0.935006	0.965687	-6.15849
CCDC88C	0.0643285	10.9574	0.128218	0.899796	0.94491	-6.15361
CDA	0.0610119	14.682	0.0534921	0.958094	0.978736	-6.16056
KRT19	0.058455	21.4082	0.135894	0.893835	0.944289	-6.15257
CLINT1	0.0579824	12.1652	0.0686264	0.946255	0.972856	-6.15961
RBMX	0.0561444	16.7115	0.129852	0.898526	0.94491	-6.15339
ELAVL1	0.0558324	16.2749	0.0691552	0.945842	0.972856	-6.15957
MRPL46	0.0549314	12.6056	0.0646238	0.949385	0.973756	-6.15988
PPP2R5E	0.0540655	11.6312	0.0642221	0.949699	0.973798	-6.15991
C9	0.0539498	16.126	0.051191	0.959895	0.97917	-6.16068
UBXN1	0.0520801	14.6409	0.0633843	0.950354	0.974189	-6.15996
GSTK1	0.0518978	13.9954	0.0593961	0.953474	0.976542	-6.16022
DSC1	0.0496023	21.2349	0.0966762	0.92435	0.961302	-6.15724
HACD2	0.0463945	11.9927	0.0536446	0.957974	0.978736	-6.16055
UBA7	0.0461139	12.5371	0.0476974	0.962629	0.979711	-6.16086
TOMM20	0.0459541	15.3281	0.0696927	0.945421	0.972856	-6.15953
CPPED1	0.0453499	15.4367	0.084991	0.933469	0.965687	-6.15832
ATP5PB	0.042271	15.0941	0.0685579	0.946309	0.972856	-6.15961
GPLD1	0.0417974	12.8271	0.055495	0.956526	0.978077	-6.16044
B2M	0.0402735	16.7036	0.093641	0.926718	0.962632	-6.15753
PEPD	0.0402415	15.19	0.0656089	0.948615	0.973756	-6.15982
EIF2B5	0.0401855	13.3102	0.0470438	0.963141	0.979928	-6.16089
YWHAH	0.0386173	18.5007	0.090283	0.929338	0.963758	-6.15785
NNMT	0.0365388	12.3591	0.0494584	0.961251	0.979271	-6.16077
CUL4A	0.0361056	11.7156	0.0502172	0.960657	0.979271	-6.16073
MACROH2A2	0.0353063	12.3428	0.0425979	0.966622	0.98233	-6.16109
PODXL	0.0352595	15.7724	0.0515286	0.95963	0.97917	-6.16066
SCGB1D2	0.034242	17.2137	0.0542788	0.957478	0.97867	-6.16051
TUBA4A	0.0334173	15.912	0.0490917	0.961538	0.979271	-6.16079
SCARB2	0.0328694	16.0498	0.0522928	0.959032	0.979093	-6.16062
SNRPD2	0.0325335	16.3252	0.0646651	0.949353	0.973756	-6.15988
DNAJC8	0.031873	12.1411	0.0340582	0.97331	0.985041	-6.16143
CHMP2B	0.0316203	12.4419	0.0407864	0.968041	0.982407	-6.16117
SEPTIN2	0.0315515	15.6028	0.0416976	0.967327	0.982396	-6.16113
PRPF31	0.0306266	12.2213	0.0352163	0.972403	0.985041	-6.16139
DPCD	0.0305302	11.6147	0.0399252	0.968715	0.982811	-6.16121
LGALS3	0.0296136	17.7147	0.0685456	0.946318	0.972856	-6.15962
MMRN2	0.0289929	13.4523	0.0378246	0.97036	0.98377	-6.16129
EIF4G2	0.0286293	12.5696	0.033031	0.974115	0.985197	-6.16146
COL16A1	0.0267115	11.6888	0.0422933	0.966861	0.98233	-6.16111
FDX1	0.0264341	12.4453	0.0304926	0.976104	0.986928	-6.16155
C6	0.0252475	11.6388	0.0334062	0.973821	0.98518	-6.16145
ITGAV	0.0241629	12.5232	0.0198358	0.984454	0.990982	-6.16182
GGCT	0.0241615	19.3815	0.0489528	0.961647	0.979271	-6.16079
SPR	0.0241385	13.596	0.0339678	0.973381	0.985041	-6.16143
TIMM50	0.0221528	12.1853	0.026641	0.979121	0.989135	-6.16166
FMNL1	0.0208463	12.3934	0.0339359	0.973406	0.985041	-6.16143
IGHD	0.0204231	11.5314	0.0230172	0.981961	0.990596	-6.16175
PAM	0.0202377	12.7841	0.0196847	0.984572	0.990982	-6.16182
TRABD	0.0196148	13.3446	0.0218503	0.982875	0.990956	-6.16178
BAP18	0.0188325	11.715	0.0235013	0.981581	0.990596	-6.16174
GNAI3	0.0188192	13.778	0.0202079	0.984162	0.990982	-6.16181
MYL12B	0.0182918	18.3975	0.0456823	0.964207	0.980194	-6.16095
RPS27A	0.0143741	20.7526	0.0376576	0.970491	0.98377	-6.1613
FNBP1L	0.0140515	12.5767	0.0127817	0.989982	0.994176	-6.16194
IGLL5	0.0132103	17.1222	0.0232677	0.981764	0.990596	-6.16175
MAP7D1	0.0131515	11.5484	0.0128908	0.989896	0.994176	-6.16194
FCGBP	0.0130749	12.8795	0.00852204	0.99332	0.995841	-6.16199
CLIC1	0.00776934	17.8411	0.0190246	0.985089	0.99122	-6.16184
ARHGDIA	0.00161837	17.3226	0.0040131	0.996854	0.998258	-6.16201
NDUFA7	0.00090346	12.1117	0.00133271	0.998955	0.999236	-6.16202
DNPH1	-0.000262406	12.7889	-0.000263476	0.999793	0.999793	-6.16202
HS1BP3	-0.0015316	12.8516	-0.00226206	0.998227	0.998789	-6.16202
IBA57	-0.00307836	12.5927	-0.00327794	0.997431	0.998554	-6.16202
GNG2	-0.00317443	14.245	-0.00287039	0.99775	0.998593	-6.16202
H2BC26	-0.00422939	16.7591	-0.0089391	0.992994	0.995794	-6.16198
RNF213	-0.00446892	11.8194	-0.00558916	0.995619	0.997302	-6.16201
WASL	-0.00448646	12.0859	-0.00615376	0.995177	0.99714	-6.162
GNB2	-0.00519299	17.0665	-0.00990001	0.99224	0.995496	-6.16197
FAM83H	-0.0054604	12.7337	-0.00637184	0.995006	0.99714	-6.162
SUN2	-0.00826858	13.1328	-0.0119186	0.990658	0.994544	-6.16195
EEF1E1	-0.00845305	12.8291	-0.0116	0.990908	0.994544	-6.16195
RNH1	-0.00905506	17.6472	-0.022276	0.982541	0.990901	-6.16177
GIPC1	-0.00916577	13.3591	-0.0186712	0.985366	0.99122	-6.16184
FMO5	-0.00924485	12.8365	-0.00967563	0.992416	0.995496	-6.16197
PRCP	-0.00963341	15.0417	-0.0141213	0.988932	0.994074	-6.16192
UBXN4	-0.0145593	12.3186	-0.0155413	0.987819	0.993406	-6.1619
C11orf54	-0.0146247	13.9523	-0.0137244	0.989243	0.994074	-6.16193
EXOSC3	-0.0151189	13.3319	-0.0136238	0.989322	0.994074	-6.16193
PRH1	-0.0169469	13.3957	-0.020855	0.983655	0.990982	-6.1618
RTCA	-0.0174399	12.5216	-0.0201758	0.984187	0.990982	-6.16181
PSAP	-0.0199839	16.2059	-0.0351456	0.972459	0.985041	-6.16139
GPX3	-0.0209789	14.4062	-0.0208277	0.983676	0.990982	-6.1618
QDPR	-0.0212038	16.3101	-0.0343038	0.973118	0.985041	-6.16142
ASAH1	-0.0230815	18.0389	-0.0411523	0.967754	0.982396	-6.16115
PARP9	-0.0236133	13.8912	-0.0262702	0.979412	0.989147	-6.16167
BCAM	-0.0253969	16.5756	-0.0463695	0.963669	0.979928	-6.16092
HRNR	-0.0255613	21.8748	-0.0504732	0.960457	0.979271	-6.16072
EML2	-0.0284917	14.4765	-0.0519904	0.959269	0.979093	-6.16064
YAP1	-0.0295222	13.0887	-0.0411556	0.967752	0.982396	-6.16115
LYPD3	-0.0301951	13.5492	-0.0287442	0.977473	0.987751	-6.1616
RBBP4	-0.0320584	15.1186	-0.0391479	0.969324	0.983148	-6.16124
CFAP77	-0.0344083	11.3449	-0.0485324	0.961976	0.979326	-6.16082
SUMO2	-0.0356948	14.5093	-0.0241929	0.981039	0.99051	-6.16172
GBA1	-0.0368341	16.9188	-0.0661229	0.948213	0.973756	-6.15978
RPS14	-0.0372863	17.213	-0.0833625	0.934741	0.965687	-6.15846
ACSS1	-0.037805	13.3752	-0.0521276	0.959162	0.979093	-6.16063
COL6A2	-0.0385167	19.2224	-0.0810261	0.936565	0.965901	-6.15866
COL14A1	-0.039265	12.5994	-0.0494507	0.961257	0.979271	-6.16077
NHERF2	-0.0396989	17.4389	-0.092715	0.92744	0.962632	-6.15762
CD9	-0.0436656	14.3206	-0.0553719	0.956623	0.978077	-6.16045
ENAH	-0.0437995	12.4143	-0.0649889	0.949099	0.973756	-6.15986
AGRN	-0.0446559	14.9927	-0.0465507	0.963527	0.979928	-6.16091
ACTBL2	-0.0464228	15.5918	-0.0299484	0.97653	0.987078	-6.16156
MIF	-0.0477674	17.5569	-0.115404	0.90976	0.951222	-6.1552
PI4K2A	-0.0480434	11.7842	-0.0577292	0.954778	0.977033	-6.16032
UPP1	-0.0501265	12.3413	-0.0584152	0.954241	0.977033	-6.16027
ACP6	-0.051515	12.5086	-0.0601895	0.952853	0.976187	-6.16017
ELMO1	-0.0518481	13.9204	-0.0748704	0.941374	0.970298	-6.15915
GNA11	-0.0543923	13.4635	-0.0580558	0.954523	0.977033	-6.1603
PBDC1	-0.0546772	11.7486	-0.0716865	0.943863	0.972017	-6.15939
MTA2	-0.0570697	12.653	-0.0568165	0.955492	0.977483	-6.16037
MIA3	-0.0571402	12.1715	-0.0691837	0.945819	0.972856	-6.15957
DNAH1	-0.0572299	11.4455	-0.0606431	0.952498	0.976105	-6.16014
SEC11C	-0.0574419	11.3779	-0.0823346	0.935543	0.965687	-6.15855
CARM1	-0.0620688	11.1569	-0.0756474	0.940767	0.969953	-6.15909
LAMB2	-0.0625871	18.2901	-0.126046	0.901483	0.945201	-6.15389
ALOX5	-0.0635029	12.7133	-0.0663088	0.948067	0.973756	-6.15977
GSTP1	-0.0658368	18.2852	-0.156207	0.878095	0.936984	-6.14953
TM9SF4	-0.0708308	12.3339	-0.0849617	0.933492	0.965687	-6.15833
MRPS36	-0.0708565	13.3376	-0.084517	0.933839	0.965687	-6.15836
RPLP0	-0.07132	16.4527	-0.174454	0.864	0.929879	-6.14645
GYS1	-0.0720969	12.084	-0.0969917	0.924104	0.961302	-6.1572
SERPINC1	-0.0754934	14.6088	-0.0831866	0.934878	0.965687	-6.15848
FKBP8	-0.0763089	13.1899	-0.0964372	0.924537	0.961302	-6.15726
DUOX1	-0.0769389	12.9163	-0.111319	0.912939	0.953705	-6.15568
PYM1	-0.0783951	11.5808	-0.12781	0.900113	0.94491	-6.15366
RAB14	-0.0795902	17.5084	-0.204407	0.84097	0.918065	-6.14065
COL6A3	-0.0795954	21.2711	-0.178147	0.861153	0.928116	-6.14578
RSPH3	-0.0801852	11.6249	-0.125884	0.901609	0.945201	-6.15391
PRDX5	-0.0802571	16.8215	-0.124108	0.90299	0.946091	-6.15414
FAU	-0.0804558	13.5562	-0.117124	0.908421	0.950381	-6.155
A2M	-0.0808442	18.9541	-0.19178	0.850661	0.922528	-6.14321
RNF20	-0.080957	11.4149	-0.12822	0.899794	0.94491	-6.15361
ATAD3A	-0.0814275	11.7115	-0.0905712	0.929113	0.963758	-6.15782
SIAE	-0.0821728	14.3955	-0.103431	0.919085	0.958998	-6.15654
GDI1	-0.08286	16.4307	-0.188802	0.852951	0.923316	-6.14379
TTLL12	-0.0831457	12.4311	-0.0918369	0.928126	0.963062	-6.1577
RIBC1	-0.0835644	11.1701	-0.15575	0.878448	0.936984	-6.14961
STK26	-0.0839364	12.6758	-0.0946789	0.925908	0.962447	-6.15743
ANXA4	-0.0842383	18.8799	-0.213513	0.833997	0.915337	-6.13871
CFL1	-0.0860129	18.9485	-0.211743	0.835352	0.915612	-6.13909
CTNNA1	-0.0880324	17.6388	-0.158502	0.87632	0.936637	-6.14916
GET3	-0.0896745	13.8439	-0.145405	0.886459	0.940969	-6.1512
COG7	-0.0915417	11.6027	-0.107299	0.91607	0.956695	-6.15613
PRKRA	-0.0923768	11.8551	-0.0973801	0.923801	0.961302	-6.15717
RAB1B	-0.0931976	15.9178	-0.155697	0.878489	0.936984	-6.14961
CEACAM6	-0.0947347	13.6523	-0.101337	0.920716	0.960137	-6.15676
RAN	-0.0953281	16.4622	-0.0931405	0.927108	0.962632	-6.15758
EFHD2	-0.0965599	16.0941	-0.179073	0.860439	0.927819	-6.14561
KRT5	-0.0974401	24.5683	-0.228308	0.8227	0.907836	-6.13537
CAVIN1	-0.0982766	19.5356	-0.193104	0.849644	0.922528	-6.14295
SNW1	-0.0985319	12.4088	-0.162386	0.873316	0.935748	-6.14853
SQOR	-0.10001	16.9005	-0.198556	0.845457	0.920528	-6.14185
RAB21	-0.100674	15.8974	-0.159512	0.875538	0.936459	-6.149
SMPD3	-0.101252	12.3014	-0.128938	0.899236	0.94491	-6.15351
SUSD2	-0.101708	16.657	-0.141152	0.889756	0.943062	-6.15182
ICAM1	-0.10443	16.8106	-0.249484	0.806601	0.896896	-6.13021
UCHL3	-0.106992	12.8235	-0.137354	0.892702	0.944214	-6.15236
DERA	-0.107354	12.7979	-0.127828	0.900099	0.94491	-6.15366
SEPHS1	-0.109041	13.3104	-0.140227	0.890473	0.94326	-6.15196
EIF3I	-0.109243	14.8125	-0.138049	0.892163	0.943925	-6.15227
FN1	-0.11099	19.2788	-0.187356	0.854063	0.924239	-6.14406
EEF1D	-0.112681	17.5859	-0.272414	0.78927	0.886612	-6.12411
GNAQ	-0.112734	13.8765	-0.131929	0.896913	0.94491	-6.15311
APOD	-0.113099	17.4479	-0.257608	0.800448	0.891727	-6.12811
RCC1	-0.114161	13.5118	-0.100296	0.921528	0.96029	-6.15687
AP1S1	-0.11455	12.2003	-0.134378	0.895011	0.94441	-6.15278
SLC25A24	-0.116781	16.2151	-0.26186	0.797233	0.890377	-6.12698
PSMD6	-0.117039	13.458	-0.0869362	0.93195	0.965341	-6.15815
RMDN3	-0.117919	14.3742	-0.126372	0.90123	0.945201	-6.15385
SNX3	-0.117936	16.5453	-0.177279	0.861822	0.928116	-6.14594
PPBP	-0.118549	12.6928	-0.15133	0.881869	0.938619	-6.1503
MMUT	-0.121015	11.9801	-0.160105	0.87508	0.936459	-6.1489
FBLN5	-0.121503	15.7896	-0.152661	0.880839	0.938311	-6.15009
ADAR	-0.12151	14.1146	-0.166692	0.86999	0.933771	-6.1478
MAP9	-0.122866	11.6918	-0.165544	0.870877	0.934005	-6.148
TFG	-0.124707	14.1758	-0.14068	0.890122	0.943168	-6.15189
AHCY	-0.125353	17.9485	-0.320395	0.753389	0.861271	-6.10963
EIF1	-0.125376	12.062	-0.175602	0.863115	0.929227	-6.14624
SEPTIN10	-0.125967	11.9888	-0.127609	0.900269	0.94491	-6.15369
SF1	-0.126205	13.0019	-0.13478	0.894699	0.944361	-6.15272
LAMA4	-0.127988	12.6897	-0.0983906	0.923013	0.960842	-6.15706
PRRC2C	-0.128051	13.4451	-0.0816661	0.936065	0.965789	-6.15861
IGF2BP2	-0.1323	12.3311	-0.13958	0.890975	0.94351	-6.15205
HIBADH	-0.132886	14.0104	-0.146007	0.885992	0.940969	-6.15111
NOP56	-0.132914	11.8531	-0.190805	0.85141	0.922812	-6.1434
KRT77	-0.133189	21.4241	-0.185603	0.855411	0.924916	-6.1444
SMPD2	-0.133656	11.8585	-0.165426	0.870967	0.934005	-6.14802
HMCN1	-0.134045	12.1685	-0.131366	0.89735	0.94491	-6.15319
IDE	-0.134958	15.8165	-0.114714	0.910297	0.951504	-6.15528
USP8	-0.135375	11.7862	-0.164949	0.871336	0.934119	-6.1481
STOM	-0.13604	19.051	-0.330057	0.746232	0.857242	-6.10644
TRAPPC3	-0.13634	14.7889	-0.229959	0.821441	0.907438	-6.13498
DYNLT2B	-0.139948	11.6119	-0.240847	0.813156	0.900804	-6.13237
LYZ	-0.140605	19.9927	-0.322356	0.751934	0.860598	-6.10899
IL18	-0.141765	12.2895	-0.231006	0.820643	0.906839	-6.13474
TPM4	-0.141901	19.9022	-0.35672	0.726607	0.842732	-6.09714
ELMOD2	-0.142034	11.7366	-0.17058	0.866988	0.931423	-6.14713
AZGP1	-0.142148	20.2073	-0.270242	0.790907	0.887549	-6.12471
PLLP	-0.142216	15.779	-0.138055	0.892158	0.943925	-6.15227
SMARCD1	-0.142987	12.3216	-0.151752	0.881542	0.938552	-6.15023
LIN7C	-0.143566	13.9552	-0.138112	0.892114	0.943925	-6.15226
TAGLN2	-0.143596	20.4252	-0.328652	0.747271	0.857469	-6.10691
PRDX6	-0.145542	17.5723	-0.297997	0.770071	0.87364	-6.11668
CHL1	-0.145771	11.6269	-0.194621	0.848478	0.922406	-6.14265
SH3BGRL3	-0.145806	16.5285	-0.241314	0.812801	0.900692	-6.13225
DDOST	-0.145871	16.5576	-0.252295	0.80447	0.895266	-6.12949
PLG	-0.146115	13.177	-0.189098	0.852723	0.923316	-6.14373
ADSS2	-0.146963	12.1113	-0.184101	0.856568	0.925541	-6.14468
EHD4	-0.149236	18.1749	-0.357898	0.725745	0.842281	-6.09671
AOC3	-0.149725	19.7835	-0.357126	0.72631	0.842661	-6.09699
PPM1A	-0.149871	12.9652	-0.195907	0.847491	0.921896	-6.14239
FAF2	-0.153167	11.2279	-0.280361	0.78329	0.883126	-6.12187
SEC63	-0.153173	12.2802	-0.199361	0.844839	0.920137	-6.14169
H1-5	-0.153532	16.8117	-0.272811	0.788971	0.886612	-6.124
NUDT5	-0.159041	13.9247	-0.193107	0.849641	0.922528	-6.14295
CLXN	-0.159078	11.762	-0.178992	0.860502	0.927819	-6.14563
PLPP2	-0.159157	11.9495	-0.192719	0.849939	0.922528	-6.14302
NDUFS7	-0.159299	12.2813	-0.16147	0.874024	0.935872	-6.14868
HSP90AA1	-0.160908	19.9393	-0.389895	0.702467	0.829739	-6.08458
CALML3	-0.161352	16.0419	-0.179998	0.859727	0.927545	-6.14544
TEKT3	-0.162081	12.0262	-0.246655	0.808746	0.897502	-6.13093
CALM1	-0.163067	18.703	-0.407417	0.689847	0.821808	-6.07751
ACADS	-0.165314	15.4213	-0.294042	0.773029	0.876001	-6.11787
SUB1	-0.165486	14.8455	-0.204199	0.841129	0.918065	-6.14069
TMPO	-0.166004	14.5259	-0.233353	0.818856	0.905427	-6.13418
RBBP7	-0.166058	12.0997	-0.146305	0.885761	0.940969	-6.15107
KCTD12	-0.169512	17.01	-0.37057	0.71649	0.836817	-6.09203
MYH10	-0.169773	18.6637	-0.384605	0.706294	0.831709	-6.08666
PPOX	-0.17063	12.0419	-0.190428	0.8517	0.922812	-6.14347
ALDH7A1	-0.172395	17.5596	-0.348654	0.732523	0.846945	-6.10003
VTA1	-0.174727	13.5955	-0.226118	0.824369	0.908979	-6.13588
EPX	-0.175297	14.5805	-0.157101	0.877403	0.93695	-6.14939
MYL6	-0.17581	19.3787	-0.440864	0.666026	0.806917	-6.06316
HNRNPC	-0.176641	18.5214	-0.420073	0.680792	0.816067	-6.07221
CEP170	-0.178412	12.7203	-0.167758	0.869167	0.9332	-6.14762
DSG1	-0.179073	22.1585	-0.369005	0.717631	0.836962	-6.09262
FAM107B	-0.179224	12.181	-0.213594	0.833935	0.915337	-6.13869
SCGB2A1	-0.179314	12.0812	-0.20847	0.837857	0.916462	-6.13979
RPS3	-0.179887	18.3033	-0.457164	0.654549	0.800129	-6.05578
XRCC5	-0.180165	16.6689	-0.283648	0.780821	0.881741	-6.12093
SRSF1	-0.18046	16.4511	-0.414437	0.684818	0.818462	-6.07459
MAPK14	-0.180547	13.1587	-0.252082	0.804631	0.895266	-6.12955
GTF2F2	-0.18159	11.8444	-0.221276	0.828064	0.911075	-6.13698
[truncated: 1,557 more rows]

## Sheet: AllAirwaysControlledForRegion
	Estimate	AveExpr	t	P.Value	adj_P_Val	B
UBXN1	1.13204	14.1112	4.72481	3.92447e-05	0.0232329	2.0716
CANX	-0.830703	18.0699	-4.01446	0.00031215	0.0432854	0.276052
CALR	-0.87591	16.5591	-3.94282	0.000383094	0.0432854	0.0988091
NUCB2	-1.90423	15.0249	-3.92176	0.000406788	0.0432854	0.0468867
EIF6	1.38531	15.3827	3.87331	0.000466859	0.0432854	-0.0722564
CD9	-1.48523	15.0286	-3.82005	0.000542878	0.0432854	-0.202695
SMPD3	1.23357	12.1948	3.7956	0.000581678	0.0432854	-0.262364
CRIP2	-1.13361	15.5939	-3.79362	0.000584938	0.0432854	-0.267194
ATP5F1D	0.958758	15.5914	3.72898	0.000701574	0.0460416	-0.42428
MYOF	-0.759154	17.7427	-3.69219	0.00077773	0.0460416	-0.513265
AGFG1	-0.980059	12.1438	-3.64046	0.000898516	0.0483565	-0.637855
ARPC4	0.610124	16.8655	3.54958	0.00115597	0.057028	-0.855086
PSMB6	0.94576	16.1281	3.47732	0.00141018	0.0590529	-1.02625
PSMB2	0.911433	15.941	3.46022	0.00147781	0.0590529	-1.06655
PPIB	-0.819772	17.7999	-3.45567	0.00149627	0.0590529	-1.07723
MYDGF	-1.09303	15.0597	-3.38395	0.00181915	0.0664575	-1.2452
CALU	-1.03965	15.0847	-3.36628	0.00190841	0.0664575	-1.28634
IGKV3-7	1.15212	14.1447	3.31742	0.00217764	0.070402	-1.39961
NCSTN	0.899387	13.8546	3.3037	0.00225953	0.070402	-1.43126
MTCH1	0.867443	14.6298	3.27938	0.00241203	0.0713961	-1.48726
PDIA4	-0.60869	18.6896	-3.23861	0.00268994	0.0758308	-1.58067
PGK1	-0.541763	19.5399	-3.18414	0.00310926	0.0836674	-1.70461
NAGK	0.725918	16.1005	3.15289	0.00337718	0.0869256	-1.77524
SYNGR2	0.86901	13.7832	3.0633	0.00427211	0.0928679	-1.97577
SLC25A6	-1.29164	13.463	-3.04532	0.00447692	0.0928679	-2.01565
CROCC2	1.72395	17.7238	3.04354	0.00449778	0.0928679	-2.0196
F12	0.663651	10.7385	3.04037	0.00453493	0.0928679	-2.02661
ATP6V1A	0.480827	16.8912	3.03834	0.00455899	0.0928679	-2.03111
CCDC6	-0.841916	12.4851	-3.0338	0.00461306	0.0928679	-2.04115
TPM3	0.644654	16.6929	2.99058	0.00515932	0.0928679	-2.13632
DPY30	0.670854	13.5094	2.98935	0.00517565	0.0928679	-2.139
STAM2	-1.7716	13.0658	-2.98905	0.00517973	0.0928679	-2.13967
LCLAT1	0.915605	11.7665	2.97312	0.00539681	0.0928679	-2.17455
VAPB	-1.27962	14.4924	-2.97042	0.00543452	0.0928679	-2.18046
DNASE2	1.38903	14.2463	2.96643	0.0054905	0.0928679	-2.18916
TRA2A	0.825159	14.0082	2.90835	0.0063711	0.104769	-2.31533
AKR7A2	0.425829	17.1624	2.8352	0.00766916	0.114981	-2.47219
RPS28	1.0355	14.7141	2.83184	0.00773452	0.114981	-2.47936
RAB8A	-0.771316	12.0347	-2.81752	0.0080182	0.114981	-2.50977
NPC2	-1.10016	14.7905	-2.80405	0.00829403	0.114981	-2.53831
BOK	0.887305	12.9769	2.80089	0.00836003	0.114981	-2.54499
BDH2	-0.795736	14.8779	-2.77973	0.00881448	0.114981	-2.58961
TPP1	1.03585	15.0689	2.77877	0.00883567	0.114981	-2.59164
MYLK	1.48461	14.4577	2.77196	0.00898718	0.114981	-2.60596
DTD1	0.995508	13.7986	2.77101	0.00900845	0.114981	-2.60795
CCDC124	0.820773	13.9403	2.77067	0.00901598	0.114981	-2.60865
PSMB3	0.761211	16.0902	2.76087	0.00923903	0.114981	-2.62923
PSMA1	0.526184	17.5513	2.74918	0.00951154	0.114981	-2.6537
SLC27A2	-1.00369	14.6246	-2.73793	0.00978078	0.114981	-2.67718
FDX1	0.722204	12.3618	2.72988	0.00997802	0.114981	-2.69396
SNRPE	0.56961	14.5665	2.71529	0.0103446	0.114981	-2.72428
HNRNPLL	-1.22646	12.7581	-2.7061	0.0105819	0.114981	-2.74333
IFT81	-1.01961	14.1454	-2.70552	0.0105971	0.114981	-2.74453
P4HB	-0.547897	19.0047	-2.70252	0.0106759	0.114981	-2.75075
PCYT1A	1.20527	14.6196	2.68143	0.0112442	0.114981	-2.79426
GOLGB1	-1.28365	15.9842	-2.6716	0.0115187	0.114981	-2.81448
KRT27	1.70265	14.8863	2.67006	0.0115623	0.114981	-2.81765
YARS1	-1.4596	14.0062	-2.65038	0.0121327	0.114981	-2.85798
PSMB1	0.609327	17.208	2.64206	0.0123815	0.114981	-2.87497
IGHV3-7	1.00173	14.8262	2.635	0.0125961	0.114981	-2.88936
NCCRP1	0.974052	17.281	2.63234	0.0126779	0.114981	-2.89477
ENO1	-0.427855	20.2742	-2.6314	0.0127069	0.114981	-2.89668
DDRGK1	0.692899	14.6913	2.63045	0.0127365	0.114981	-2.89862
GOLM1	-1.0522	14.0372	-2.62949	0.0127661	0.114981	-2.90057
S100A13	-1.31391	12.7885	-2.62107	0.0130302	0.114981	-2.91768
CDA	1.47856	12.3508	2.6109	0.0133559	0.114981	-2.93831
PDLIM5	-1.41944	13.5249	-2.60275	0.0136219	0.114981	-2.95479
MANF	-0.849857	12.9893	-2.59954	0.0137283	0.114981	-2.96128
WDR54	0.651434	13.1618	2.59367	0.0139247	0.114981	-2.97314
DNAL1	-1.01708	12.0589	-2.59353	0.0139293	0.114981	-2.97342
NME9	-1.94629	15.3481	-2.59229	0.0139709	0.114981	-2.9759
NEU2	1.32371	13.4947	2.5919	0.0139842	0.114981	-2.9767
DMKN	1.71391	12.9041	2.56322	0.0149845	0.121518	-3.0343
JCHAIN	0.853029	15.6285	2.5493	0.0154932	0.123909	-3.06211
PPIA	-0.457844	19.7879	-2.54382	0.015698	0.123909	-3.07303
EFHC1	-1.27285	15.9547	-2.53183	0.0161544	0.125834	-3.09687
TES	-0.852883	15.1566	-2.52497	0.0164212	0.126252	-3.11049
DNAI1	-1.36591	14.9256	-2.50662	0.0171542	0.128106	-3.14676
TMEM231	0.840534	15.6344	2.50502	0.0172195	0.128106	-3.14992
MPDU1	1.0619	13.2405	2.49351	0.0176964	0.128106	-3.17259
PSPH	0.746122	12.3612	2.49317	0.0177103	0.128106	-3.17324
GPNMB	1.52552	12.7574	2.49236	0.0177444	0.128106	-3.17484
PDIA3	-0.457531	20.049	-2.47997	0.0182723	0.129848	-3.19914
TYMP	0.951488	16.9245	2.47646	0.0184244	0.129848	-3.20601
CIMIP2B	0.774843	13.5953	2.46821	0.0187869	0.130519	-3.22215
PSMB5	0.777867	16.4298	2.46158	0.0190824	0.130519	-3.23507
FARP1	-1.1463	17.0314	-2.45878	0.0192087	0.130519	-3.24054
PSMB4	0.691327	16.4432	2.45453	0.0194015	0.130519	-3.2488
ILF3	-0.449544	18.1309	-2.44087	0.0200339	0.131703	-3.27532
CCDC170	-0.95679	14.3717	-2.44015	0.0200676	0.131703	-3.27672
ATP5PF	-0.733122	13.3853	-2.43341	0.0203872	0.131703	-3.28977
STK24	-0.854971	12.6782	-2.43173	0.0204673	0.131703	-3.29301
NDUFA12	-0.853838	12.1722	-2.41356	0.0213549	0.135937	-3.32806
GLRX	1.78059	14.9789	2.3987	0.0221061	0.139221	-3.35657
GLYR1	-0.768953	12.7419	-2.38116	0.0230239	0.142548	-3.39007
CAPN7	1.68466	14.6148	2.37944	0.0231159	0.142548	-3.39336
PRSS3	2.79237	15.9335	2.36717	0.0237808	0.144362	-3.41669
RAVER1	0.763637	12.1713	2.36349	0.0239836	0.144362	-3.42367
BASP1	-0.827656	16.6437	-2.35908	0.0242283	0.144362	-3.43201
PICALM	-0.895844	14.1584	-2.35628	0.0243855	0.144362	-3.43733
CDC42	-0.685628	15.7247	-2.35174	0.0246415	0.144434	-3.44591
WFS1	0.671253	15.3547	2.32619	0.0261289	0.148124	-3.494
TMEM123	0.671906	13.393	2.32477	0.026214	0.148124	-3.49666
ACAT1	-0.572963	16.7807	-2.3246	0.0262239	0.148124	-3.49697
MMRN1	1.57506	11.3798	2.3238	0.026272	0.148124	-3.49847
MAGT1	0.445449	15.3138	2.31001	0.027112	0.151418	-3.52425
STRAP	-0.864512	13.7486	-2.29657	0.0279541	0.151423	-3.54928
RAD23B	-0.768006	15.5923	-2.2865	0.0286004	0.151423	-3.56797
PSMD12	-1.1815	13.2888	-2.28467	0.0287191	0.151423	-3.57135
TMEM245	0.901588	13.0078	2.28425	0.0287468	0.151423	-3.57214
PCCA	-1.06791	15.4235	-2.28386	0.0287719	0.151423	-3.57285
S100A10	-1.07044	15.6907	-2.28327	0.0288106	0.151423	-3.57395
NDUFAB1	-0.770334	11.535	-2.28185	0.0289033	0.151423	-3.57657
HLA-DRB3	0.963677	14.5908	2.27285	0.0294979	0.152785	-3.5932
EEA1	-1.20487	13.6381	-2.27013	0.0296795	0.152785	-3.59821
GAA	0.983392	14.6329	2.26432	0.0300712	0.153467	-3.6089
YTHDF2	-0.676522	12.7457	-2.25725	0.0305547	0.15413	-3.62191
MARCKS	-1.22724	15.4868	-2.25182	0.0309304	0.15413	-3.63187
CBX1	-0.844999	11.7143	-2.25107	0.0309822	0.15413	-3.63323
APPL1	-0.594632	12.8114	-2.24451	0.0314422	0.154947	-3.64523
ALAD	1.05246	14.7966	2.23975	0.0317799	0.154947	-3.65393
EIF2AK2	-0.811446	11.5601	-2.23763	0.0319317	0.154947	-3.65781
IGHA1	0.522597	19.0602	2.2325	0.0323002	0.155461	-3.66715
CLTB	-0.722119	14.778	-2.22385	0.0329311	0.156238	-3.68287
CYP51A1	-0.657267	12.5162	-2.22306	0.0329894	0.156238	-3.68431
TRIP10	0.540266	11.4681	2.21172	0.0338346	0.157817	-3.70486
CSNK1E	0.521318	11.5133	2.21144	0.033856	0.157817	-3.70537
EIF2S2	-1.30766	14.0711	-2.20391	0.0344282	0.158939	-3.71898
ACSF2	-0.637815	14.0478	-2.1983	0.0348598	0.158939	-3.72908
EFHC2	-1.00244	15.8747	-2.19776	0.0349021	0.158939	-3.73006
ARVCF	2.78984	16.4941	2.18804	0.0356626	0.159106	-3.74754
SERPINH1	-0.60578	14.6812	-2.18566	0.0358509	0.159106	-3.7518
SUCLA2	-1.07792	13.6037	-2.18217	0.036129	0.159106	-3.75806
PPOX	0.452775	16.1665	2.18187	0.0361531	0.159106	-3.7586
NNT	-0.725871	15.9197	-2.18025	0.0362827	0.159106	-3.7615
PPT1	0.555929	14.5394	2.16713	0.037349	0.161872	-3.78493
SLC23A2	-2.2668	13.5627	-2.16076	0.0378769	0.161872	-3.79628
HSP90AA1	-0.450967	21.7324	-2.15616	0.0382618	0.161872	-3.80444
SYPL1	0.804201	14.5033	2.15447	0.0384039	0.161872	-3.80744
DNAH7	-1.06016	14.2322	-2.15212	0.0386031	0.161872	-3.81162
DYNLRB1	0.44309	16.6178	2.1511	0.0386894	0.161872	-3.81342
HSP90B1	-0.447228	20.4706	-2.14948	0.0388275	0.161872	-3.8163
HSPA4L	1.10877	16.1346	2.14623	0.0391052	0.16189	-3.82205
PEBP1	-0.4757	17.8571	-2.14173	0.0394925	0.162358	-3.83
MECP2	-0.714984	14.2653	-2.12261	0.0411775	0.168118	-3.86367
UFC1	-1.41132	16.6791	-2.10724	0.0425779	0.171033	-3.89057
SERPINF1	-0.788611	14.3763	-2.10575	0.0427158	0.171033	-3.89317
MYH9	-0.305299	20.5932	-2.10529	0.0427582	0.171033	-3.89397
FLNA	-0.513205	19.251	-2.09505	0.0437174	0.172987	-3.91179
AK2	-0.499993	16.6275	-2.09385	0.0438312	0.172987	-3.91388
FXYD1	0.643491	12.5979	2.08422	0.0447529	0.175455	-3.93057
PALM	0.746109	11.0831	2.08026	0.0451372	0.175798	-3.93743
DNAH1	-0.962174	12.9733	-2.07387	0.0457636	0.177072	-3.94847
LDHB	-0.281038	19.4438	-2.06571	0.046573	0.178514	-3.96251
EZR	-0.381038	20.2236	-2.06386	0.0467592	0.178514	-3.96571
EPB41L1	-1.05398	13.8475	-2.06106	0.0470407	0.178514	-3.97051
ATP2A2	-0.329396	19.1913	-2.05525	0.0476303	0.179454	-3.98047
ALOX5AP	0.792544	14.2306	2.05267	0.0478948	0.179454	-3.9849
VAV1	2.65082	14.9179	2.03338	0.0499085	0.184278	-4.01778
CNN2	-0.904294	14.9881	-2.03152	0.0501067	0.184278	-4.02094
AAK1	-1.53768	12.9586	-2.03143	0.050116	0.184278	-4.02109
CA1	0.809218	17.1701	2.02695	0.0505965	0.184896	-4.0287
PIP	1.1678	14.8646	2.01871	0.0514903	0.186393	-4.04265
ATP5PO	0.374212	18.1708	2.01703	0.0516738	0.186393	-4.04548
DNAAF3	0.648083	13.7523	2.01227	0.0521975	0.186393	-4.05351
HSPA9	-0.292392	18.9876	-2.01086	0.0523537	0.186393	-4.05588
ATL3	-0.746719	14.0523	-2.00737	0.0527419	0.186393	-4.06176
IQGAP1	-0.390957	19.3784	-2.006	0.0528953	0.186393	-4.06407
ODAD3	-0.849719	15.0471	-2.00046	0.0535175	0.18747	-4.07336
PFKL	0.452728	16.7536	1.99406	0.0542452	0.188901	-4.08409
MAL2	0.722399	14.8799	1.99017	0.0546922	0.189344	-4.09061
CTSB	0.424034	16.8182	1.98625	0.0551445	0.1898	-4.09714
NXF1	0.690917	13.6708	1.98248	0.0555839	0.190206	-4.10344
CFAP20	0.474681	15.808	1.97581	0.0563679	0.19154	-4.11454
PACSIN2	-0.535433	15.0518	-1.97367	0.0566208	0.19154	-4.11809
RPS24	-0.700877	14.2736	-1.96915	0.0571597	0.191814	-4.12559
NHERF2	0.553434	14.8225	1.96697	0.0574215	0.191814	-4.12921
KPNA6	-1.0357	12.7877	-1.96487	0.0576739	0.191814	-4.13268
GPRC5A	0.854301	12.599	1.95242	0.0591926	0.195765	-4.15323
HLA-A	0.745214	14.8446	1.94393	0.0602486	0.197346	-4.16719
ANP32A	-0.631469	15.5122	-1.94322	0.0603372	0.197346	-4.16835
PRPSAP2	0.423478	13.9665	1.93796	0.0610001	0.198418	-4.17698
PRSS2	2.92793	17.898	1.93357	0.0615584	0.19914	-4.18416
CNP	-0.74644	13.3528	-1.92982	0.062038	0.1996	-4.19027
H2AC6	1.838	14.7183	1.91728	0.063668	0.203738	-4.21069
HVCN1	0.543213	11.4076	1.91166	0.064409	0.203937	-4.21979
COL1A1	-0.89403	23.5801	-1.91159	0.0644194	0.203937	-4.21992
CORO1C	0.602322	11.4997	1.90833	0.0648533	0.204219	-4.2252
HMOX2	-0.589232	13.0167	-1.8975	0.0663124	0.207709	-4.24267
AHNAK	-0.518542	21.2205	-1.89411	0.0667755	0.208059	-4.24813
TSNAX	-1.1314	12.5625	-1.88465	0.0680812	0.210023	-4.2633
SMPD2	0.437063	13.0255	1.87962	0.0687842	0.210023	-4.27135
LAMP2	0.767754	12.8827	1.87891	0.0688843	0.210023	-4.27249
AIDA	2.97121	17.8188	1.87793	0.0690221	0.210023	-4.27405
CSRP1	-0.49439	14.4211	-1.87681	0.06918	0.210023	-4.27584
GART	-0.770718	12.0702	-1.86996	0.0701528	0.211624	-4.28676
MSN	-0.372872	19.6253	-1.86807	0.0704221	0.211624	-4.28976
TXNDC17	-0.559617	13.6562	-1.86555	0.0707841	0.211637	-4.29376
FAM3C	-0.615657	13.3373	-1.8511	0.0728908	0.216841	-4.31665
HNRNPH3	0.285106	16.8884	1.83399	0.0754531	0.222701	-4.34356
ALOX12B	0.874476	17.1416	1.83294	0.0756131	0.222701	-4.34521
SRPRB	-0.552555	14.2995	-1.8279	0.0763836	0.223766	-4.35309
PKM	-0.315675	20.7737	-1.82564	0.0767307	0.223766	-4.35662
PLAA	-0.759044	12.7047	-1.80959	0.0792404	0.229953	-4.3816
RPL17	-0.833308	13.5862	-1.79955	0.0808454	0.233466	-4.39713
NIPBL	-0.660473	11.4783	-1.79046	0.0823215	0.23647	-4.41112
NMT1	-0.758691	12.1574	-1.78824	0.0826845	0.23647	-4.41453
HDLBP	-0.542795	16.7703	-1.77894	0.0842249	0.239656	-4.42878
COL4A2	1.15912	15.0094	1.77665	0.0846082	0.239656	-4.43228
PSMD6	-0.716484	13.4661	-1.76401	0.0867473	0.244545	-4.45153
ARRB1	-1.30521	12.9796	-1.75601	0.0881254	0.247252	-4.46365
PSAP	-0.673961	16.2842	-1.75094	0.089009	0.247382	-4.47132
TMED2	-0.780264	13.6405	-1.74812	0.0895031	0.247382	-4.47557
ATAD3B	1.39476	16.4538	1.74806	0.0895123	0.247382	-4.47565
TRIM71	-2.01506	13.4962	-1.7424	0.0905119	0.247382	-4.48418
ENSA	-1.03816	12.7997	-1.74168	0.09064	0.247382	-4.48526
SSB	-0.884595	16.3419	-1.74146	0.090679	0.247382	-4.48559
MMP9	1.08093	12.9275	1.73599	0.091654	0.247629	-4.49379
STT3B	0.318784	15.4264	1.73563	0.0917185	0.247629	-4.49433
NDUFA10	-1.10325	13.4601	-1.73393	0.0920243	0.247629	-4.49689
HSPA5	-0.253878	21.2357	-1.72453	0.0937281	0.251073	-4.51093
LASP1	-0.311031	17.5098	-1.70306	0.0977174	0.259821	-4.54277
TTC21B	-0.627989	14.047	-1.69996	0.0983042	0.259821	-4.54733
PPME1	-0.841449	11.9006	-1.69993	0.0983106	0.259821	-4.54738
SARS1	-0.698312	13.5206	-1.69364	0.0995109	0.261824	-4.55662
RPS7	-0.853139	13.8028	-1.68901	0.100404	0.26194	-4.56342
CAPG	-0.31597	16.4605	-1.68658	0.100874	0.26194	-4.56697
PI4K2A	-1.08793	12.8924	-1.68654	0.100882	0.26194	-4.56704
PSME1	-0.350976	17.6586	-1.68378	0.101419	0.262183	-4.57107
CFAP44	-0.66622	12.3799	-1.67691	0.102767	0.264513	-4.5811
DENR	-0.736964	12.489	-1.65586	0.106986	0.27418	-4.61158
TXNDC5	-0.471773	15.3055	-1.65031	0.108123	0.275901	-4.61957
UBQLN1	-0.5185	12.108	-1.6439	0.109448	0.278083	-4.62877
GLB1	0.405302	11.4833	1.63527	0.111252	0.279731	-4.6411
ADPGK	0.424366	12.5656	1.63509	0.11129	0.279731	-4.64136
SSH3	-0.683906	13.249	-1.63309	0.111713	0.279731	-4.64421
VPS4B	-0.457942	14.0128	-1.63179	0.111987	0.279731	-4.64606
PLD3	1.37417	16.3982	1.61792	0.114955	0.285939	-4.66573
CCDC181	-0.54183	12.8966	-1.60739	0.117251	0.288588	-4.68057
DPP4	1.34123	13.6754	1.60579	0.117604	0.288588	-4.68282
ASPH	-0.643227	13.8427	-1.60552	0.117662	0.288588	-4.68319
PLS1	-0.781448	14.385	-1.60413	0.11797	0.288588	-4.68515
SLK	-1.52702	13.2681	-1.59489	0.120025	0.292408	-4.69808
RNH1	0.214579	17.1861	1.5903	0.121057	0.293712	-4.70447
GSPT1	-0.605996	14.1359	-1.58415	0.122453	0.294927	-4.71303
SAXO2	-0.758439	15.4435	-1.5837	0.122554	0.294927	-4.71365
SEC63	-0.690716	12.289	-1.57922	0.123578	0.296188	-4.71986
GBF1	-0.715836	12.1875	-1.54813	0.130883	0.31243	-4.76254
HNRNPD	-0.229297	17.1902	-1.54353	0.131994	0.313818	-4.7688
NME7	0.428153	15.4692	1.53797	0.133346	0.315105	-4.77634
C4B	-0.405697	16.3824	-1.53693	0.1336	0.315105	-4.77775
UBA6	-2.07246	15.3044	-1.53211	0.134783	0.31519	-4.78426
EIF3J	-0.72565	11.806	-1.53158	0.134913	0.31519	-4.78497
RNASE3	0.874658	13.0261	1.52814	0.135764	0.31519	-4.78961
DNALI1	-0.888492	14.4721	-1.52813	0.135766	0.31519	-4.78962
RPN2	-0.255478	16.0094	-1.52524	0.136483	0.315344	-4.79351
GLRX3	-0.792058	12.4291	-1.52357	0.136898	0.315344	-4.79574
CFAP53	-0.848392	13.0274	-1.51878	0.138097	0.316874	-4.80217
GDI2	-0.189413	18.8082	-1.51123	0.140003	0.320006	-4.81225
HSD17B13	0.93941	14.322	1.49932	0.143054	0.323589	-4.82808
THNSL1	-1.22619	13.5931	-1.49919	0.143086	0.323589	-4.82825
PRDX5	-0.352083	19.8079	-1.49871	0.14321	0.323589	-4.82888
HBD	0.666268	16.9285	1.48728	0.14619	0.329066	-4.84396
CFAP46	-2.29877	15.2889	-1.48143	0.147735	0.331284	-4.85165
PDLIM7	0.905636	12.2275	1.47294	0.149998	0.335091	-4.86274
BZW1	-0.699639	12.8481	-1.46916	0.151017	0.335203	-4.86767
MAPRE1	-0.444789	14.5583	-1.46855	0.151181	0.335203	-4.86847
SERPINA1	-0.548484	17.759	-1.45399	0.155153	0.342726	-4.88732
CFAP161	0.572316	14.0571	1.449	0.156534	0.343474	-4.89375
SEC31A	-0.410405	15.7661	-1.44657	0.157208	0.343474	-4.89686
NDRG1	-0.490598	14.0897	-1.44617	0.157318	0.343474	-4.89737
CORO1A	-0.528117	15.0364	-1.4444	0.157812	0.343474	-4.89964
PCNA	0.737253	14.777	1.43946	0.159199	0.345223	-4.90597
IGF2BP2	0.248635	15.6937	1.43722	0.159828	0.345321	-4.90882
SRI	0.227854	19.4222	1.4349	0.160486	0.345482	-4.91179
PTK7	-0.450403	12.5218	-1.42937	0.162056	0.347597	-4.91882
TTC38	0.502773	11.9416	1.4218	0.164228	0.347935	-4.92842
ATXN2L	-0.631192	12.3358	-1.42128	0.164376	0.347935	-4.92907
DYNLL1	-0.525293	14.0859	-1.42014	0.164704	0.347935	-4.93051
LDHA	-0.248253	18.0988	-1.417	0.165614	0.347935	-4.93447
RPL3	-0.379069	16.0883	-1.41517	0.166147	0.347935	-4.93678
GORASP2	-0.666117	12.1749	-1.41475	0.166269	0.347935	-4.93731
VAMP2	0.489273	12.5808	1.41455	0.166327	0.347935	-4.93756
SNAP23	-0.473361	12.7813	-1.41203	0.167062	0.348239	-4.94073
ARHGAP1	-0.415373	14.9743	-1.41002	0.167649	0.348239	-4.94325
ARPC2	-0.343741	16.0117	-1.40599	0.168833	0.349472	-4.9483
TEKT1	0.635917	16.68	1.40255	0.169851	0.350354	-4.95261
LGALS1	-0.581875	15.6693	-1.39848	0.171057	0.351618	-4.95769
PARK7	0.192051	19.0633	1.3908	0.173356	0.355002	-4.96724
GPI	-0.203404	18.2585	-1.38898	0.173903	0.355002	-4.96949
NME1	0.211923	16.9178	1.37929	0.176844	0.358819	-4.98145
ADAM10	0.472283	13.4775	1.37883	0.176985	0.358819	-4.98202
SUGP2	0.427322	12.4064	1.37512	0.178122	0.359246	-4.98658
GOLGA3	1.01913	17.0287	1.37418	0.178409	0.359246	-4.98773
CTSD	0.193654	20.7337	1.36479	0.181317	0.363222	-4.99922
SCAMP1	-0.510681	11.7262	-1.36249	0.182034	0.363222	-5.00202
A1BG	0.618513	12.2294	1.36188	0.182225	0.363222	-5.00276
DNAAF5	0.444453	13.8447	1.35679	0.183821	0.365175	-5.00895
PARP4	-0.710288	13.2131	-1.34946	0.18614	0.368544	-5.01782
AP3B1	-0.619829	13.7391	-1.34181	0.188583	0.372138	-5.02703
GNPDA1	0.711498	15.2513	1.33959	0.189298	0.372307	-5.0297
PLEKHS1	-0.86354	13.6763	-1.33245	0.191608	0.374368	-5.03824
RPL8	0.360847	17.1443	1.33244	0.191611	0.374368	-5.03825
DYNLRB2	0.392201	12.125	1.32445	0.19422	0.378218	-5.04776
CFB	-0.674597	13.8452	-1.32158	0.195164	0.378811	-5.05117
MXRA5	1.40668	14.8298	1.31596	0.197024	0.381171	-5.05782
RAB27A	-0.457885	13.8903	-1.30918	0.199285	0.384289	-5.0658
RPL32	-0.30872	14.6711	-1.3062	0.200285	0.384963	-5.0693
STOM	0.32642	17.1457	1.29398	0.204426	0.391652	-5.08357
HBA2	0.53299	21.3517	1.27961	0.209379	0.399846	-5.1002
HIBADH	-0.233409	16.3497	-1.26867	0.213208	0.404822	-5.11274
HBB	0.463269	22.0495	1.26636	0.214024	0.404822	-5.11538
LCP1	0.33071	17.3527	1.2649	0.21454	0.404822	-5.11704
EIF5A	-0.375348	15.2121	-1.26439	0.21472	0.404822	-5.11762
RBM17	-0.539357	11.8521	-1.25962	0.216415	0.406723	-5.12304
KCTD12	0.288829	17.4683	1.2547	0.218175	0.408733	-5.12861
H2AZ1	0.518482	14.1515	1.23412	0.225653	0.420652	-5.15172
HMGB2	-0.266942	14.7907	-1.23177	0.226518	0.420652	-5.15434
YBX1	-0.215631	16.4454	-1.23057	0.226962	0.420652	-5.15567
TUBA3E	-0.228152	19.8432	-1.22944	0.22738	0.420652	-5.15693
WASHC2A	-0.520141	12.0589	-1.22677	0.228367	0.421163	-5.15988
DNAI2	0.442572	13.1659	1.2233	0.229657	0.422227	-5.16372
ANXA2	-0.149025	22.5224	-1.21298	0.233529	0.428015	-5.17509
TMSB4X	-0.333018	17.9355	-1.21041	0.2345	0.42847	-5.17791
LMNA	-0.227506	21.2068	-1.20098	0.238088	0.43267	-5.18819
ACSS2	-0.286652	11.998	-1.1997	0.238581	0.43267	-5.18958
NARS1	-0.369622	14.4198	-1.19863	0.238992	0.43267	-5.19075
PURA	0.362543	14.789	1.19519	0.240315	0.43374	-5.19448
CD63	-0.35333	13.7499	-1.19144	0.241764	0.434045	-5.19853
EMD	0.338267	15.2327	1.19095	0.241951	0.434045	-5.19905
SCGB2A2	0.609813	12.4149	1.18093	0.245857	0.439721	-5.20982
NES	0.811686	13.4678	1.17527	0.24808	0.44236	-5.21586
BNIP1	1.47523	16.3793	1.16456	0.252332	0.44739	-5.22722
COTL1	-0.496217	12.64	-1.16436	0.252413	0.44739	-5.22744
FDFT1	-0.463543	11.9068	-1.15469	0.256297	0.452919	-5.23761
EEF1G	0.148267	17.7158	1.15182	0.257459	0.453618	-5.24062
DDX60	1.09863	14.248	1.14692	0.25945	0.45577	-5.24574
CFAP77	0.482481	14.4168	1.14328	0.260937	0.457027	-5.24953
DYNLT1	-0.485256	12.6284	-1.13553	0.264122	0.46124	-5.25755
CD74	-0.337882	15.145	-1.12348	0.269133	0.468607	-5.26993
TNC	-0.710588	14.1237	-1.11685	0.271918	0.470637	-5.2767
COL3A1	-0.536009	21.9857	-1.11569	0.272407	0.470637	-5.27787
IGHV1-18	0.528261	12.9467	1.11367	0.273261	0.470637	-5.27993
CAVIN2	-0.543504	13.3922	-1.11168	0.274104	0.470637	-5.28194
ETHE1	-0.539055	13.1189	-1.10994	0.274842	0.470637	-5.2837
ACYP1	0.285355	12.9506	1.10941	0.275068	0.470637	-5.28424
S100A6	0.237556	20.3596	1.10575	0.276626	0.471038	-5.28793
LUM	-0.519519	15.9425	-1.10512	0.276894	0.471038	-5.28856
CFL1	-0.190686	18.4626	-1.10058	0.278838	0.472985	-5.29312
SNX6	-0.486588	12.8908	-1.07751	0.288868	0.486636	-5.31605
STBD1	0.238647	11.7334	1.07641	0.289351	0.486636	-5.31713
LTF	0.417929	17.9965	1.07641	0.289351	0.486636	-5.31713
CDC37	-0.450177	15.114	-1.07083	0.291815	0.48939	-5.3226
ITGB2	-0.478146	12.6238	-1.06709	0.293477	0.490786	-5.32625
ACTB	-0.160371	23.5467	-1.06048	0.296428	0.493244	-5.33267
RMDN1	-1.06479	13.5629	-1.0561	0.298396	0.493244	-5.33691
VIM	0.218378	20.8722	1.05596	0.29846	0.493244	-5.33705
CARS1	-0.415196	12.3217	-1.05596	0.298461	0.493244	-5.33705
CP	-0.377367	15.8365	-1.05265	0.299954	0.493244	-5.34024
EPX	0.69465	13.2478	1.05221	0.300152	0.493244	-5.34066
DYNLT2B	-0.228164	12.2821	-1.05082	0.300779	0.493244	-5.34199
A2M	0.478775	16.8695	1.04892	0.301641	0.493292	-5.34382
CALM1	-0.223478	19.6544	-1.04646	0.302757	0.493752	-5.34618
ELMOD2	0.537919	11.8455	1.04407	0.303848	0.49417	-5.34847
DTNA	0.660396	11.5736	1.03467	0.308156	0.499803	-5.35741
APCS	0.401065	17.0714	1.02249	0.313796	0.505095	-5.36888
CPT2	-0.547484	13.4426	-1.02107	0.31446	0.505095	-5.37021
UBXN11	-0.412328	13.806	-1.0199	0.315003	0.505095	-5.3713
ACTR3	0.158079	17.0187	1.01845	0.315683	0.505095	-5.37266
APOH	-0.457109	12.7452	-1.01845	0.315684	0.505095	-5.37266
HDGFL3	-0.803471	12.7987	-1.01328	0.31811	0.506407	-5.37747
LRRC23	0.294062	12.7105	1.01306	0.318215	0.506407	-5.37768
MIA3	0.92079	16.251	1.00626	0.321425	0.510144	-5.38397
IFI16	-0.63729	13.7427	-0.999936	0.324431	0.513538	-5.38979
HSD17B10	0.19233	16.1188	0.995969	0.326327	0.515161	-5.39342
CAVIN1	-0.485394	14.1417	-0.991342	0.328547	0.517287	-5.39764
CLIC4	-0.366599	12.965	-0.988137	0.330092	0.51834	-5.40055
OXCT1	-0.305468	14.4175	-0.985846	0.331198	0.518702	-5.40263
ARL8B	-0.317634	12.0765	-0.980355	0.333861	0.519981	-5.40759
CMBL	-0.428046	13.122	-0.979995	0.334036	0.519981	-5.40791
SPAG8	0.359422	12.4837	0.978733	0.33465	0.519981	-5.40905
DNAJC3	-0.423913	12.2738	-0.976026	0.335971	0.520666	-5.41148
ARHGAP18	-0.249546	17.4252	-0.955947	0.345872	0.533518	-5.42931
ARPC1B	-0.52891	14.0225	-0.955558	0.346066	0.533518	-5.42965
COPA	-0.208094	17.677	-0.953278	0.347203	0.53388	-5.43165
CYC1	-0.38403	11.9746	-0.947251	0.35022	0.535758	-5.43692
PYCARD	-0.295607	13.3648	-0.947223	0.350234	0.535758	-5.43695
MYO18A	-0.472603	12.248	-0.945392	0.351154	0.535781	-5.43854
DOCK9	-0.686368	12.7159	-0.940838	0.353449	0.537897	-5.4425
CLIP1	-0.686179	12.9607	-0.92888	0.359523	0.54479	-5.45279
ALB	-0.35553	22.7106	-0.928301	0.359819	0.54479	-5.45329
ODAD2	-0.424762	12.7673	-0.917775	0.365225	0.551565	-5.46224
EXOC7	-0.377835	11.5665	-0.912071	0.368177	0.55382	-5.46706
OSBP	-0.498709	12.9385	-0.911276	0.36859	0.55382	-5.46773
HLA-DRB1	0.322123	15.0676	0.904854	0.371934	0.554921	-5.47311
ASL	0.254304	16.575	0.904679	0.372025	0.554921	-5.47325
HLA-DRA	0.247362	14.506	0.904469	0.372135	0.554921	-5.47343
RPS9	0.184782	18.0874	0.883998	0.382929	0.568878	-5.49033
IGHG3	-0.301134	17.3218	-0.883082	0.383416	0.568878	-5.49107
COL2A1	-0.709204	14.769	-0.879071	0.385556	0.570623	-5.49434
NAPSA	0.362034	13.164	0.872523	0.389066	0.574382	-5.49964
RPN1	-0.116865	18.2374	-0.866737	0.392184	0.577545	-5.50429
H1-10	-0.290771	15.3448	-0.86458	0.393351	0.577826	-5.50602
FGB	-0.40317	16.251	-0.859492	0.396111	0.58044	-5.51007
TXNRD1	-0.422855	12.5245	-0.845166	0.403948	0.587719	-5.52137
RPL13A	-0.234441	16.37	-0.843507	0.404862	0.587719	-5.52267
PSME2	-0.202622	15.0244	-0.841329	0.406064	0.587719	-5.52437
GOLGA5	-0.340925	12.1577	-0.840945	0.406276	0.587719	-5.52467
TTR	-0.303278	11.8509	-0.839588	0.407026	0.587719	-5.52572
MVP	-0.151661	19.2389	-0.838492	0.407633	0.587719	-5.52657
TOM1	0.35287	13.1425	0.836888	0.408521	0.587719	-5.52782
PLEC	-0.131625	21.5528	-0.835987	0.409021	0.587719	-5.52852
ALDH2	-0.151071	19.7349	-0.833787	0.410242	0.588047	-5.53022
RPLP0	-0.127302	16.7352	-0.831345	0.411601	0.588342	-5.5321
TBL1XR1	-0.337468	11.9329	-0.829846	0.412436	0.588342	-5.53325
CEACAM6	-0.322438	12.7156	-0.823854	0.415786	0.591695	-5.53784
HCLS1	0.31393	12.0724	0.820924	0.417429	0.59261	-5.54008
RPL29	-0.245624	15.6381	-0.812097	0.422407	0.597536	-5.54676
SLURP2	0.50942	16.5997	0.810847	0.423114	0.597536	-5.5477
CD44	-0.253044	13.235	-0.807998	0.42473	0.597536	-5.54984
XPNPEP1	-0.403489	11.7988	-0.807633	0.424937	0.597536	-5.55011
TEKT4	0.31339	15.2266	0.79853	0.430126	0.6034	-5.55689
CAP1	0.123137	17.8532	0.795578	0.431817	0.60434	-5.55908
CD82	-0.434667	12.9273	-0.788125	0.436104	0.6089	-5.56455
COPS2	-0.424001	12.11	-0.780415	0.440566	0.613683	-5.57017
NAGA	0.270231	12.706	0.774485	0.444017	0.617037	-5.57445
ENO2	-0.343549	14.2048	-0.76687	0.448471	0.621388	-5.5799
CLPX	-0.886632	13.545	-0.765548	0.449247	0.621388	-5.58085
ARPP19	-0.318723	11.6571	-0.763407	0.450505	0.621676	-5.58237
MIF	-0.139042	17.7201	-0.750807	0.457953	0.630484	-5.59124
VPS51	-0.509501	12.2228	-0.739217	0.464867	0.638518	-5.59927
COL21A1	0.471377	12.211	0.734233	0.467859	0.64114	-5.60269
SCGB3A1	0.343826	13.8055	0.728981	0.471024	0.641394	-5.60626
VPS35	-0.280276	17.2681	-0.728601	0.471253	0.641394	-5.60652
CUL1	-0.271503	12.1363	-0.728004	0.471613	0.641394	-5.60693
RAB1A	-0.0843286	17.4922	-0.726739	0.472378	0.641394	-5.60778
PLP2	0.227916	15.5925	0.720736	0.476016	0.643651	-5.61183
APOA1	-0.378142	14.9261	-0.72041	0.476214	0.643651	-5.61205
PSMD9	-0.390413	12.0901	-0.713567	0.480383	0.647805	-5.61662
PSMC3	-0.226314	14.8193	-0.71038	0.482331	0.648954	-5.61873
IGKC	-0.21999	18.9311	-0.706498	0.48471	0.650677	-5.62129
CCDC40	-0.266334	14.2303	-0.704104	0.48618	0.651174	-5.62287
TF	-0.276975	18.6524	-0.698981	0.489336	0.65392	-5.62622
MESD	-0.442393	12.767	-0.694826	0.491903	0.654165	-5.62892
KNG1	0.243985	12.6652	0.694406	0.492163	0.654165	-5.62919
SFTPA2	0.357541	15.7736	0.693322	0.492834	0.654165	-5.62989
SERPINB2	0.40215	16.0546	0.689042	0.495489	0.656219	-5.63265
SAXO4	-0.311826	14.0391	-0.677936	0.502417	0.66246	-5.63973
DNAH9	-0.387466	17.0826	-0.677899	0.50244	0.66246	-5.63975
COL1A2	-0.297139	21.9789	-0.66943	0.507759	0.667985	-5.64508
CCDC13	-0.210266	14.0825	-0.656591	0.51588	0.676777	-5.65303
ACSL5	0.24151	14.1991	0.655256	0.516728	0.676777	-5.65384
OGN	-0.322969	13.9567	-0.648434	0.521076	0.680965	-5.658
TMED9	0.168095	15.3152	0.639754	0.526636	0.684582	-5.66322
TPPP3	-0.157116	21.4802	-0.639562	0.526759	0.684582	-5.66334
CES1	-0.239389	18.1687	-0.637422	0.528135	0.684582	-5.66461
APOA4	-0.24268	11.9648	-0.635858	0.529142	0.684582	-5.66554
CPSF1	0.411745	13.5141	0.633318	0.530779	0.684582	-5.66705
TPM4	-0.0882362	18.2509	-0.630444	0.532634	0.684582	-5.66875
TAF15	-0.261108	12.2812	-0.629812	0.533043	0.684582	-5.66912
EEF2	-0.0861962	19.9297	-0.629731	0.533095	0.684582	-5.66917
MLF1	0.285473	16.5743	0.618232	0.540558	0.692663	-5.67588
ACTN1	-0.0936635	17.1141	-0.611029	0.545259	0.697178	-5.68002
FOLR1	0.293873	12.3086	0.609219	0.546444	0.697187	-5.68105
NID1	-0.211185	11.1707	-0.601748	0.551349	0.701932	-5.68529
KRT36	-0.292263	11.6469	-0.597455	0.554177	0.704019	-5.6877
RSPH1	0.222883	15.2358	0.584837	0.562533	0.713104	-5.69468
TUBA1A	-0.101758	21.6636	-0.576375	0.568172	0.717533	-5.69928
ATP8B1	-0.358356	12.48	-0.575957	0.568451	0.717533	-5.69951
APOA2	-0.200591	11.9221	-0.572507	0.570759	0.718913	-5.70136
ARHGDIA	-0.0725304	16.9023	-0.5706	0.572037	0.718993	-5.70239
RPS11	-0.11352	17.4712	-0.557157	0.581083	0.728816	-5.70949
RBM14	0.103074	17.8196	0.550463	0.585614	0.73162	-5.71297
CYB5B	-0.209479	12.4631	-0.550203	0.58579	0.73162	-5.7131
TUBB1	-0.328749	12.3144	-0.54547	0.589004	0.734085	-5.71553
MICAL2	-0.272524	11.6568	-0.535724	0.59565	0.740308	-5.72047
CIMAP1B	0.142081	18.1766	0.534484	0.596498	0.740308	-5.7211
SCAMP3	-0.210994	12.7593	-0.532511	0.597848	0.740431	-5.72209
IGHV4-61	-0.231436	12.7137	-0.508952	0.614085	0.758953	-5.7336
TUBB4B	-0.119852	23.4814	-0.499785	0.620458	0.762615	-5.73794
YWHAG	0.0915835	17.2372	0.499196	0.620868	0.762615	-5.73822
PHIP	0.166841	12.4383	0.499131	0.620913	0.762615	-5.73825
HSBP1	-0.195645	12.7551	-0.490827	0.626714	0.768146	-5.74211
CKAP4	-0.101752	17.1847	-0.483119	0.632119	0.773171	-5.74564
TMEM43	0.0990942	15.0277	0.480567	0.633913	0.773568	-5.74679
FBP1	0.161159	15.983	0.478942	0.635057	0.773568	-5.74753
VDAC2	0.0901636	17.5882	0.462194	0.646897	0.786372	-5.75494
RPS19	-0.0663988	17.0086	-0.451311	0.654641	0.790915	-5.75961
PIERCE2	0.167651	11.9697	0.451127	0.654773	0.790915	-5.75969
FBN1	-0.167754	18.9924	-0.450257	0.655394	0.790915	-5.76006
LAMP1	0.175243	14.7507	0.448547	0.656615	0.790915	-5.76078
DUSP23	0.196378	12.53	0.447567	0.657315	0.790915	-5.76119
SRSF11	-0.17561	11.5905	-0.438067	0.664119	0.792116	-5.76515
LYN	-0.154604	15.4971	-0.43693	0.664935	0.792116	-5.76562
ALOX15	-0.157656	18.4404	-0.435987	0.665612	0.792116	-5.76601
AOC3	0.294675	14.1227	0.434684	0.666549	0.792116	-5.76654
TNS1	-0.25253	12.6543	-0.434562	0.666636	0.792116	-5.76659
WASHC4	-0.323675	12.4841	-0.434111	0.66696	0.792116	-5.76678
RPL38	-0.217901	11.7908	-0.433112	0.667679	0.792116	-5.76718
SUSD2	0.188567	13.024	0.424415	0.673947	0.797746	-5.77069
DPT	0.25125	13.0222	0.422792	0.675119	0.797746	-5.77134
NDUFV1	-0.116117	12.0336	-0.418762	0.678034	0.799059	-5.77294
RPL26	0.0945321	16.071	0.417524	0.67893	0.799059	-5.77342
ACBD3	-0.0757868	14.7848	-0.414516	0.68111	0.800033	-5.7746
SCEL	0.213627	14.0524	0.4012	0.690792	0.8098	-5.77972
COL5A1	-0.277674	14.1938	-0.39783	0.693251	0.811077	-5.78099
DHRS7B	0.203891	14.9684	0.381315	0.705351	0.823605	-5.78705
GALNT7	0.172777	13.9913	0.374277	0.710531	0.826386	-5.78955
ANXA3	-0.100593	17.4708	-0.373311	0.711243	0.826386	-5.78989
COLGALT1	-0.14813	11.6209	-0.372265	0.712014	0.826386	-5.79026
BROX	0.168488	13.4861	0.370165	0.713564	0.826386	-5.791
TUBB2A	0.165646	18.4452	0.36861	0.714712	0.826386	-5.79154
GSN	-0.0493315	19.2009	-0.366251	0.716455	0.826787	-5.79235
RPL6	-0.0641392	17.7289	-0.355781	0.724211	0.83411	-5.79592
EXOSC3	-0.126575	12.4956	-0.350583	0.728072	0.835223	-5.79765
ANPEP	0.191703	12.5601	0.350554	0.728094	0.835223	-5.79766
TUBB3	-0.272943	13.7273	-0.347876	0.730086	0.835223	-5.79854
PPP3CA	0.135531	13.4403	0.34689	0.73082	0.835223	-5.79886
RNF213	0.127736	12.3683	0.333873	0.740533	0.844516	-5.80304
CTSE	0.121613	11.4032	0.33002	0.743417	0.844516	-5.80425
FHL1	-0.122572	12.4514	-0.328691	0.744413	0.844516	-5.80466
SMARCD1	0.174908	12.127	0.328364	0.744657	0.844516	-5.80477
IGHG2	0.170038	15.7518	0.323004	0.748678	0.847452	-5.80641
STX7	0.0392095	16.2598	0.312725	0.756406	0.854446	-5.8095
BGN	-0.199147	12.8442	-0.309001	0.759213	0.854446	-5.81059
CYB5A	0.0903239	17.8612	0.305266	0.762032	0.854446	-5.81167
RPL31	0.0520977	17.5286	0.305005	0.762229	0.854446	-5.81175
MAOB	0.119812	15.6714	0.304504	0.762607	0.854446	-5.81189
IFT140	-0.117774	15.075	-0.301601	0.7648	0.854446	-5.81272
EIF1	0.137315	11.9511	0.301389	0.764961	0.854446	-5.81278
BLVRB	0.0812592	16.9259	0.298543	0.767113	0.85497	-5.81359
CFAP206	-0.0949597	13.1153	-0.29695	0.768318	0.85497	-5.81404
SRCIN1	-0.0802066	13.9792	-0.293886	0.770638	0.855943	-5.81489
PDLIM2	0.119858	14.875	0.291634	0.772345	0.856233	-5.81551
POSTN	-0.146527	17.3782	-0.285772	0.776793	0.859554	-5.81711
C3	0.0667203	19.012	0.276667	0.783717	0.860564	-5.81953
TGM2	-0.10182	18.9253	-0.276226	0.784053	0.860564	-5.81964
MFAP2	0.117061	12.9116	0.275836	0.78435	0.860564	-5.81975
NDRG2	0.0949701	14.5167	0.274653	0.785251	0.860564	-5.82005
COPB2	-0.0361082	17.7089	-0.274046	0.785714	0.860564	-5.82021
IPO7	-0.0977094	12.6697	-0.272401	0.786967	0.860564	-5.82063
NOP56	-0.121572	13.175	-0.271203	0.787881	0.860564	-5.82094
RPL27A	-0.06213	16.2689	-0.257196	0.798584	0.869342	-5.82444
CFAP126	0.0918428	12.0168	0.256841	0.798855	0.869342	-5.82452
RSPH3	0.105528	14.6539	0.249586	0.804415	0.870889	-5.82626
ARL6IP5	-0.128877	13.2985	-0.248277	0.805419	0.870889	-5.82657
ROCK1	-0.112067	12.4939	-0.248128	0.805533	0.870889	-5.8266
CZIB	-0.0972056	11.5632	-0.246622	0.806689	0.870889	-5.82696
ASS1	0.0671932	16.4753	0.245395	0.807631	0.870889	-5.82724
DNAH10	-0.142666	16.6378	-0.242548	0.809818	0.871659	-5.8279
HPX	-0.0935293	14.5949	-0.235888	0.81494	0.87558	-5.8294
RARRES1	0.105333	12.5126	0.229081	0.820184	0.879617	-5.8309
MUC7	0.116084	11.0832	0.217222	0.829338	0.887827	-5.8334
GRSF1	0.0702605	12.416	0.21213	0.833276	0.890433	-5.83443
COL5A2	-0.132538	15.6293	-0.201226	0.841726	0.897841	-5.83656
CKB	0.0506565	17.7926	0.197578	0.844556	0.899239	-5.83725
MYO1C	-0.0860649	14.9616	-0.194273	0.847122	0.899369	-5.83786
EIF4A1	0.0236344	18.0881	0.193509	0.847716	0.899369	-5.838
GDI1	-0.0285517	17.1235	-0.172552	0.864031	0.914483	-5.84163
SFTPB	-0.0702616	17.3984	-0.170598	0.865554	0.914483	-5.84195
BPIFB1	0.120861	18.0604	0.169263	0.866597	0.914483	-5.84216
IGHV3-15	-0.049168	11.173	-0.165864	0.86925	0.915018	-5.8427
CYSTM1	-0.0925818	12.1664	-0.164655	0.870194	0.915018	-5.84289
IGLL5	0.0522683	16.4303	0.160584	0.873375	0.916734	-5.84352
NDUFA9	0.0585049	12.6091	0.154095	0.878449	0.920428	-5.84448
MUC1	-0.0651238	13.0375	-0.150164	0.881526	0.92202	-5.84505
VPS25	-0.0508114	11.6625	-0.139942	0.889535	0.928756	-5.84645
HSD17B4	-0.0279548	16.9975	-0.13602	0.89261	0.930326	-5.84696
CDC16	0.0747422	12.1211	0.125003	0.90126	0.93695	-5.84832
RPS23	-0.0376117	15.1691	-0.123895	0.902131	0.93695	-5.84846
SDC4	-0.0467173	12.8381	-0.120191	0.905042	0.938327	-5.84888
STUB1	0.03818	12.2512	0.106664	0.915685	0.946552	-5.85034
CNIH4	-0.0403936	11.6146	-0.106044	0.916173	0.946552	-5.8504
PHLDB1	-0.0745124	11.7831	-0.102858	0.918682	0.947491	-5.85071
BAG3	0.0235331	11.6074	0.0966463	0.923577	0.950883	-5.8513
MUC5B	0.0554251	18.9378	0.0899872	0.928827	0.954628	-5.85189
LAMC1	0.036541	12.3846	0.0785353	0.937864	0.961711	-5.8528
HP	0.0496978	16.3291	0.0771375	0.938968	0.961711	-5.8529
AK9	-0.0282425	12.2114	-0.0639737	0.949367	0.969653	-5.85378
RPL7	-0.0142516	17.693	-0.0631759	0.949998	0.969653	-5.85383
ACSS1	0.0153209	15.0069	0.0479838	0.962011	0.980225	-5.85463
IFT22	-0.0115607	12.389	-0.0428895	0.966041	0.98264	-5.85485
FGG	-0.0158672	15.3886	-0.0368347	0.970833	0.98582	-5.85508
MMAB	0.00999206	13.1832	0.0291716	0.976899	0.988606	-5.85532
NPHP4	0.00833489	13.243	0.0288361	0.977165	0.988606	-5.85533
HADHB	-0.0032968	18.3609	-0.0257721	0.97959	0.988606	-5.85541
GMDS	-0.00716776	12.8752	-0.0249314	0.980256	0.988606	-5.85543
S100A4	0.00682379	15.1973	0.0202422	0.983969	0.990663	-5.85553
S100A2	0.00285629	11.9384	0.00512503	0.995941	0.999151	-5.85571
IGHG1	0.00143918	19.424	0.00497247	0.996062	0.999151	-5.85571
DNAJB6	0.00113591	17.0713	0.00263426	0.997914	0.999151	-5.85572
RIBC2	0.000533907	13.6068	0.00107214	0.999151	0.999151	-5.85572
