# Supplementary material for: The MUC5B promoter variant results in proteomic changes in the nonfibrotic lung
Source: JCI Insight. 2025 Jun 17;10(14):e189636. doi: 10.1172/jci.insight.189636 (PMC12288964; doi:10.1172/jci.insight.189636)
Supplement: Supplemental table 2 [file jciinsight-10-189636-s110.xlsx]

## Sheet: Qualitative
protein (4937 Detected Proteins)	prop.miss_ControlAlveoli	prop.miss_IPFAlveoli	prop.miss_IPF Epi. Overlying FF	prop.miss_IPFFibroblasticFoci	prop.miss_ControlSmallAirway	prop.miss_IPFSmallAirway	prop.miss_IPFHoneycombCyst	present_absent_ControlAlveoli	present_absent_IPFAlveoli	present_absent_IPF Epi. Overlying FF	present_absent_IPFFibroblasticFoci	present_absent_ControlSmallAirway	present_absent_IPFSmallAirway	present_absent_IPFHoneycombCyst
IGKV3-7	0	0	0.0833333	0	0	0	0	present	present	present	present	present	present	present
IGKV2-28	0.0833333	0	0.0833333	0	0	0	0	present	present	present	present	present	present	present
IGKV3D-11	0.0833333	0	0.0833333	0	0	0	0	present	present	present	present	present	present	present
A2ML1	0	0	0	0	0	0	0	present	present	present	present	present	present	present
IGLL5	0.0833333	0	0	0	0	0	0	present	present	present	present	present	present	present
NACA	0.166667	0	0	0	0	0	0	present	present	present	present	present	present	present
PDLIM1	0	0	0	0	0	0	0	present	present	present	present	present	present	present
MYO1C	0	0	0	0	0.0833333	0.0833333	0	present	present	present	present	present	present	present
PSMD11	0.166667	0	0	0	0	0	0	present	present	present	present	present	present	present
PGRMC1	0.166667	0	0.0833333	0	0	0	0	present	present	present	present	present	present	present
CLIC1	0	0	0	0	0	0	0	present	present	present	present	present	present	present
QSOX1	0.0833333	0	0	0	0	0	0	present	present	present	present	present	present	present
IMPA2	0	0	0.0833333	0.05	0.0833333	0	0	present	present	present	present	present	present	present
TPP1	0	0	0	0.1	0	0	0	present	present	present	present	present	present	present
PSMA7	0	0	0	0	0	0	0	present	present	present	present	present	present	present
MYL12B	0	0	0.0833333	0	0	0	0	present	present	present	present	present	present	present
SPTBN2	0.0833333	0.166667	0.0833333	0	0	0	0.0909091	present	present	present	present	present	present	present
ARPC2	0.0833333	0	0	0	0	0	0	present	present	present	present	present	present	present
ARPC3	0.166667	0	0	0	0	0	0	present	present	present	present	present	present	present
SURF4	0.166667	0	0.0833333	0	0.0833333	0	0	present	present	present	present	present	present	present
STX7	0	0	0	0	0	0	0	present	present	present	present	present	present	present
ARPC5	0.166667	0	0.0833333	0	0.166667	0	0	present	present	present	present	present	present	present
HNRNPR	0	0	0.0833333	0	0	0	0	present	present	present	present	present	present	present
EPB41L2	0.0833333	0	0.0833333	0	0.0833333	0.0833333	0.0909091	present	present	present	present	present	present	present
ACTN4	0	0	0	0	0	0	0	present	present	present	present	present	present	present
SYNGR2	0.0833333	0	0	0	0	0.0833333	0	present	present	present	present	present	present	present
MYO1B	0.0833333	0	0	0	0	0	0	present	present	present	present	present	present	present
PPL	0	0	0	0	0	0	0	present	present	present	present	present	present	present
SNX3	0.0833333	0	0	0	0	0	0	present	present	present	present	present	present	present
SYNCRIP	0.0833333	0	0.0833333	0	0	0	0	present	present	present	present	present	present	present
H2BC12	0	0	0	0	0	0	0	present	present	present	present	present	present	present
WDR1	0	0	0	0	0	0	0	present	present	present	present	present	present	present
CPNE3	0.0833333	0	0	0	0	0	0	present	present	present	present	present	present	present
GGCT	0	0	0	0	0	0	0	present	present	present	present	present	present	present
NIPSNAP2	0.166667	0	0.0833333	0	0	0	0	present	present	present	present	present	present	present
ALOX12B	0	0	0	0	0	0	0	present	present	present	present	present	present	present
MACROH2A1	0.0833333	0	0	0	0	0	0	present	present	present	present	present	present	present
FLNB	0	0	0	0	0	0	0	present	present	present	present	present	present	present
CS	0.0833333	0	0	0	0	0	0	present	present	present	present	present	present	present
SEC22B	0.0833333	0	0.0833333	0	0	0	0	present	present	present	present	present	present	present
VPS26A	0.0833333	0	0	0	0	0	0	present	present	present	present	present	present	present
LYPLA1	0.0833333	0	0	0	0	0	0	present	present	present	present	present	present	present
IDH1	0.0833333	0	0	0	0	0	0	present	present	present	present	present	present	present
MMP23B	0	0	0.0833333	0	0	0	0.0909091	present	present	present	present	present	present	present
ATP5PD	0.166667	0	0.0833333	0	0	0	0	present	present	present	present	present	present	present
KRT34	0	0	0.0833333	0	0	0	0	present	present	present	present	present	present	present
DDAH1	0.0833333	0	0	0	0	0	0	present	present	present	present	present	present	present
ERLIN2	0.166667	0	0.0833333	0	0	0	0	present	present	present	present	present	present	present
SLC34A2	0.166667	0	0	0.1	0	0	0	present	present	present	present	present	present	present
KRT75	0	0	0	0	0	0	0	present	present	present	present	present	present	present
RAB3D	0.0833333	0	0.0833333	0	0	0	0	present	present	present	present	present	present	present
AP2A1	0.0833333	0	0	0	0	0	0	present	present	present	present	present	present	present
CAVIN2	0	0	0.0833333	0	0.166667	0.0833333	0	present	present	present	present	present	present	present
DDAH2	0.0833333	0	0	0	0.166667	0	0	present	present	present	present	present	present	present
SCGB1D2	0	0	0	0.05	0	0	0	present	present	present	present	present	present	present
CYB5A	0.0833333	0	0	0	0	0	0	present	present	present	present	present	present	present
ADH1B	0	0	0	0	0	0	0	present	present	present	present	present	present	present
LDHA	0	0	0	0	0	0	0	present	present	present	present	present	present	present
ALDH1A1	0.0833333	0	0	0	0	0	0	present	present	present	present	present	present	present
GLUD1	0	0	0.0833333	0	0	0	0	present	present	present	present	present	present	present
CYB5R3	0.0833333	0	0.0833333	0	0	0	0	present	present	present	present	present	present	present
MT-CO2	0.0833333	0	0	0	0	0	0	present	present	present	present	present	present	present
SOD1	0.166667	0	0	0	0	0	0	present	present	present	present	present	present	present
PNP	0.0833333	0	0	0	0	0	0	present	present	present	present	present	present	present
GOT2	0.0833333	0	0	0	0	0	0	present	present	present	present	present	present	present
PGK1	0	0	0	0	0	0	0	present	present	present	present	present	present	present
AK1	0.0833333	0	0	0	0	0	0	present	present	present	present	present	present	present
HP	0	0	0	0	0.0833333	0	0	present	present	present	present	present	present	present
CA1	0	0	0	0	0	0	0	present	present	present	present	present	present	present
CA2	0	0	0	0	0	0	0	present	present	present	present	present	present	present
SERPINC1	0.166667	0	0.0833333	0	0	0	0	present	present	present	present	present	present	present
SERPINA1	0	0	0	0	0	0	0	present	present	present	present	present	present	present
SERPINA3	0.0833333	0	0	0	0	0	0	present	present	present	present	present	present	present
A2M	0	0	0	0	0	0	0	present	present	present	present	present	present	present
C3	0	0	0	0	0	0	0	present	present	present	present	present	present	present
CSTA	0	0	0	0	0	0	0	present	present	present	present	present	present	present
JCHAIN	0.0833333	0	0.0833333	0	0	0	0	present	present	present	present	present	present	present
IGKV3-20	0.0833333	0	0.0833333	0	0	0	0	present	present	present	present	present	present	present
IGHV3-30	0.166667	0	0	0	0	0.0833333	0	present	present	present	present	present	present	present
IGHV3-7	0.0833333	0	0.0833333	0	0	0	0	present	present	present	present	present	present	present
IGKC	0	0	0	0	0	0	0	present	present	present	present	present	present	present
IGHG1	0	0	0	0	0	0	0	present	present	present	present	present	present	present
IGHG2	0	0	0	0	0.0833333	0	0	present	present	present	present	present	present	present
IGHG3	0	0	0	0	0	0	0	present	present	present	present	present	present	present
IGHM	0.0833333	0	0	0	0	0	0	present	present	present	present	present	present	present
IGHA1	0	0	0	0	0	0	0	present	present	present	present	present	present	present
IGHA2	0.166667	0	0.0833333	0	0.0833333	0.0833333	0	present	present	present	present	present	present	present
HLA-B	0	0	0.0833333	0	0	0	0	present	present	present	present	present	present	present
HLA-DRB1	0.166667	0	0.0833333	0	0	0	0	present	present	present	present	present	present	present
HBD	0	0	0	0	0	0	0	present	present	present	present	present	present	present
COL1A1	0	0	0	0	0	0	0	present	present	present	present	present	present	present
COL3A1	0	0	0	0	0	0	0	present	present	present	present	present	present	present
COL4A1	0	0	0	0	0	0	0	present	present	present	present	present	present	present
KRT14	0	0	0	0	0	0	0	present	present	present	present	present	present	present
KRT6A	0	0	0	0	0	0	0	present	present	present	present	present	present	present
LMNA	0	0	0	0	0	0	0	present	present	present	present	present	present	present
FGA	0.0833333	0	0	0	0.0833333	0	0	present	present	present	present	present	present	present
FGB	0	0	0	0	0	0	0	present	present	present	present	present	present	present
FGG	0	0	0	0	0	0	0	present	present	present	present	present	present	present
APCS	0	0	0.0833333	0	0	0	0	present	present	present	present	present	present	present
FN1	0	0	0	0	0	0	0	present	present	present	present	present	present	present
ALB	0	0	0	0	0	0	0	present	present	present	present	present	present	present
TF	0	0	0	0	0	0	0	present	present	present	present	present	present	present
LTF	0	0	0	0	0	0	0	present	present	present	present	present	present	present
FTH1	0.166667	0	0.0833333	0	0	0	0	present	present	present	present	present	present	present
SLPI	0.166667	0	0	0.05	0	0	0	present	present	present	present	present	present	present
VTN	0.0833333	0	0	0	0.0833333	0	0	present	present	present	present	present	present	present
CAT	0	0	0	0	0	0	0	present	present	present	present	present	present	present
GBA1	0.0833333	0	0	0.05	0	0	0	present	present	present	present	present	present	present
ALDOA	0	0	0	0	0	0	0	present	present	present	present	present	present	present
CSTB	0	0	0	0	0	0	0	present	present	present	present	present	present	present
ANXA1	0	0	0	0	0	0	0	present	present	present	present	present	present	present
SOD2	0.0833333	0	0.0833333	0	0	0	0	present	present	present	present	present	present	present
KRT6B	0	0	0	0	0	0	0	present	present	present	present	present	present	present
KRT1	0	0	0	0	0	0	0	present	present	present	present	present	present	present
GAPDH	0	0	0	0	0	0	0	present	present	present	present	present	present	present
HLA-A	0	0	0	0	0	0	0	present	present	present	present	present	present	present
CAPNS1	0	0	0	0	0	0	0	present	present	present	present	present	present	present
HSPB1	0	0	0	0	0	0	0	present	present	present	present	present	present	present
RPN1	0	0	0	0	0	0	0	present	present	present	present	present	present	present
GNAI2	0	0	0	0	0	0	0	present	present	present	present	present	present	present
ATP1A1	0	0	0.0833333	0	0	0	0	present	present	present	present	present	present	present
ARG1	0	0	0	0	0	0	0	present	present	present	present	present	present	present
APOD	0	0	0.0833333	0	0	0	0	present	present	present	present	present	present	present
ALDH2	0	0	0	0	0	0	0	present	present	present	present	present	present	present
S100A8	0	0	0	0	0	0	0	present	present	present	present	present	present	present
SERPINB2	0	0	0	0.15	0	0	0	present	present	present	present	present	present	present
SLC25A5	0	0	0	0	0	0	0	present	present	present	present	present	present	present
MPO	0	0	0	0	0	0	0	present	present	present	present	present	present	present
EIF2S1	0.0833333	0	0.0833333	0	0	0	0	present	present	present	present	present	present	present
RPLP0	0	0	0	0	0	0	0	present	present	present	present	present	present	present
ITGB1	0.0833333	0	0.0833333	0	0	0	0	present	present	present	present	present	present	present
KRT18	0	0	0	0	0	0	0	present	present	present	present	present	present	present
KRT8	0	0	0	0	0	0	0	present	present	present	present	present	present	present
COL5A2	0.166667	0	0.0833333	0	0.0833333	0	0.0909091	present	present	present	present	present	present	present
GSN	0	0	0	0	0	0	0	present	present	present	present	present	present	present
PTMA	0	0.0833333	0.0833333	0	0	0	0	present	present	present	present	present	present	present
ATP5F1B	0	0	0	0	0	0	0	present	present	present	present	present	present	present
S100A9	0	0	0	0	0	0	0	present	present	present	present	present	present	present
S100A6	0	0	0	0	0	0	0	present	present	present	present	present	present	present
ENO1	0	0	0	0	0	0	0	present	present	present	present	present	present	present
GPI	0	0	0	0	0	0	0	present	present	present	present	present	present	present
NPM1	0	0	0	0	0	0	0	present	present	present	present	present	present	present
TPM3	0	0	0	0	0	0	0	present	present	present	present	present	present	present
EPHX1	0.0833333	0	0	0	0	0	0	present	present	present	present	present	present	present
DBI	0.0833333	0	0	0	0	0	0	present	present	present	present	present	present	present
LDHB	0	0	0	0	0	0	0	present	present	present	present	present	present	present
GPX1	0.166667	0	0	0	0	0	0	present	present	present	present	present	present	present
P4HB	0	0	0	0	0	0	0	present	present	present	present	present	present	present
H1-0	0.166667	0	0	0	0	0	0	present	present	present	present	present	present	present
CTSD	0	0	0	0	0	0	0	present	present	present	present	present	present	present
ANXA2	0	0	0	0	0	0	0	present	present	present	present	present	present	present
CAPN1	0	0	0	0	0	0	0	present	present	present	present	present	present	present
TUBB	0	0	0	0	0	0	0	present	present	present	present	present	present	present
PSAP	0.0833333	0	0.0833333	0	0	0	0	present	present	present	present	present	present	present
PFN1	0	0	0	0	0	0	0	present	present	present	present	present	present	present
APRT	0.166667	0	0.0833333	0	0	0	0	present	present	present	present	present	present	present
CTSB	0	0	0	0	0	0	0	present	present	present	present	present	present	present
HSP90AA1	0	0	0	0	0	0	0	present	present	present	present	present	present	present
HNRNPC	0	0	0	0	0	0	0	present	present	present	present	present	present	present
SFTPB	0.0833333	0	0	0	0	0	0	present	present	present	present	present	present	present
COL1A2	0	0	0	0	0	0	0	present	present	present	present	present	present	present
ANXA6	0	0	0	0	0	0	0	present	present	present	present	present	present	present
HSP90AB1	0	0	0	0	0	0	0	present	present	present	present	present	present	present
CTSG	0	0	0	0	0.166667	0.0833333	0	present	present	present	present	present	present	present
COL4A2	0	0	0.0833333	0	0	0	0	present	present	present	present	present	present	present
VIM	0	0	0	0	0	0	0	present	present	present	present	present	present	present
KRT19	0	0	0	0	0	0	0	present	present	present	present	present	present	present
KRT7	0	0	0	0	0	0	0	present	present	present	present	present	present	present
ANXA5	0	0	0	0	0	0	0	present	present	present	present	present	present	present
KRT16	0	0	0	0	0	0	0	present	present	present	present	present	present	present
STS	0	0	0.0833333	0	0	0	0	present	present	present	present	present	present	present
RPSA	0	0	0	0	0	0	0	present	present	present	present	present	present	present
GSTP1	0	0	0	0	0	0	0	present	present	present	present	present	present	present
LGALS1	0	0	0	0	0	0	0	present	present	present	present	present	present	present
QDPR	0.0833333	0	0	0	0.0833333	0	0	present	present	present	present	present	present	present
HMGB1	0.166667	0	0.0833333	0	0	0	0	present	present	present	present	present	present	present
FBP1	0	0	0	0	0	0	0	present	present	present	present	present	present	present
CLTA	0.166667	0	0.0833333	0	0	0	0	present	present	present	present	present	present	present
ANXA4	0	0	0	0	0	0	0	present	present	present	present	present	present	present
HNRNPA1	0	0	0	0	0	0	0	present	present	present	present	present	present	present
CTSH	0.0833333	0	0	0	0	0	0	present	present	present	present	present	present	present
LTA4H	0	0	0.0833333	0	0	0	0	present	present	present	present	present	present	present
C4B	0	0	0	0	0	0	0	present	present	present	present	present	present	present
H2AZ1	0.0833333	0	0.0833333	0.05	0	0	0	present	present	present	present	present	present	present
H2AC11	0	0	0	0	0	0	0	present	present	present	present	present	present	present
HSPA1A	0	0	0	0	0	0	0	present	present	present	present	present	present	present
IGLC3	0.166667	0	0	0	0.166667	0	0.0909091	present	present	present	present	present	present	present
CALM1	0	0	0	0	0	0	0	present	present	present	present	present	present	present
SLURP2	0	0	0	0	0	0	0.0909091	present	present	present	present	present	present	present
RO60	0	0	0	0	0	0	0	present	present	present	present	present	present	present
H1-4	0	0	0	0	0	0	0	present	present	present	present	present	present	present
TXN	0	0	0	0	0	0	0	present	present	present	present	present	present	present
CTSA	0	0	0	0	0	0	0	present	present	present	present	present	present	present
HSPD1	0	0	0	0	0	0	0	present	present	present	present	present	present	present
CLU	0	0	0	0	0	0	0	present	present	present	present	present	present	present
HSPA5	0	0	0	0	0	0	0	present	present	present	present	present	present	present
HSPA8	0	0	0	0	0	0	0	present	present	present	present	present	present	present
LAMP1	0.0833333	0	0	0	0	0	0	present	present	present	present	present	present	present
G6PD	0.166667	0	0	0	0	0	0	present	present	present	present	present	present	present
PABPC1	0	0	0	0	0	0	0	present	present	present	present	present	present	present
KRT3	0	0	0	0	0	0	0	present	present	present	present	present	present	present
HARS1	0.0833333	0	0	0	0	0	0	present	present	present	present	present	present	present
COL6A1	0	0	0	0	0	0	0	present	present	present	present	present	present	present
COL6A2	0	0	0	0	0	0	0	present	present	present	present	present	present	present
COL6A3	0	0	0	0	0	0	0	present	present	present	present	present	present	present
PIP	0	0	0	0	0	0	0	present	present	present	present	present	present	present
CKB	0.166667	0	0	0	0	0	0	present	present	present	present	present	present	present
ANXA3	0	0	0	0	0	0	0	present	present	present	present	present	present	present
ACTN1	0	0	0	0	0	0	0	present	present	present	present	present	present	present
SRC	0.166667	0	0.0833333	0	0.0833333	0	0	present	present	present	present	present	present	present
XRCC5	0.166667	0	0	0	0	0	0	present	present	present	present	present	present	present
LAMP2	0.166667	0	0	0.05	0.0833333	0	0	present	present	present	present	present	present	present
RNH1	0	0	0	0	0	0	0	present	present	present	present	present	present	present
EEF2	0	0	0	0	0	0	0	present	present	present	present	present	present	present
KRT10	0	0	0	0	0	0	0	present	present	present	present	present	present	present
KRT13	0	0	0	0	0	0	0	present	present	present	present	present	present	present
KRT5	0	0	0	0	0	0	0	present	present	present	present	present	present	present
PDIA4	0.166667	0	0	0	0	0	0	present	present	present	present	present	present	present
ALAD	0	0	0	0	0	0	0	present	present	present	present	present	present	present
LCP1	0	0	0	0	0	0	0	present	present	present	present	present	present	present
APEH	0.0833333	0	0	0	0	0	0	present	present	present	present	present	present	present
PRKAR2A	0.0833333	0	0.0833333	0	0	0	0	present	present	present	present	present	present	present
CD59	0.166667	0	0.0833333	0	0	0	0.0909091	present	present	present	present	present	present	present
MIF	0	0	0	0	0	0	0	present	present	present	present	present	present	present
AKR1A1	0.166667	0	0.0833333	0	0	0	0	present	present	present	present	present	present	present
PKM	0	0	0	0	0	0	0	present	present	present	present	present	present	present
HSP90B1	0	0	0	0	0	0	0	present	present	present	present	present	present	present
IDE	0.166667	0.166667	0.0833333	0	0	0	0.0909091	present	present	present	present	present	present	present
JUP	0	0	0	0	0	0	0	present	present	present	present	present	present	present
AKR1B1	0.166667	0	0.0833333	0	0.0833333	0	0	present	present	present	present	present	present	present
EZR	0	0	0	0	0	0	0	present	present	present	present	present	present	present
NME1	0	0	0	0	0	0	0	present	present	present	present	present	present	present
RPS2	0.0833333	0	0	0	0	0	0	present	present	present	present	present	present	present
DSP	0	0	0	0	0	0	0	present	present	present	present	present	present	present
CBR1	0	0	0.0833333	0	0	0	0	present	present	present	present	present	present	present
ACADS	0.0833333	0	0.0833333	0.1	0	0	0	present	present	present	present	present	present	present
H1-5	0	0	0	0	0	0	0	present	present	present	present	present	present	present
H1-2	0.0833333	0	0.0833333	0	0	0	0	present	present	present	present	present	present	present
ATP2A2	0.166667	0	0	0	0	0	0	present	present	present	present	present	present	present
FAH	0.0833333	0.0833333	0	0	0.0833333	0	0.0909091	present	present	present	present	present	present	present
GOT1	0	0	0	0	0	0	0	present	present	present	present	present	present	present
CAPN2	0.0833333	0	0.0833333	0	0	0	0	present	present	present	present	present	present	present
PFKL	0	0	0	0	0	0	0	present	present	present	present	present	present	present
GM2A	0.0833333	0	0	0	0	0	0.0909091	present	present	present	present	present	present	present
LGALS3	0	0	0	0	0	0	0	present	present	present	present	present	present	present
TCP1	0.0833333	0	0	0	0	0	0	present	present	present	present	present	present	present
RPL35A	0.166667	0	0.0833333	0	0	0	0	present	present	present	present	present	present	present
ARF4	0.0833333	0	0.0833333	0	0	0	0	present	present	present	present	present	present	present
RPL7	0	0	0	0	0	0	0	present	present	present	present	present	present	present
VCL	0	0	0	0	0	0	0	present	present	present	present	present	present	present
KRT15	0	0	0	0	0	0	0	present	present	present	present	present	present	present
KRT4	0	0	0	0	0	0	0	present	present	present	present	present	present	present
NCL	0.166667	0	0	0	0	0	0	present	present	present	present	present	present	present
HK1	0.0833333	0	0	0	0	0	0	present	present	present	present	present	present	present
TYMP	0	0	0	0	0	0	0	present	present	present	present	present	present	present
ANXA7	0	0	0.0833333	0	0	0	0	present	present	present	present	present	present	present
ALOX5AP	0	0	0.0833333	0	0	0	0.0909091	present	present	present	present	present	present	present
RAB6A	0.166667	0	0	0	0	0	0	present	present	present	present	present	present	present
PSMB1	0	0	0	0	0	0	0	present	present	present	present	present	present	present
COX5A	0.0833333	0	0	0	0	0	0	present	present	present	present	present	present	present
LMNB1	0.0833333	0	0	0	0	0	0	present	present	present	present	present	present	present
FLG	0	0	0	0	0	0	0	present	present	present	present	present	present	present
GSTM3	0.0833333	0	0.0833333	0	0.166667	0	0	present	present	present	present	present	present	present
ATP6V1B2	0.0833333	0	0	0	0	0	0	present	present	present	present	present	present	present
CSRP1	0	0	0	0	0	0	0	present	present	present	present	present	present	present
FLNA	0	0	0	0	0	0	0	present	present	present	present	present	present	present
MAOA	0	0	0	0	0	0	0	present	present	present	present	present	present	present
VDAC1	0.0833333	0	0	0	0	0	0	present	present	present	present	present	present	present
TGM2	0	0	0.0833333	0	0	0	0	present	present	present	present	present	present	present
PCMT1	0.0833333	0	0	0	0	0	0	present	present	present	present	present	present	present
UBA1	0	0	0	0	0	0	0	present	present	present	present	present	present	present
HNRNPA2B1	0	0	0	0	0	0	0	present	present	present	present	present	present	present
TGM1	0	0	0	0	0	0	0	present	present	present	present	present	present	present
CES1	0.0833333	0	0.0833333	0	0	0	0	present	present	present	present	present	present	present
SFPQ	0	0	0.0833333	0	0	0	0	present	present	present	present	present	present	present
PPIB	0.0833333	0	0	0	0	0	0	present	present	present	present	present	present	present
WARS1	0.0833333	0	0	0	0	0.0833333	0	present	present	present	present	present	present	present
RPS3	0	0	0	0	0	0	0	present	present	present	present	present	present	present
LORICRIN	0	0	0.0833333	0	0.0833333	0	0	present	present	present	present	present	present	present
AHCY	0	0	0	0	0	0	0	present	present	present	present	present	present	present
CFL1	0	0	0	0	0	0	0	present	present	present	present	present	present	present
EEF1B2	0.166667	0	0	0	0.166667	0	0	present	present	present	present	present	present	present
ACP1	0.0833333	0	0.0833333	0	0	0	0	present	present	present	present	present	present	present
ACAT1	0.0833333	0	0	0	0	0	0	present	present	present	present	present	present	present
AZGP1	0	0	0	0	0	0	0	present	present	present	present	present	present	present
ATP5F1A	0	0	0	0	0	0	0	present	present	present	present	present	present	present
PSMA1	0.0833333	0	0	0	0	0	0	present	present	present	present	present	present	present
PSMA2	0.0833333	0	0	0	0	0	0	present	present	present	present	present	present	present
PSMA3	0	0	0	0	0	0	0	present	present	present	present	present	present	present
PSMA4	0	0	0	0	0	0	0	present	present	present	present	present	present	present
S100P	0.166667	0.0833333	0.0833333	0	0	0	0	present	present	present	present	present	present	present
MSN	0	0	0	0	0	0	0	present	present	present	present	present	present	present
RPL13	0.166667	0	0	0	0	0	0	present	present	present	present	present	present	present
S100A4	0	0	0	0	0.0833333	0	0	present	present	present	present	present	present	present
EEF1G	0.0833333	0	0	0	0	0	0	present	present	present	present	present	present	present
STOM	0	0	0	0	0	0	0	present	present	present	present	present	present	present
YWHAQ	0.166667	0	0.0833333	0	0	0	0	present	present	present	present	present	present	present
CALML3	0.0833333	0	0	0	0	0	0	present	present	present	present	present	present	present
COL8A1	0.0833333	0	0.0833333	0	0	0	0	present	present	present	present	present	present	present
MAP4	0.0833333	0	0.0833333	0	0	0	0	present	present	present	present	present	present	present
CANX	0.166667	0	0	0	0	0	0	present	present	present	present	present	present	present
PSMB8	0.166667	0	0	0	0	0	0	present	present	present	present	present	present	present
PSMA5	0	0	0	0	0	0	0	present	present	present	present	present	present	present
PSMB4	0	0	0	0	0	0	0	present	present	present	present	present	present	present
PSMB6	0	0	0	0	0	0	0	present	present	present	present	present	present	present
PSMB5	0	0	0	0	0	0	0	present	present	present	present	present	present	present
MAPK1	0	0	0	0	0	0	0	present	present	present	present	present	present	present
LAP3	0	0	0.0833333	0	0	0	0	present	present	present	present	present	present	present
TKT	0	0	0	0	0	0	0	present	present	present	present	present	present	present
SERPINB3	0	0	0	0	0	0	0	present	present	present	present	present	present	present
PML	0.166667	0	0	0	0.0833333	0	0	present	present	present	present	present	present	present
EEF1D	0	0	0	0	0	0	0	present	present	present	present	present	present	present
PRDX6	0	0	0	0	0	0	0	present	present	present	present	present	present	present
BLVRB	0	0	0	0	0	0	0	present	present	present	present	present	present	present
PRDX5	0.0833333	0	0	0	0	0	0	present	present	present	present	present	present	present
PRDX3	0.166667	0	0	0	0	0	0	present	present	present	present	present	present	present
ATP5F1D	0.0833333	0	0.0833333	0	0	0	0	present	present	present	present	present	present	present
RPL12	0.0833333	0	0	0	0	0	0	present	present	present	present	present	present	present
PEBP1	0.0833333	0	0	0	0	0	0	present	present	present	present	present	present	present
PDIA3	0	0	0	0	0	0	0	present	present	present	present	present	present	present
PPP2R1A	0.166667	0	0	0	0	0	0	present	present	present	present	present	present	present
SRI	0	0	0	0	0	0	0	present	present	present	present	present	present	present
SERPINB1	0	0	0	0	0	0	0	present	present	present	present	present	present	present
LCN1	0	0	0.0833333	0	0.166667	0	0	present	present	present	present	present	present	present
CORO1A	0.166667	0	0	0	0.0833333	0	0	present	present	present	present	present	present	present
GDI1	0.0833333	0	0.0833333	0	0	0	0	present	present	present	present	present	present	present
S100A7	0	0	0	0	0	0	0	present	present	present	present	present	present	present
UQCRC1	0.0833333	0	0.0833333	0	0	0	0	present	present	present	present	present	present	present
HNRNPH3	0	0	0.0833333	0	0	0	0	present	present	present	present	present	present	present
HNRNPH1	0	0	0	0	0	0	0	present	present	present	present	present	present	present
CASP14	0	0	0	0	0	0	0	present	present	present	present	present	present	present
YWHAB	0	0	0	0	0	0	0	present	present	present	present	present	present	present
SFN	0	0	0	0	0	0	0	present	present	present	present	present	present	present
S100A11	0	0	0	0	0	0	0	present	present	present	present	present	present	present
PRDX2	0	0	0	0	0	0	0	present	present	present	present	present	present	present
CTNNA1	0	0	0	0	0	0	0	present	present	present	present	present	present	present
CTNNB1	0.166667	0	0	0	0	0	0	present	present	present	present	present	present	present
PHB1	0	0	0	0	0	0	0	present	present	present	present	present	present	present
SERPINB6	0.0833333	0	0	0	0	0	0	present	present	present	present	present	present	present
RPL22	0	0	0	0	0	0	0	present	present	present	present	present	present	present
KRT9	0	0	0	0	0	0	0	present	present	present	present	present	present	present
FBN1	0	0	0	0	0	0	0	present	present	present	present	present	present	present
MYH9	0	0	0	0	0	0	0	present	present	present	present	present	present	present
MYH10	0	0	0	0	0	0	0	present	present	present	present	present	present	present
COPB2	0	0	0	0	0	0	0	present	present	present	present	present	present	present
ADD1	0.166667	0	0.0833333	0	0	0	0	present	present	present	present	present	present	present
MYH11	0	0	0.0833333	0	0	0	0	present	present	present	present	present	present	present
GLRX	0.0833333	0	0	0	0	0	0	present	present	present	present	present	present	present
KRT2	0	0	0	0	0	0	0	present	present	present	present	present	present	present
ATP6V1E1	0.166667	0	0	0	0	0	0	present	present	present	present	present	present	present
DLST	0.0833333	0	0	0	0	0	0	present	present	present	present	present	present	present
TAGLN2	0	0	0	0	0	0	0	present	present	present	present	present	present	present
TALDO1	0.0833333	0	0	0	0	0	0	present	present	present	present	present	present	present
ETFB	0.0833333	0	0.0833333	0	0	0	0	present	present	present	present	present	present	present
RBMX	0	0	0	0	0	0	0	present	present	present	present	present	present	present
ATP6V1A	0	0	0	0	0	0	0	present	present	present	present	present	present	present
HSPA9	0	0	0	0	0	0	0	present	present	present	present	present	present	present
EIF4A3	0	0	0	0	0	0	0	present	present	present	present	present	present	present
RPS19	0	0	0	0	0	0	0	present	present	present	present	present	present	present
COL18A1	0	0	0.0833333	0	0.166667	0	0	present	present	present	present	present	present	present
DDOST	0.0833333	0	0.0833333	0	0	0	0	present	present	present	present	present	present	present
CAPG	0	0	0	0	0	0	0	present	present	present	present	present	present	present
RPL13A	0.166667	0	0	0	0	0	0	present	present	present	present	present	present	present
MDH1	0.166667	0	0	0	0	0	0	present	present	present	present	present	present	present
MDH2	0	0	0	0	0	0	0	present	present	present	present	present	present	present
HADHA	0	0	0.0833333	0	0	0	0	present	present	present	present	present	present	present
AKR1C3	0.166667	0	0.0833333	0	0	0	0	present	present	present	present	present	present	present
HAL	0	0	0	0	0	0	0	present	present	present	present	present	present	present
VDAC2	0	0	0	0	0	0	0	present	present	present	present	present	present	present
RPL27A	0.166667	0	0	0	0	0	0	present	present	present	present	present	present	present
RPL28	0.166667	0	0	0	0	0	0	present	present	present	present	present	present	present
RPS9	0	0	0	0	0	0	0	present	present	present	present	present	present	present
RPS5	0	0	0	0	0	0	0	present	present	present	present	present	present	present
IQGAP1	0	0	0	0	0	0	0	present	present	present	present	present	present	present
CAPZA2	0.0833333	0	0	0	0	0	0	present	present	present	present	present	present	present
CAPZB	0	0	0	0	0	0	0	present	present	present	present	present	present	present
LGALS7	0	0	0	0	0	0	0	present	present	present	present	present	present	present
ATP5PO	0.0833333	0	0	0	0	0	0	present	present	present	present	present	present	present
ME1	0.0833333	0	0	0	0	0	0	present	present	present	present	present	present	present
GSS	0	0	0	0	0	0	0	present	present	present	present	present	present	present
CCT5	0.166667	0	0.0833333	0	0	0	0	present	present	present	present	present	present	present
IDH2	0.166667	0	0	0	0	0	0	present	present	present	present	present	present	present
ALDH9A1	0	0	0	0	0	0	0	present	present	present	present	present	present	present
RPL34	0.0833333	0	0	0	0	0	0	present	present	present	present	present	present	present
LMAN1	0.166667	0	0	0	0	0	0	present	present	present	present	present	present	present
FASN	0	0	0	0	0	0	0	present	present	present	present	present	present	present
CCT3	0.166667	0	0	0	0	0	0	present	present	present	present	present	present	present
TUFM	0	0	0	0	0	0	0	present	present	present	present	present	present	present
ALDH7A1	0	0	0	0	0	0	0	present	present	present	present	present	present	present
PSMB3	0	0	0	0	0	0	0	present	present	present	present	present	present	present
PSMB2	0	0	0	0	0	0	0	present	present	present	present	present	present	present
ACADVL	0.0833333	0	0	0	0	0	0	present	present	present	present	present	present	present
TMED10	0.0833333	0	0	0	0	0	0	present	present	present	present	present	present	present
KLK7	0	0	0	0	0.0833333	0	0	present	present	present	present	present	present	present
GDI2	0	0	0	0	0	0	0	present	present	present	present	present	present	present
SERPINB8	0.0833333	0.0833333	0	0	0	0	0	present	present	present	present	present	present	present
BCAM	0.0833333	0	0.0833333	0	0	0.0833333	0	present	present	present	present	present	present	present
RPL14	0.166667	0	0.0833333	0	0	0	0	present	present	present	present	present	present	present
CCT8	0.0833333	0	0	0	0	0	0	present	present	present	present	present	present	present
ANXA11	0	0	0	0	0	0	0	present	present	present	present	present	present	present
RAB5C	0	0	0.0833333	0	0	0	0	present	present	present	present	present	present	present
RAB7A	0.166667	0	0	0	0	0	0	present	present	present	present	present	present	present
ALDH3A2	0.166667	0	0	0	0	0	0	present	present	present	present	present	present	present
HSD17B4	0	0	0	0	0	0	0	present	present	present	present	present	present	present
HNRNPA3	0.166667	0	0	0	0	0	0	present	present	present	present	present	present	present
PGD	0.0833333	0	0	0	0	0	0	present	present	present	present	present	present	present
HNRNPM	0	0	0	0	0	0	0	present	present	present	present	present	present	present
ARHGDIA	0	0	0	0	0	0	0	present	present	present	present	present	present	present
ARHGDIB	0.0833333	0	0.0833333	0	0	0	0	present	present	present	present	present	present	present
CAPZA1	0.166667	0	0	0	0	0	0	present	present	present	present	present	present	present
ACLY	0	0	0	0	0	0	0	present	present	present	present	present	present	present
CTSC	0.0833333	0	0	0	0	0	0	present	present	present	present	present	present	present
SUB1	0.166667	0	0.0833333	0	0.0833333	0	0	present	present	present	present	present	present	present
USP14	0.166667	0	0.0833333	0	0	0	0	present	present	present	present	present	present	present
NAPA	0.0833333	0	0.0833333	0	0	0	0	present	present	present	present	present	present	present
MFAP2	0.0833333	0	0.0833333	0	0.0833333	0	0.0909091	present	present	present	present	present	present	present
VCP	0	0	0	0	0	0	0	present	present	present	present	present	present	present
HADHB	0	0	0	0	0	0	0	present	present	present	present	present	present	present
NPEPPS	0.0833333	0	0	0	0	0	0	present	present	present	present	present	present	present
EIF6	0	0	0	0.05	0	0	0	present	present	present	present	present	present	present
EPPK1	0.0833333	0	0	0.15	0	0	0	present	present	present	present	present	present	present
DEFA1	0	0	0	0	0	0	0	present	present	present	present	present	present	present
ARPC4	0	0	0	0	0	0	0	present	present	present	present	present	present	present
TPI1	0	0	0	0	0	0	0	present	present	present	present	present	present	present
MYL6	0	0	0	0	0	0	0	present	present	present	present	present	present	present
ACTB	0	0	0	0	0	0	0	present	present	present	present	present	present	present
EIF4A1	0	0	0	0	0	0	0	present	present	present	present	present	present	present
PSMA6	0	0	0	0	0	0	0	present	present	present	present	present	present	present
S100A10	0.166667	0	0	0	0	0	0	present	present	present	present	present	present	present
DSTN	0	0	0.0833333	0	0	0	0	present	present	present	present	present	present	present
UBE2N	0	0	0.0833333	0	0	0	0	present	present	present	present	present	present	present
RAB14	0	0	0	0	0	0	0	present	present	present	present	present	present	present
ACTR3	0	0	0	0	0	0	0	present	present	present	present	present	present	present
ACTR2	0.166667	0	0	0	0	0	0	present	present	present	present	present	present	present
ARF3	0	0	0	0	0	0	0	present	present	present	present	present	present	present
RAP1B	0.0833333	0	0.0833333	0	0	0	0	present	present	present	present	present	present	present
RPL15	0.0833333	0	0	0	0	0	0	present	present	present	present	present	present	present
RHOA	0	0	0	0	0	0	0	present	present	present	present	present	present	present
HSPE1	0.0833333	0	0.0833333	0	0	0	0	present	present	present	present	present	present	present
SEC61A1	0.166667	0	0	0	0	0	0	present	present	present	present	present	present	present
LYZ	0	0	0	0	0	0	0	present	present	present	present	present	present	present
B2M	0	0	0.0833333	0	0	0	0	present	present	present	present	present	present	present
DAD1	0.166667	0	0.0833333	0	0	0	0	present	present	present	present	present	present	present
HNRNPK	0	0	0	0	0	0	0	present	present	present	present	present	present	present
YWHAG	0	0	0	0	0	0	0	present	present	present	present	present	present	present
RPS8	0	0	0	0	0	0	0	present	present	present	present	present	present	present
RPS16	0	0	0	0	0	0	0	present	present	present	present	present	present	present
YWHAE	0	0	0	0	0	0	0	present	present	present	present	present	present	present
RPS14	0	0	0.0833333	0	0	0	0	present	present	present	present	present	present	present
RPS18	0.0833333	0	0	0	0	0	0	present	present	present	present	present	present	present
SNRPD2	0.0833333	0	0.0833333	0	0	0	0	present	present	present	present	present	present	present
SNRPD3	0	0	0.0833333	0	0	0	0	present	present	present	present	present	present	present
TMSB4X	0	0	0	0	0	0	0	present	present	present	present	present	present	present
PSMC6	0.0833333	0	0	0	0	0	0	present	present	present	present	present	present	present
RPS4X	0.0833333	0	0	0	0	0	0	present	present	present	present	present	present	present
RPL23A	0.0833333	0	0	0	0	0	0	present	present	present	present	present	present	present
H4C1	0	0	0	0	0	0	0	present	present	present	present	present	present	present
RAB1A	0	0	0	0	0	0	0	present	present	present	present	present	present	present
RAN	0.0833333	0	0	0	0	0	0	present	present	present	present	present	present	present
RPS25	0.0833333	0	0	0	0	0	0	present	present	present	present	present	present	present
RPS28	0	0	0	0	0	0	0	present	present	present	present	present	present	present
GNB2	0.0833333	0	0	0	0	0	0	present	present	present	present	present	present	present
RPL31	0	0	0	0	0	0	0	present	present	present	present	present	present	present
RPL10A	0.0833333	0	0	0	0	0	0	present	present	present	present	present	present	present
RPL11	0.0833333	0	0	0	0	0	0	present	present	present	present	present	present	present
RPL8	0	0	0	0	0	0	0	present	present	present	present	present	present	present
PPIA	0	0	0	0	0	0	0	present	present	present	present	present	present	present
RPS27A	0	0	0	0	0	0	0	present	present	present	present	present	present	present
RAC1	0	0	0	0	0	0	0	present	present	present	present	present	present	present
YWHAZ	0	0	0	0	0	0	0	present	present	present	present	present	present	present
RPS21	0	0	0.0833333	0	0	0	0	present	present	present	present	present	present	present
RACK1	0	0	0	0	0	0	0	present	present	present	present	present	present	present
ACTG2	0	0	0	0	0	0	0	present	present	present	present	present	present	present
TMSB10	0.166667	0	0	0	0	0	0	present	present	present	present	present	present	present
TPM4	0	0	0	0	0	0	0	present	present	present	present	present	present	present
EEF1A1	0	0	0	0	0	0	0	present	present	present	present	present	present	present
TUBA4A	0.166667	0	0	0	0	0	0	present	present	present	present	present	present	present
TUBB4B	0	0	0	0	0	0	0	present	present	present	present	present	present	present
H3C1	0	0	0	0	0	0	0	present	present	present	present	present	present	present
HBB	0	0	0	0	0	0	0	present	present	present	present	present	present	present
HBA2	0	0	0	0	0	0	0	present	present	present	present	present	present	present
KRT85	0	0	0	0	0	0	0	present	present	present	present	present	present	present
PRKDC	0.166667	0	0	0	0	0	0	present	present	present	present	present	present	present
HLA-DRB3	0	0.0833333	0	0	0	0	0	present	present	present	present	present	present	present
LCN2	0.166667	0	0	0	0	0	0	present	present	present	present	present	present	present
IGLV3-21	0.166667	0	0.0833333	0	0.166667	0	0	present	present	present	present	present	present	present
DCD	0	0	0	0	0	0	0	present	present	present	present	present	present	present
SARNP	0.0833333	0	0.0833333	0	0	0	0	present	present	present	present	present	present	present
ERH	0.166667	0	0.0833333	0	0	0	0	present	present	present	present	present	present	present
HSPG2	0	0	0.0833333	0	0	0	0	present	present	present	present	present	present	present
SLC25A3	0	0	0.0833333	0	0	0	0	present	present	present	present	present	present	present
CLTC	0	0	0	0	0	0	0	present	present	present	present	present	present	present
HNRNPU	0	0	0	0	0	0	0	present	present	present	present	present	present	present
SPTBN1	0	0	0	0	0	0	0	present	present	present	present	present	present	present
SET	0.0833333	0	0	0	0	0	0	present	present	present	present	present	present	present
SRSF2	0.166667	0	0.0833333	0	0	0	0	present	present	present	present	present	present	present
FABP5	0	0	0	0	0	0	0	present	present	present	present	present	present	present
CAP1	0	0	0	0	0	0	0	present	present	present	present	present	present	present
KRT76	0.166667	0	0	0.1	0.0833333	0.0833333	0.0909091	present	present	present	present	present	present	present
TAGLN	0.0833333	0	0.0833333	0	0	0	0	present	present	present	present	present	present	present
DSG1	0	0	0	0	0	0	0	present	present	present	present	present	present	present
RPL6	0.0833333	0	0	0	0	0	0	present	present	present	present	present	present	present
SLC25A11	0	0	0	0	0	0	0	present	present	present	present	present	present	present
LMNB2	0	0	0	0	0	0	0	present	present	present	present	present	present	present
KRT17	0	0	0	0	0	0	0	present	present	present	present	present	present	present
SSBP1	0.166667	0	0.0833333	0	0	0	0	present	present	present	present	present	present	present
YWHAH	0	0	0	0	0	0	0	present	present	present	present	present	present	present
PLP2	0	0	0.0833333	0	0	0	0	present	present	present	present	present	present	present
PSME1	0.0833333	0	0	0	0	0	0	present	present	present	present	present	present	present
PRDX1	0	0	0	0	0	0	0	present	present	present	present	present	present	present
RPL18	0	0	0	0	0	0	0	present	present	present	present	present	present	present
CKAP4	0	0	0	0	0	0	0	present	present	present	present	present	present	present
TJP1	0.166667	0	0.0833333	0	0	0	0	present	present	present	present	present	present	present
SRSF1	0.0833333	0	0.0833333	0	0	0	0	present	present	present	present	present	present	present
TGM3	0	0	0	0	0	0	0	present	present	present	present	present	present	present
DHX9	0.166667	0	0.0833333	0	0	0	0	present	present	present	present	present	present	present
GOLGA3	0	0.0833333	0.166667	0.1	0	0	0	present	present	present	present	present	present	present
DSC1	0	0	0	0	0	0	0	present	present	present	present	present	present	present
RBBP4	0.166667	0	0.0833333	0	0	0	0	present	present	present	present	present	present	present
AHNAK	0	0	0	0	0	0	0	present	present	present	present	present	present	present
AP1B1	0.166667	0	0.0833333	0	0	0	0	present	present	present	present	present	present	present
ILF3	0.166667	0	0	0	0	0	0	present	present	present	present	present	present	present
LMAN2	0.166667	0	0	0	0	0	0	present	present	present	present	present	present	present
ECH1	0.0833333	0	0	0	0	0	0	present	present	present	present	present	present	present
PRDX4	0.0833333	0	0	0	0	0	0	present	present	present	present	present	present	present
CBX3	0.166667	0.0833333	0.0833333	0	0.0833333	0	0	present	present	present	present	present	present	present
SELENBP1	0	0	0	0	0	0	0	present	present	present	present	present	present	present
SRSF6	0.0833333	0	0	0	0	0	0	present	present	present	present	present	present	present
UBE2V1	0	0	0.0833333	0	0	0	0	present	present	present	present	present	present	present
ILK	0	0	0.0833333	0	0.0833333	0	0	present	present	present	present	present	present	present
ASAH1	0	0	0	0	0	0	0	present	present	present	present	present	present	present
DCTN2	0.166667	0	0	0	0.0833333	0	0	present	present	present	present	present	present	present
SNX1	0.0833333	0	0.0833333	0	0	0	0	present	present	present	present	present	present	present
LAMB3	0.0833333	0	0.0833333	0.15	0	0	0	present	present	present	present	present	present	present
SPTAN1	0	0	0	0	0	0	0	present	present	present	present	present	present	present
PKP1	0	0	0	0	0	0	0	present	present	present	present	present	present	present
DDX39B	0.0833333	0	0.0833333	0	0	0	0	present	present	present	present	present	present	present
BLMH	0	0	0	0	0	0	0	present	present	present	present	present	present	present
TUBB2A	0.0833333	0	0	0	0	0	0	present	present	present	present	present	present	present
HNRNPD	0	0	0	0	0	0	0	present	present	present	present	present	present	present
SCARB2	0.0833333	0	0	0	0	0	0	present	present	present	present	present	present	present
DYNC1H1	0.0833333	0	0	0	0	0	0	present	present	present	present	present	present	present
LY6D	0.166667	0.0833333	0.0833333	0	0	0	0	present	present	present	present	present	present	present
CTTN	0.0833333	0	0.0833333	0	0	0	0	present	present	present	present	present	present	present
DSC3	0.0833333	0	0	0	0	0	0	present	present	present	present	present	present	present
GANAB	0	0	0	0	0	0	0	present	present	present	present	present	present	present
MVP	0	0	0	0	0	0	0	present	present	present	present	present	present	present
LTBP2	0	0	0.0833333	0	0.0833333	0	0.0909091	present	present	present	present	present	present	present
LASP1	0	0	0	0	0	0	0	present	present	present	present	present	present	present
KPNB1	0.0833333	0	0	0	0	0	0	present	present	present	present	present	present	present
NUMA1	0.166667	0	0.0833333	0	0	0	0	present	present	present	present	present	present	present
KRT72	0	0	0	0.05	0	0	0	present	present	present	present	present	present	present
SEPTIN2	0.0833333	0	0	0	0	0	0	present	present	present	present	present	present	present
POSTN	0.166667	0	0.0833333	0	0	0	0	present	present	present	present	present	present	present
PDIA6	0.166667	0	0	0	0	0	0	present	present	present	present	present	present	present
PEA15	0.166667	0	0.0833333	0	0.0833333	0	0.0909091	present	present	present	present	present	present	present
PLEC	0	0	0	0	0	0	0	present	present	present	present	present	present	present
NONO	0.0833333	0	0	0	0	0	0	present	present	present	present	present	present	present
PCBP1	0	0	0	0	0	0	0	present	present	present	present	present	present	present
PCBP2	0	0	0.0833333	0	0	0	0	present	present	present	present	present	present	present
TOMM20	0.166667	0	0.166667	0	0	0	0	present	present	present	present	present	present	present
SF3B3	0.166667	0	0.0833333	0	0	0	0	present	present	present	present	present	present	present
CDSN	0	0	0	0	0	0	0	present	present	present	present	present	present	present
ELAVL1	0.0833333	0	0.0833333	0	0	0	0	present	present	present	present	present	present	present
MYLK	0.166667	0	0.0833333	0	0	0	0	present	present	present	present	present	present	present
CST6	0	0	0	0	0.0833333	0	0	present	present	present	present	present	present	present
RAB11B	0	0	0	0	0	0	0	present	present	present	present	present	present	present
DDB1	0	0	0	0	0	0	0	present	present	present	present	present	present	present
DPYSL2	0	0	0	0	0	0	0	present	present	present	present	present	present	present
SYPL1	0	0	0.0833333	0	0	0	0	present	present	present	present	present	present	present
ECM1	0	0	0	0	0	0	0	present	present	present	present	present	present	present
AOC3	0	0	0.0833333	0	0.166667	0.0833333	0	present	present	present	present	present	present	present
CYBRD1	0.166667	0	0.0833333	0	0.166667	0.0833333	0	present	present	present	present	present	present	present
FLG2	0	0	0	0	0	0	0	present	present	present	present	present	present	present
HP1BP3	0.166667	0	0	0	0	0	0	present	present	present	present	present	present	present
KPRP	0	0	0	0	0	0	0	present	present	present	present	present	present	present
KPLCE	0	0	0	0	0	0	0	present	present	present	present	present	present	present
ATAD3B	0	0	0	0.1	0	0	0	present	present	present	present	present	present	present
H3-7	0	0	0.0833333	0	0	0	0	present	present	present	present	present	present	present
KRT80	0	0	0	0	0	0	0	present	present	present	present	present	present	present
SLC25A24	0.0833333	0	0.0833333	0	0	0	0	present	present	present	present	present	present	present
CAVIN1	0	0	0.0833333	0	0.0833333	0.0833333	0	present	present	present	present	present	present	present
PLBD1	0.166667	0	0	0.1	0.0833333	0	0	present	present	present	present	present	present	present
TUBA3E	0	0	0	0	0	0	0	present	present	present	present	present	present	present
SBSN	0	0	0	0	0	0	0	present	present	present	present	present	present	present
NCCRP1	0	0	0	0	0	0	0	present	present	present	present	present	present	present
TUBA1A	0	0	0	0	0	0	0	present	present	present	present	present	present	present
SND1	0.0833333	0	0.0833333	0	0	0	0	present	present	present	present	present	present	present
CYFIP1	0	0	0.0833333	0	0	0	0	present	present	present	present	present	present	present
MYH14	0	0	0	0	0	0	0	present	present	present	present	present	present	present
DCXR	0.0833333	0	0	0	0	0	0	present	present	present	present	present	present	present
KRT77	0	0	0	0	0	0	0	present	present	present	present	present	present	present
HRNR	0	0	0	0	0	0	0	present	present	present	present	present	present	present
PLD3	0.0833333	0	0.0833333	0	0	0.0833333	0	present	present	present	present	present	present	present
SERPINA12	0	0	0	0	0	0	0	present	present	present	present	present	present	present
SFTPA2	0	0	0	0	0	0.0833333	0	present	present	present	present	present	present	present
ALDH16A1	0.166667	0.166667	0	0.1	0	0	0	present	present	present	present	present	present	present
KRT78	0	0	0	0	0	0	0	present	present	present	present	present	present	present
H2BC26	0	0	0.0833333	0	0	0	0	present	present	present	present	present	present	present
SUMF2	0.166667	0.0833333	0	0	0	0	0	present	present	present	present	present	present	present
SDR9C7	0	0	0	0	0	0	0	present	present	present	present	present	present	present
AGR3	0.0833333	0	0.0833333	0	0	0	0	present	present	present	present	present	present	present
PDCD6IP	0.166667	0	0	0	0	0	0	present	present	present	present	present	present	present
POF1B	0	0	0	0.05	0	0	0	present	present	present	present	present	present	present
LMO7	0	0	0	0.05	0	0	0	present	present	present	present	present	present	present
NDRG1	0.0833333	0	0.0833333	0	0.0833333	0	0	present	present	present	present	present	present	present
GGH	0	0	0	0	0	0	0	present	present	present	present	present	present	present
DDX17	0	0	0.0833333	0	0	0	0	present	present	present	present	present	present	present
KHSRP	0.0833333	0	0.0833333	0	0	0	0	present	present	present	present	present	present	present
MAL2	0	0	0.0833333	0.05	0	0	0	present	present	present	present	present	present	present
ISOC2	0.0833333	0	0.0833333	0	0	0	0	present	present	present	present	present	present	present
FUBP1	0.0833333	0	0	0	0	0	0	present	present	present	present	present	present	present
EFHD2	0.166667	0	0.0833333	0	0	0	0	present	present	present	present	present	present	present
KCTD12	0	0	0.0833333	0	0	0	0	present	present	present	present	present	present	present
S100A16	0	0	0	0	0	0	0	present	present	present	present	present	present	present
PGM2	0.166667	0	0	0	0	0	0	present	present	present	present	present	present	present
PDLIM2	0	0	0.0833333	0	0	0	0	present	present	present	present	present	present	present
CNDP2	0	0	0	0	0	0	0	present	present	present	present	present	present	present
SERPINB12	0	0	0	0	0	0	0	present	present	present	present	present	present	present
RBM14	0.0833333	0	0	0	0	0	0	present	present	present	present	present	present	present
GSDMA	0	0	0	0	0	0	0	present	present	present	present	present	present	present
VPS35	0.0833333	0	0	0	0	0	0	present	present	present	present	present	present	present
PURB	0.0833333	0.0833333	0	0.05	0.166667	0.0833333	0	present	present	present	present	present	present	present
MYADM	0.166667	0	0.0833333	0	0	0	0	present	present	present	present	present	present	present
NIBAN2	0.166667	0	0	0	0	0	0	present	present	present	present	present	present	present
PARK7	0	0	0	0	0	0	0	present	present	present	present	present	present	present
VAT1	0	0	0.0833333	0	0	0	0	present	present	present	present	present	present	present
PHB2	0	0	0	0	0	0	0	present	present	present	present	present	present	present
HSD17B10	0.0833333	0	0.0833333	0	0	0	0	present	present	present	present	present	present	present
MGST2	0.166667	0	0.0833333	0	0	0	0	present	present	present	present	present	present	present
SH3GL1	0.166667	0	0.0833333	0	0	0	0	present	present	present	present	present	present	present
NIPSNAP1	0.166667	0	0.0833333	0	0.166667	0.0833333	0	present	present	present	present	present	present	present
ERP44	0.166667	0	0.0833333	0	0	0	0	present	present	present	present	present	present	present
TMEM43	0.0833333	0	0	0	0	0	0	present	present	present	present	present	present	present
TUBB6	0.0833333	0	0.0833333	0	0.0833333	0	0	present	present	present	present	present	present	present
VAMP8	0.0833333	0	0	0	0	0	0	present	present	present	present	present	present	present
TMEM109	0.0833333	0	0	0	0	0	0	present	present	present	present	present	present	present
TMED9	0.166667	0	0	0	0	0	0	present	present	present	present	present	present	present
TPPP3	0.166667	0	0	0	0	0	0	present	present	present	present	present	present	present
KRT23	0	0	0	0	0	0	0	present	present	present	present	present	present	present
LHPP	0.166667	0	0.0833333	0	0	0	0	present	present	present	present	present	present	present
TOLLIP	0	0	0	0	0.0833333	0	0	present	present	present	present	present	present	present
RAB1B	0.0833333	0	0	0	0	0	0	present	present	present	present	present	present	present
EHD4	0	0	0	0	0	0	0	present	present	present	present	present	present	present
SH3BGRL3	0.0833333	0	0	0	0	0	0	present	present	present	present	present	present	present
GLIPR2	0	0	0.0833333	0	0	0	0	present	present	present	present	present	present	present
EHD1	0.0833333	0	0.0833333	0	0.166667	0.0833333	0	present	present	present	present	present	present	present
SCPEP1	0.166667	0	0.0833333	0	0	0	0	present	present	present	present	present	present	present
S100A14	0	0	0	0	0	0	0	present	present	present	present	present	present	present
RTN4	0.0833333	0	0	0	0.0833333	0	0	present	present	present	present	present	present	present
MBNL1	0	0	0.0833333	0	0	0	0	present	present	present	present	present	present	present
SEPTIN11	0.0833333	0	0.0833333	0	0	0	0	present	present	present	present	present	present	present
SLTM	0	0	0.0833333	0.15	0	0	0	present	present	present	present	present	present	present
OCIAD1	0.0833333	0	0.0833333	0.05	0	0	0	present	present	present	present	present	present	present
TMOD3	0.166667	0	0.0833333	0	0	0	0	present	present	present	present	present	present	present
IL36G	0	0	0	0	0.0833333	0	0	present	present	present	present	present	present	present
MYOF	0.0833333	0	0	0	0	0	0	present	present	present	present	present	present	present
EHD2	0	0	0.0833333	0	0	0.0833333	0	present	present	present	present	present	present	present
CALML5	0	0	0	0	0	0	0	present	present	present	present	present	present	present
RRBP1	0.0833333	0	0.0833333	0	0	0	0	present	present	present	present	present	present	present
CTSZ	0.0833333	0	0.0833333	0	0	0	0	present	present	present	present	present	present	present
ADD3	0.166667	0	0.166667	0	0.0833333	0.0833333	0	present	present	present	present	present	present	present
DMBT1	0.0833333	0	0	0.05	0	0	0	present	present	present	present	present	present	present
PCYOX1	0.0833333	0	0	0	0	0	0	present	present	present	present	present	present	present
DPP7	0.0833333	0	0	0	0	0	0.0909091	present	present	present	present	present	present	present
CPA4	0	0	0	0	0	0	0	present	present	present	present	present	present	present
SERPINB13	0	0	0	0.15	0.166667	0	0.0909091	present	present	present	present	present	present	present
NAGK	0.0833333	0	0	0	0	0	0	present	present	present	present	present	present	present
DBNL	0.166667	0	0	0	0	0	0	present	present	present	present	present	present	present
RAB21	0.0833333	0	0.0833333	0	0.0833333	0	0	present	present	present	present	present	present	present
PACSIN2	0.0833333	0	0.0833333	0	0.0833333	0	0	present	present	present	present	present	present	present
RUVBL2	0.166667	0	0.0833333	0	0	0	0	present	present	present	present	present	present	present
RTCB	0.166667	0	0.0833333	0	0	0	0	present	present	present	present	present	present	present
SAMHD1	0	0	0.0833333	0	0	0	0	present	present	present	present	present	present	present
TLN1	0	0	0	0	0	0	0	present	present	present	present	present	present	present
PCDHGC4	0	0	0.0833333	0	0	0	0	present	present	present	present	present	present	present
CLIC4	0.0833333	0	0.0833333	0	0.166667	0.0833333	0	present	present	present	present	present	present	present
SQOR	0	0	0.0833333	0	0	0	0	present	present	present	present	present	present	present
LAMA5	0.0833333	0	0.0833333	0	0.333333	0	0.181818	present	present	present	present	absent	present	present
SCEL	0.0833333	0	0	0.05	0.333333	0.166667	0	present	present	present	present	absent	present	present
APOA1	0.0833333	0	0	0	0.25	0	0	present	present	present	present	absent	present	present
ORM1	0.166667	0	0.0833333	0	0.25	0.0833333	0	present	present	present	present	absent	present	present
TPM1	0.0833333	0	0.0833333	0	0.416667	0.166667	0	present	present	present	present	absent	present	present
RAB13	0	0	0.166667	0.05	0.333333	0.0833333	0	present	present	present	present	absent	present	present
PRELP	0	0	0.0833333	0	0.25	0	0.181818	present	present	present	present	absent	present	present
LAMB2	0	0	0.0833333	0	0.25	0.0833333	0.181818	present	present	present	present	absent	present	present
DPT	0.0833333	0	0.0833333	0	0.25	0	0.0909091	present	present	present	present	absent	present	present
DPYSL3	0.0833333	0	0.0833333	0	0.5	0.0833333	0	present	present	present	present	absent	present	present
SEC23A	0.0833333	0.0833333	0.166667	0	0.333333	0.0833333	0.0909091	present	present	present	present	absent	present	present
ZYX	0.0833333	0	0.0833333	0	0.25	0.166667	0	present	present	present	present	absent	present	present
AHNAK2	0.166667	0.0833333	0.166667	0	0.25	0.166667	0.181818	present	present	present	present	absent	present	present
FBLN5	0.0833333	0	0.0833333	0	0.25	0.166667	0	present	present	present	present	absent	present	present
ICAM1	0	0	0.0833333	0.05	0.0833333	0.333333	0	present	present	present	present	present	absent	present
HBG1	0	0	0.0833333	0	0.166667	0.25	0	present	present	present	present	present	absent	present
SUSD2	0.0833333	0	0.0833333	0	0	0.333333	0	present	present	present	present	present	absent	present
IGKV2-24	0.0833333	0.0833333	0.166667	0	0.833333	0.416667	0.0909091	present	present	present	present	absent	absent	present
PLOD3	0.166667	0.166667	0.166667	0.1	0.5	0.25	0.0909091	present	present	present	present	absent	absent	present
NAPSA	0.166667	0	0	0	0.416667	0.25	0	present	present	present	present	absent	absent	present
SLC4A1	0.0833333	0	0	0	0.5	0.416667	0.0909091	present	present	present	present	absent	absent	present
AMBP	0.0833333	0	0.0833333	0	0.75	0.25	0.181818	present	present	present	present	absent	absent	present
ELANE	0	0	0	0	0.333333	0.25	0.0909091	present	present	present	present	absent	absent	present
ITIH2	0.166667	0	0.0833333	0	0.5	0.25	0	present	present	present	present	absent	absent	present
CAV1	0.0833333	0	0.0833333	0	0.5	0.333333	0.0909091	present	present	present	present	absent	absent	present
CALD1	0.166667	0	0.0833333	0	0.583333	0.333333	0.181818	present	present	present	present	absent	absent	present
FHL1	0	0	0.166667	0	0.25	0.416667	0.181818	present	present	present	present	absent	absent	present
FSCN1	0.0833333	0	0	0	0.416667	0.75	0.181818	present	present	present	present	absent	absent	present
ACTBL2	0.166667	0	0	0.1	0.5	0.416667	0.181818	present	present	present	present	absent	absent	present
FERMT3	0.166667	0	0.0833333	0	0.583333	0.333333	0	present	present	present	present	absent	absent	present
EMILIN1	0.0833333	0	0.0833333	0	0.416667	0.25	0	present	present	present	present	absent	absent	present
LAMC1	0.0833333	0	0.0833333	0	0.166667	0.0833333	0.454545	present	present	present	present	present	present	absent
TNS1	0	0	0.166667	0	0.166667	0	0.272727	present	present	present	present	present	present	absent
MXRA5	0	0.0833333	0.0833333	0	0.166667	0.166667	0.272727	present	present	present	present	present	present	absent
BGN	0.0833333	0	0.0833333	0	0.25	0	0.636364	present	present	present	present	absent	present	absent
NES	0	0	0.0833333	0	0.0833333	0.416667	0.363636	present	present	present	present	present	absent	absent
GPNMB	0.0833333	0	0	0	0.0833333	0.416667	0.272727	present	present	present	present	present	absent	absent
ZG16B	0.166667	0	0.0833333	0.05	0.166667	0.25	0.272727	present	present	present	present	present	absent	absent
DYSF	0	0	0.166667	0.05	0.833333	0.916667	0.727273	present	present	present	present	absent	absent	absent
C9	0.0833333	0.0833333	0.0833333	0	0.416667	0.25	0.363636	present	present	present	present	absent	absent	absent
NID1	0	0	0.0833333	0	0.416667	0.416667	0.818182	present	present	present	present	absent	absent	absent
PECAM1	0	0	0.166667	0	0.833333	0.666667	0.636364	present	present	present	present	absent	absent	absent
ACTA1	0.166667	0	0.0833333	0	0.25	0.25	0.272727	present	present	present	present	absent	absent	absent
COL12A1	0.0833333	0.0833333	0.0833333	0	0.666667	0.333333	0.545455	present	present	present	present	absent	absent	absent
BAZ1B	0	0	0.0833333	0.15	0.916667	0.5	0.454545	present	present	present	present	absent	absent	absent
GATD3B	0.416667	0	0.166667	0	0.0833333	0	0	absent	present	present	present	present	present	present
DNASE2	0.416667	0	0.0833333	0.05	0	0	0	absent	present	present	present	present	present	present
AIP	0.5	0.0833333	0.0833333	0.1	0.166667	0	0.0909091	absent	present	present	present	present	present	present
EIF3F	0.25	0	0	0	0	0	0	absent	present	present	present	present	present	present
PSMD14	0.416667	0	0.0833333	0	0	0	0	absent	present	present	present	present	present	present
VWA5A	0.5	0	0.0833333	0	0	0	0	absent	present	present	present	present	present	present
DDX3X	0.25	0	0	0	0	0	0	absent	present	present	present	present	present	present
CDIPT	0.5	0	0.166667	0.05	0.0833333	0	0.0909091	absent	present	present	present	present	present	present
PDCD5	0.583333	0.166667	0.0833333	0	0	0	0	absent	present	present	present	present	present	present
PRMT5	0.416667	0.0833333	0	0	0	0	0	absent	present	present	present	present	present	present
NHERF1	0.416667	0	0.0833333	0	0	0	0	absent	present	present	present	present	present	present
TAX1BP3	0.5	0.0833333	0.0833333	0	0.166667	0	0	absent	present	present	present	present	present	present
HGS	0.666667	0.0833333	0.166667	0	0.166667	0	0.0909091	absent	present	present	present	present	present	present
HNRNPDL	0.333333	0.0833333	0.0833333	0	0	0	0	absent	present	present	present	present	present	present
XPO1	0.5	0.0833333	0.166667	0	0	0.0833333	0.0909091	absent	present	present	present	present	present	present
PGRMC2	0.333333	0	0.0833333	0	0	0	0	absent	present	present	present	present	present	present
DHX15	0.333333	0	0	0	0	0	0	absent	present	present	present	present	present	present
PHGDH	0.333333	0	0.0833333	0	0	0	0.0909091	absent	present	present	present	present	present	present
PSMD3	0.583333	0.166667	0.166667	0	0.0833333	0	0.0909091	absent	present	present	present	present	present	present
TXNL1	0.416667	0	0.0833333	0	0	0	0	absent	present	present	present	present	present	present
TPD52L2	0.25	0.0833333	0.0833333	0	0	0	0	absent	present	present	present	present	present	present
AKR7A2	0.25	0	0.0833333	0	0	0	0	absent	present	present	present	present	present	present
TRAPPC3	0.333333	0	0.0833333	0	0.0833333	0	0	absent	present	present	present	present	present	present
GET3	0.583333	0.166667	0.166667	0	0.0833333	0.0833333	0.0909091	absent	present	present	present	present	present	present
LANCL1	0.416667	0	0.0833333	0	0	0	0	absent	present	present	present	present	present	present
CALU	0.5	0.0833333	0.0833333	0	0.0833333	0	0	absent	present	present	present	present	present	present
AHCYL1	0.583333	0.166667	0.0833333	0	0	0	0	absent	present	present	present	present	present	present
GMFG	0.333333	0	0.0833333	0	0.0833333	0.0833333	0	absent	present	present	present	present	present	present
OPA1	0.75	0.166667	0.166667	0	0.0833333	0.0833333	0.0909091	absent	present	present	present	present	present	present
PLIN3	0.416667	0	0.0833333	0	0	0	0	absent	present	present	present	present	present	present
UGDH	0.25	0	0	0	0	0	0	absent	present	present	present	present	present	present
CTNND1	0.416667	0	0.0833333	0	0	0	0	absent	present	present	present	present	present	present
SNX2	0.416667	0	0.0833333	0	0	0	0	absent	present	present	present	present	present	present
USO1	0.416667	0	0	0	0	0	0	absent	present	present	present	present	present	present
TBCA	0.416667	0.166667	0.166667	0	0.0833333	0	0	absent	present	present	present	present	present	present
ATP6V1G1	0.333333	0	0.0833333	0	0.0833333	0.0833333	0	absent	present	present	present	present	present	present
SH3BGRL	0.25	0	0.0833333	0	0	0	0	absent	present	present	present	present	present	present
CSDE1	0.583333	0.166667	0.166667	0	0.0833333	0.0833333	0.0909091	absent	present	present	present	present	present	present
SERPINB7	0.25	0	0	0	0	0	0.0909091	absent	present	present	present	present	present	present
SNRNP200	0.5	0.166667	0.0833333	0	0	0	0.0909091	absent	present	present	present	present	present	present
SLC25A12	0.583333	0.0833333	0.0833333	0	0	0	0.0909091	absent	present	present	present	present	present	present
FLOT1	0.333333	0	0.0833333	0	0	0	0	absent	present	present	present	present	present	present
ATP5MG	0.5	0.0833333	0.0833333	0	0.0833333	0	0.0909091	absent	present	present	present	present	present	present
MYO1D	0.5	0.0833333	0.0833333	0	0.0833333	0	0.0909091	absent	present	present	present	present	present	present
UFL1	0.583333	0	0.0833333	0	0	0	0	absent	present	present	present	present	present	present
TMEM63A	0.333333	0	0.0833333	0	0	0	0	absent	present	present	present	present	present	present
ENDOD1	0.333333	0	0	0	0	0	0.0909091	absent	present	present	present	present	present	present
AP2A2	0.583333	0	0	0	0.166667	0	0	absent	present	present	present	present	present	present
SEC31A	0.25	0	0	0	0.0833333	0	0	absent	present	present	present	present	present	present
NDUFB4	0.666667	0.0833333	0.166667	0	0.0833333	0	0	absent	present	present	present	present	present	present
RTN3	0.333333	0.0833333	0.0833333	0	0.0833333	0	0.0909091	absent	present	present	present	present	present	present
PGLS	0.25	0.0833333	0.0833333	0	0	0	0	absent	present	present	present	present	present	present
H6PD	0.666667	0.166667	0.166667	0	0.166667	0	0.0909091	absent	present	present	present	present	present	present
PTBP3	0.25	0	0.0833333	0	0	0	0	absent	present	present	present	present	present	present
AIFM1	0.666667	0.166667	0.166667	0	0.0833333	0	0.0909091	absent	present	present	present	present	present	present
EML2	0.416667	0.166667	0.0833333	0	0	0	0	absent	present	present	present	present	present	present
GSR	0.333333	0	0.0833333	0	0	0	0	absent	present	present	present	present	present	present
CP	0.5	0	0.0833333	0	0.0833333	0	0	absent	present	present	present	present	present	present
ASS1	0.416667	0	0	0	0	0	0	absent	present	present	present	present	present	present
IGKV1-5	0.333333	0	0	0	0.166667	0	0.0909091	absent	present	present	present	present	present	present
IGLV1-47	0.416667	0	0.0833333	0	0.166667	0.0833333	0.0909091	absent	present	present	present	present	present	present
PIGR	0.416667	0	0	0	0	0	0	absent	present	present	present	present	present	present
HLA-DRA	0.333333	0	0.0833333	0	0	0.0833333	0	absent	present	present	present	present	present	present
HLA-DQB1	0.25	0	0	0	0.166667	0.166667	0.0909091	absent	present	present	present	present	present	present
HPX	0.25	0	0	0	0.0833333	0	0	absent	present	present	present	present	present	present
FTL	0.25	0	0.0833333	0	0.166667	0.166667	0	absent	present	present	present	present	present	present
CD74	0.416667	0	0.166667	0	0.0833333	0	0	absent	present	present	present	present	present	present
RPN2	0.333333	0	0	0	0	0	0	absent	present	present	present	present	present	present
ATP1B1	0.5	0	0.0833333	0	0	0	0	absent	present	present	present	present	present	present
RPLP2	0.333333	0	0.0833333	0	0	0	0	absent	present	present	present	present	present	present
HEXB	0.333333	0	0	0	0	0	0.0909091	absent	present	present	present	present	present	present
EPRS1	0.416667	0	0	0	0	0	0	absent	present	present	present	present	present	present
LYN	0.416667	0.0833333	0.0833333	0	0	0	0	absent	present	present	present	present	present	present
FH	0.25	0	0.0833333	0	0	0	0	absent	present	present	present	present	present	present
PDHA1	0.333333	0	0.0833333	0	0.0833333	0	0	absent	present	present	present	present	present	present
GNAI3	0.333333	0	0.0833333	0	0.0833333	0	0	absent	present	present	present	present	present	present
CD63	0.416667	0	0.0833333	0	0.166667	0	0	absent	present	present	present	present	present	present
ENO2	0.333333	0.0833333	0.166667	0	0.0833333	0	0.0909091	absent	present	present	present	present	present	present
CLTB	0.5	0.0833333	0.0833333	0	0.0833333	0	0	absent	present	present	present	present	present	present
DLD	0.333333	0	0	0	0	0	0	absent	present	present	present	present	present	present
COX6C	0.25	0.0833333	0	0	0	0	0	absent	present	present	present	present	present	present
ALDOC	0.416667	0	0.0833333	0	0.0833333	0	0.0909091	absent	present	present	present	present	present	present
AMY1B	0.333333	0	0	0	0	0	0	absent	present	present	present	present	present	present
GAA	0.25	0	0	0	0	0	0	absent	present	present	present	present	present	present
DLAT	0.25	0	0.0833333	0	0	0	0	absent	present	present	present	present	present	present
COX5B	0.25	0	0.0833333	0	0	0	0	absent	present	present	present	present	present	present
PDHB	0.5	0	0	0	0	0	0	absent	present	present	present	present	present	present
PYGB	0.333333	0	0	0	0	0	0	absent	present	present	present	present	present	present
ACADM	0.5	0	0.0833333	0	0	0	0	absent	present	present	present	present	present	present
MTHFD1	0.25	0	0	0	0.0833333	0	0	absent	present	present	present	present	present	present
ADH5	0.583333	0	0.0833333	0	0.166667	0	0.0909091	absent	present	present	present	present	present	present
SLC25A4	0.25	0	0.0833333	0	0.0833333	0	0	absent	present	present	present	present	present	present
IMPDH2	0.5	0.0833333	0	0	0.0833333	0	0.0909091	absent	present	present	present	present	present	present
PEPD	0.25	0	0	0	0	0	0	absent	present	present	present	present	present	present
XRCC6	0.25	0	0	0	0	0	0	absent	present	present	present	present	present	present
COX4I1	0.583333	0.0833333	0.166667	0	0	0	0	absent	present	present	present	present	present	present
PLS3	0.333333	0	0.0833333	0	0.0833333	0	0	absent	present	present	present	present	present	present
ETFA	0.416667	0	0.0833333	0	0	0	0	absent	present	present	present	present	present	present
PRKCSH	0.333333	0	0.0833333	0	0	0	0	absent	present	present	present	present	present	present
FDPS	0.416667	0.0833333	0.0833333	0	0	0	0	absent	present	present	present	present	present	present
COX7A2	0.5	0.166667	0.0833333	0	0.0833333	0	0	absent	present	present	present	present	present	present
COX6B1	0.583333	0.166667	0.166667	0.1	0.0833333	0	0	absent	present	present	present	present	present	present
HNRNPL	0.5	0.0833333	0.0833333	0	0	0	0	absent	present	present	present	present	present	present
DARS1	0.333333	0	0.0833333	0	0	0	0	absent	present	present	present	present	present	present
UQCRB	0.583333	0.166667	0.166667	0.05	0.166667	0	0.0909091	absent	present	present	present	present	present	present
RPA2	0.583333	0.166667	0.166667	0	0	0	0	absent	present	present	present	present	present	present
CD44	0.25	0	0.0833333	0	0.166667	0.166667	0	absent	present	present	present	present	present	present
POR	0.333333	0	0	0	0	0	0	absent	present	present	present	present	present	present
STMN1	0.5	0.0833333	0.0833333	0	0.0833333	0	0	absent	present	present	present	present	present	present
NAGA	0.583333	0.166667	0.166667	0	0	0.0833333	0.181818	absent	present	present	present	present	present	present
DDX5	0.5	0	0.0833333	0	0	0	0	absent	present	present	present	present	present	present
PSMC3	0.583333	0.166667	0.0833333	0	0.0833333	0	0	absent	present	present	present	present	present	present
PTPN1	0.5	0	0.0833333	0	0.0833333	0	0.0909091	absent	present	present	present	present	present	present
PGAM1	0.416667	0	0	0	0	0	0	absent	present	present	present	present	present	present
ITIH1	0.25	0	0.0833333	0	0.0833333	0	0.0909091	absent	present	present	present	present	present	present
RAB5A	0.5	0	0	0	0	0	0.0909091	absent	present	present	present	present	present	present
COL5A1	0.25	0	0.0833333	0	0.0833333	0	0.181818	absent	present	present	present	present	present	present
CD9	0.416667	0	0.0833333	0	0	0	0	absent	present	present	present	present	present	present
COMT	0.333333	0	0	0	0.0833333	0	0	absent	present	present	present	present	present	present
PAICS	0.5	0.166667	0.0833333	0	0.166667	0	0.0909091	absent	present	present	present	present	present	present
SCP2	0.583333	0.166667	0.166667	0.05	0.0833333	0	0.0909091	absent	present	present	present	present	present	present
GPX3	0.333333	0	0.0833333	0	0.0833333	0	0.0909091	absent	present	present	present	present	present	present
SPRR1B	0.25	0.0833333	0	0.1	0.166667	0.0833333	0.0909091	absent	present	present	present	present	present	present
UQCRC2	0.5	0	0.0833333	0	0	0	0	absent	present	present	present	present	present	present
ME2	0.5	0.166667	0.166667	0	0.0833333	0	0.0909091	absent	present	present	present	present	present	present
ATP2B4	0.333333	0	0.0833333	0	0.0833333	0	0	absent	present	present	present	present	present	present
ATP5PB	0.25	0	0.0833333	0	0	0	0	absent	present	present	present	present	present	present
MPST	0.583333	0.0833333	0.0833333	0.05	0	0	0	absent	present	present	present	present	present	present
DNAJB1	0.416667	0	0.0833333	0	0.0833333	0	0	absent	present	present	present	present	present	present
DDX6	0.416667	0.0833333	0	0.05	0.0833333	0	0	absent	present	present	present	present	present	present
IVD	0.25	0	0	0.05	0	0	0	absent	present	present	present	present	present	present
PTBP1	0.416667	0	0	0	0	0	0	absent	present	present	present	present	present	present
TARS1	0.583333	0.166667	0.0833333	0	0.0833333	0.166667	0.0909091	absent	present	present	present	present	present	present
VARS1	0.333333	0	0.0833333	0	0	0	0	absent	present	present	present	present	present	present
FKBP2	0.333333	0	0.0833333	0	0	0	0	absent	present	present	present	present	present	present
MAOB	0.416667	0.0833333	0.166667	0	0.0833333	0	0	absent	present	present	present	present	present	present
MAPK3	0.416667	0	0.0833333	0	0.0833333	0.0833333	0	absent	present	present	present	present	present	present
ATP6V0C	0.25	0	0	0	0	0	0	absent	present	present	present	present	present	present
RPL10	0.333333	0	0	0	0	0	0	absent	present	present	present	present	present	present
CALR	0.333333	0	0	0	0	0	0	absent	present	present	present	present	present	present
PSMB9	0.333333	0	0.0833333	0.05	0	0	0	absent	present	present	present	present	present	present
NDUFS1	0.333333	0	0	0	0.0833333	0	0	absent	present	present	present	present	present	present
TPP2	0.5	0	0.0833333	0	0	0	0.0909091	absent	present	present	present	present	present	present
IMPA1	0.333333	0	0.0833333	0	0	0	0	absent	present	present	present	present	present	present
PTPN6	0.5	0.166667	0.0833333	0	0.166667	0.0833333	0.0909091	absent	present	present	present	present	present	present
ALDH4A1	0.5	0	0.0833333	0	0.166667	0	0	absent	present	present	present	present	present	present
ERP29	0.25	0	0.0833333	0	0	0	0	absent	present	present	present	present	present	present
ECHS1	0.333333	0	0	0	0	0	0	absent	present	present	present	present	present	present
SDHA	0.666667	0.166667	0.166667	0	0	0	0	absent	present	present	present	present	present	present
MAT2A	0.416667	0	0.0833333	0	0	0	0	absent	present	present	present	present	present	present
HIBADH	0.583333	0.166667	0.0833333	0	0	0	0	absent	present	present	present	present	present	present
ATIC	0.5	0.166667	0	0	0	0	0	absent	present	present	present	present	present	present
STIP1	0.583333	0.0833333	0	0	0.0833333	0	0	absent	present	present	present	present	present	present
RPL9	0.666667	0.0833333	0.166667	0	0.166667	0.0833333	0	absent	present	present	present	present	present	present
ACSL1	0.416667	0	0.0833333	0.05	0	0.166667	0	absent	present	present	present	present	present	present
KIF5B	0.583333	0	0	0	0	0	0	absent	present	present	present	present	present	present
SHMT2	0.333333	0	0.0833333	0	0	0	0	absent	present	present	present	present	present	present
HSPA4	0.416667	0.0833333	0	0	0	0	0	absent	present	present	present	present	present	present
AGL	0.583333	0.0833333	0.0833333	0	0	0	0.0909091	absent	present	present	present	present	present	present
FUS	0.333333	0	0.0833333	0	0	0	0	absent	present	present	present	present	present	present
PSMC2	0.583333	0.0833333	0.0833333	0	0	0	0	absent	present	present	present	present	present	present
ATP5F1C	0.666667	0.166667	0.0833333	0	0.0833333	0	0	absent	present	present	present	present	present	present
RPL4	0.333333	0	0	0	0	0	0	absent	present	present	present	present	present	present
LONP1	0.416667	0	0.0833333	0	0.0833333	0	0	absent	present	present	present	present	present	present
PGM1	0.25	0	0	0	0	0	0	absent	present	present	present	present	present	present
RPL3	0.333333	0	0	0	0	0	0	absent	present	present	present	present	present	present
ANP32A	0.5	0.166667	0.0833333	0	0.0833333	0	0	absent	present	present	present	present	present	present
CCT6A	0.333333	0	0	0	0	0	0	absent	present	present	present	present	present	present
EIF2S3	0.25	0	0	0	0	0	0	absent	present	present	present	present	present	present
CSK	0.5	0.166667	0.166667	0	0.166667	0.0833333	0.0909091	absent	present	present	present	present	present	present
IARS1	0.416667	0	0.0833333	0	0.0833333	0	0.0909091	absent	present	present	present	present	present	present
ECI1	0.25	0	0.0833333	0	0	0	0	absent	present	present	present	present	present	present
TMPO	0.416667	0.0833333	0.0833333	0	0	0	0	absent	present	present	present	present	present	present
STAT1	0.583333	0.166667	0.166667	0	0.0833333	0.0833333	0.0909091	absent	present	present	present	present	present	present
RPS27	0.416667	0.0833333	0	0	0.0833333	0	0.0909091	absent	present	present	present	present	present	present
LRPPRC	0.333333	0	0.0833333	0	0	0	0	absent	present	present	present	present	present	present
ACAA2	0.333333	0	0.0833333	0	0.0833333	0	0	absent	present	present	present	present	present	present
RPL35	0.25	0	0	0	0	0.0833333	0	absent	present	present	present	present	present	present
PAFAH1B1	0.5	0	0.0833333	0	0.166667	0	0.0909091	absent	present	present	present	present	present	present
MATR3	0.333333	0	0.0833333	0	0	0	0	absent	present	present	present	present	present	present
GPD2	0.5	0.0833333	0.0833333	0.15	0.0833333	0	0	absent	present	present	present	present	present	present
SSR1	0.25	0	0.0833333	0	0	0	0	absent	present	present	present	present	present	present
NAMPT	0.416667	0	0.0833333	0	0.0833333	0.0833333	0.0909091	absent	present	present	present	present	present	present
PSMC4	0.416667	0	0	0	0.0833333	0	0	absent	present	present	present	present	present	present
ACADSB	0.666667	0.166667	0.0833333	0	0.0833333	0	0	absent	present	present	present	present	present	present
USP5	0.583333	0.166667	0	0	0	0	0	absent	present	present	present	present	present	present
NSF	0.5	0	0.0833333	0	0	0	0	absent	present	present	present	present	present	present
RPL5	0.333333	0	0	0	0	0	0	absent	present	present	present	present	present	present
RPL21	0.5	0.0833333	0	0	0	0	0	absent	present	present	present	present	present	present
RPS10	0.25	0	0	0	0	0	0	absent	present	present	present	present	present	present
GNPDA1	0.333333	0	0	0	0	0	0.0909091	absent	present	present	present	present	present	present
UTRN	0.333333	0	0.0833333	0	0.166667	0	0	absent	present	present	present	present	present	present
GYG1	0.416667	0.0833333	0.0833333	0	0.0833333	0	0.0909091	absent	present	present	present	present	present	present
STT3A	0.416667	0	0.0833333	0	0.166667	0	0.0909091	absent	present	present	present	present	present	present
QARS1	0.666667	0.166667	0.166667	0	0.0833333	0	0.0909091	absent	present	present	present	present	present	present
RPL29	0.416667	0	0	0	0	0	0	absent	present	present	present	present	present	present
UQCRFS1	0.416667	0	0.0833333	0	0	0	0	absent	present	present	present	present	present	present
ARCN1	0.416667	0.0833333	0	0	0	0	0	absent	present	present	present	present	present	present
NASP	0.583333	0.166667	0.0833333	0.05	0.0833333	0	0.0909091	absent	present	present	present	present	present	present
PCYT1A	0.416667	0.0833333	0.0833333	0.1	0	0	0	absent	present	present	present	present	present	present
AARS1	0.416667	0	0.0833333	0	0.0833333	0	0	absent	present	present	present	present	present	present
HINT1	0.5	0.0833333	0.0833333	0	0	0	0	absent	present	present	present	present	present	present
GNAQ	0.5	0.0833333	0.0833333	0	0	0	0.0909091	absent	present	present	present	present	present	present
IDH3A	0.416667	0	0.0833333	0	0	0	0	absent	present	present	present	present	present	present
CRIP1	0.333333	0	0.0833333	0	0	0	0	absent	present	present	present	present	present	present
EMD	0.333333	0	0.0833333	0	0	0	0	absent	present	present	present	present	present	present
CPT1A	0.333333	0	0.0833333	0	0	0	0	absent	present	present	present	present	present	present
SERPINH1	0.25	0	0	0	0.0833333	0.0833333	0	absent	present	present	present	present	present	present
ST13	0.583333	0.166667	0.0833333	0	0	0	0	absent	present	present	present	present	present	present
VASP	0.25	0	0.0833333	0	0.0833333	0	0	absent	present	present	present	present	present	present
DNM2	0.25	0	0	0	0	0	0	absent	present	present	present	present	present	present
LRBA	0.25	0.0833333	0.0833333	0.05	0	0	0	absent	present	present	present	present	present	present
PPT1	0.416667	0	0.0833333	0.05	0	0	0	absent	present	present	present	present	present	present
CCT4	0.333333	0.0833333	0	0	0	0	0	absent	present	present	present	present	present	present
RAB27A	0.416667	0.0833333	0.166667	0	0.166667	0.0833333	0	absent	present	present	present	present	present	present
SSR4	0.333333	0	0	0	0	0	0	absent	present	present	present	present	present	present
BCAP31	0.333333	0	0	0	0	0	0	absent	present	present	present	present	present	present
PSMD7	0.666667	0.166667	0.0833333	0.15	0.166667	0.0833333	0.0909091	absent	present	present	present	present	present	present
HDGF	0.416667	0	0.0833333	0	0	0	0	absent	present	present	present	present	present	present
LUM	0.416667	0	0	0	0	0	0	absent	present	present	present	present	present	present
HNRNPF	0.416667	0	0	0	0	0	0	absent	present	present	present	present	present	present
CRIP2	0.333333	0	0.0833333	0	0.0833333	0	0	absent	present	present	present	present	present	present
BLVRA	0.333333	0	0.0833333	0	0	0	0	absent	present	present	present	present	present	present
COPA	0.25	0	0	0	0	0	0	absent	present	present	present	present	present	present
AP2S1	0.416667	0	0.0833333	0	0.0833333	0.0833333	0.0909091	absent	present	present	present	present	present	present
IST1	0.583333	0	0.0833333	0	0.0833333	0	0.0909091	absent	present	present	present	present	present	present
SEC24C	0.333333	0	0.0833333	0	0	0	0	absent	present	present	present	present	present	present
RARS1	0.583333	0.166667	0.166667	0	0	0	0	absent	present	present	present	present	present	present
HSPA2	0.25	0	0	0	0.0833333	0	0	absent	present	present	present	present	present	present
AK2	0.25	0	0.0833333	0	0	0	0	absent	present	present	present	present	present	present
CSE1L	0.333333	0.0833333	0.0833333	0	0	0	0	absent	present	present	present	present	present	present
SEC13	0.666667	0	0.0833333	0	0	0	0	absent	present	present	present	present	present	present
OXCT1	0.666667	0.166667	0	0	0.166667	0	0	absent	present	present	present	present	present	present
ATP5ME	0.5	0.166667	0.0833333	0	0.166667	0	0	absent	present	present	present	present	present	present
CORO7	0.583333	0.0833333	0.0833333	0	0.0833333	0	0	absent	present	present	present	present	present	present
MTPN	0.5	0	0.0833333	0	0.0833333	0	0	absent	present	present	present	present	present	present
EIF3E	0.333333	0	0.0833333	0	0	0	0	absent	present	present	present	present	present	present
SEC61B	0.416667	0	0.0833333	0	0	0	0	absent	present	present	present	present	present	present
RPS20	0.416667	0.0833333	0	0	0	0	0	absent	present	present	present	present	present	present
CDC42	0.416667	0	0	0	0.0833333	0	0	absent	present	present	present	present	present	present
RAB2A	0.416667	0	0	0	0	0	0	absent	present	present	present	present	present	present
RAB5B	0.333333	0	0	0	0.0833333	0	0	absent	present	present	present	present	present	present
RAB10	0.25	0	0	0	0	0	0	absent	present	present	present	present	present	present
UBE2D3	0.666667	0.0833333	0.0833333	0	0	0	0.0909091	absent	present	present	present	present	present	present
ACTR1A	0.416667	0.0833333	0	0	0.0833333	0	0	absent	present	present	present	present	present	present
ABCE1	0.583333	0.0833333	0.166667	0	0.0833333	0	0	absent	present	present	present	present	present	present
RPS3A	0.25	0	0	0	0	0	0	absent	present	present	present	present	present	present
RPL26	0.5	0	0	0	0	0	0	absent	present	present	present	present	present	present
RPL27	0.333333	0	0	0	0	0	0	absent	present	present	present	present	present	present
RPL37A	0.5	0.0833333	0.0833333	0.05	0	0	0	absent	present	present	present	present	present	present
NPC2	0.5	0.0833333	0	0	0.0833333	0	0.0909091	absent	present	present	present	present	present	present
SUMO2	0.25	0	0.0833333	0	0	0	0	absent	present	present	present	present	present	present
NUTF2	0.25	0.0833333	0	0	0	0	0	absent	present	present	present	present	present	present
PPP1CA	0.583333	0.166667	0.166667	0.15	0.166667	0	0.0909091	absent	present	present	present	present	present	present
PPP1CB	0.25	0	0	0	0	0	0	absent	present	present	present	present	present	present
PSMC1	0.333333	0	0	0	0.166667	0	0	absent	present	present	present	present	present	present
PSMC5	0.583333	0.166667	0.0833333	0	0	0	0.0909091	absent	present	present	present	present	present	present
RPS15A	0.416667	0	0	0	0	0	0	absent	present	present	present	present	present	present
RPS23	0.416667	0.166667	0.0833333	0	0	0	0.0909091	absent	present	present	present	present	present	present
RPS13	0.25	0	0	0	0	0	0	absent	present	present	present	present	present	present
RPS11	0.25	0	0	0	0	0	0	absent	present	present	present	present	present	present
LSM3	0.5	0	0.0833333	0	0.0833333	0	0	absent	present	present	present	present	present	present
SNRPD1	0.416667	0	0.0833333	0.1	0	0	0	absent	present	present	present	present	present	present
RPL7A	0.333333	0	0	0	0	0	0	absent	present	present	present	present	present	present
PPP2CB	0.5	0.166667	0.0833333	0	0	0	0	absent	present	present	present	present	present	present
RPS6	0.25	0	0	0	0	0	0	absent	present	present	present	present	present	present
RPL23	0.333333	0	0	0	0	0	0	absent	present	present	present	present	present	present
RPS26	0.25	0	0	0	0	0	0	absent	present	present	present	present	present	present
GNB1	0.416667	0	0	0	0	0	0	absent	present	present	present	present	present	present
RPL30	0.333333	0	0	0	0	0	0	absent	present	present	present	present	present	present
RPL32	0.583333	0.0833333	0.0833333	0	0.0833333	0	0	absent	present	present	present	present	present	present
FKBP1A	0.333333	0	0.0833333	0	0	0	0	absent	present	present	present	present	present	present
TRA2B	0.5	0	0.0833333	0	0	0	0	absent	present	present	present	present	present	present
AP2B1	0.333333	0	0.0833333	0	0	0	0	absent	present	present	present	present	present	present
EIF5A	0.416667	0	0	0	0.0833333	0	0	absent	present	present	present	present	present	present
ACTG1	0.25	0	0	0	0	0	0	absent	present	present	present	present	present	present
YBX1	0.25	0	0.0833333	0	0	0	0	absent	present	present	present	present	present	present
SEC11A	0.333333	0	0.0833333	0.05	0	0	0	absent	present	present	present	present	present	present
GTF2I	0.5	0.0833333	0.0833333	0.15	0	0	0	absent	present	present	present	present	present	present
CCT2	0.25	0	0	0	0	0	0	absent	present	present	present	present	present	present
GSTO1	0.25	0	0	0	0	0	0	absent	present	present	present	present	present	present
RPL24	0.25	0	0	0	0	0	0	absent	present	present	present	present	present	present
ARF5	0.333333	0	0.0833333	0	0	0	0	absent	present	present	present	present	present	present
RPL19	0.25	0	0	0	0	0	0	absent	present	present	present	present	present	present
SRSF3	0.25	0	0	0	0	0	0	absent	present	present	present	present	present	present
CYCS	0.5	0.0833333	0.0833333	0	0	0	0.0909091	absent	present	present	present	present	present	present
TFAM	0.25	0	0.0833333	0	0.0833333	0	0	absent	present	present	present	present	present	present
HDLBP	0.25	0	0	0	0.0833333	0	0	absent	present	present	present	present	present	present
PURA	0.416667	0.0833333	0	0	0	0	0.0909091	absent	present	present	present	present	present	present
EWSR1	0.333333	0	0.0833333	0	0	0	0	absent	present	present	present	present	present	present
OGDH	0.25	0	0.0833333	0	0	0	0	absent	present	present	present	present	present	present
ALDH6A1	0.333333	0	0.0833333	0	0	0	0	absent	present	present	present	present	present	present
NUCB1	0.583333	0.166667	0	0	0.0833333	0	0.0909091	absent	present	present	present	present	present	present
DST	0.416667	0	0	0	0	0.166667	0	absent	present	present	present	present	present	present
RELA	0.5	0.0833333	0.166667	0	0.0833333	0.0833333	0.0909091	absent	present	present	present	present	present	present
UBXN1	0.25	0	0.0833333	0	0	0	0	absent	present	present	present	present	present	present
EIF4G1	0.583333	0.0833333	0.0833333	0	0.0833333	0	0	absent	present	present	present	present	present	present
GLO1	0.583333	0.0833333	0.0833333	0	0	0	0.0909091	absent	present	present	present	present	present	present
KHDRBS1	0.333333	0	0	0	0	0	0	absent	present	present	present	present	present	present
BAX	0.333333	0	0.0833333	0	0.0833333	0	0	absent	present	present	present	present	present	present
ARHGAP1	0.583333	0	0.0833333	0	0.0833333	0	0	absent	present	present	present	present	present	present
CRYZ	0.333333	0	0	0	0	0	0	absent	present	present	present	present	present	present
LGALS3BP	0.5	0.0833333	0.0833333	0.15	0	0	0	absent	present	present	present	present	present	present
LAMTOR4	0.25	0	0.0833333	0	0.166667	0	0	absent	present	present	present	present	present	present
TWF1	0.583333	0.0833333	0	0	0.0833333	0	0.0909091	absent	present	present	present	present	present	present
ILF2	0.5	0.166667	0	0	0	0	0	absent	present	present	present	present	present	present
FLII	0.583333	0.0833333	0.166667	0	0.0833333	0	0	absent	present	present	present	present	present	present
TARDBP	0.416667	0.0833333	0.0833333	0	0	0	0	absent	present	present	present	present	present	present
PAK2	0.5	0.166667	0.0833333	0	0.0833333	0.0833333	0.181818	absent	present	present	present	present	present	present
PSMD2	0.416667	0	0	0	0	0	0	absent	present	present	present	present	present	present
TRIM28	0.25	0	0.0833333	0	0	0	0	absent	present	present	present	present	present	present
G3BP1	0.583333	0.0833333	0.166667	0.1	0.0833333	0	0	absent	present	present	present	present	present	present
EIF3I	0.333333	0.0833333	0	0	0	0	0	absent	present	present	present	present	present	present
CTBP1	0.416667	0.0833333	0.166667	0	0	0	0.0909091	absent	present	present	present	present	present	present
DYNC1I2	0.25	0	0.0833333	0	0	0	0	absent	present	present	present	present	present	present
NNT	0.416667	0	0.166667	0	0.0833333	0	0	absent	present	present	present	present	present	present
SF3B2	0.5	0.166667	0.0833333	0	0.0833333	0	0.0909091	absent	present	present	present	present	present	present
PICALM	0.333333	0	0.0833333	0	0.0833333	0	0.0909091	absent	present	present	present	present	present	present
TRA2A	0.333333	0	0.0833333	0	0	0	0	absent	present	present	present	present	present	present
GFUS	0.583333	0.0833333	0.0833333	0	0	0	0	absent	present	present	present	present	present	present
MOGS	0.583333	0	0.0833333	0	0	0	0	absent	present	present	present	present	present	present
SNTB1	0.416667	0.0833333	0.166667	0	0	0	0	absent	present	present	present	present	present	present
CAPS	0.666667	0.166667	0.0833333	0.1	0	0	0	absent	present	present	present	present	present	present
EIF3A	0.333333	0.0833333	0	0	0.0833333	0	0	absent	present	present	present	present	present	present
MLEC	0.5	0	0.166667	0	0.0833333	0	0	absent	present	present	present	present	present	present
DCTN1	0.333333	0.0833333	0	0	0.0833333	0	0.0909091	absent	present	present	present	present	present	present
EIF4A2	0.5	0.0833333	0.0833333	0	0.0833333	0	0	absent	present	present	present	present	present	present
FLOT2	0.333333	0.0833333	0.0833333	0	0	0	0	absent	present	present	present	present	present	present
TRIM25	0.5	0	0	0	0.0833333	0	0	absent	present	present	present	present	present	present
ITPR3	0.583333	0.166667	0.0833333	0.1	0.0833333	0	0	absent	present	present	present	present	present	present
CHD4	0.583333	0.0833333	0.0833333	0	0.0833333	0	0.0909091	absent	present	present	present	present	present	present
SPCS2	0.333333	0	0.0833333	0	0.0833333	0	0	absent	present	present	present	present	present	present
KARS1	0.5	0	0.166667	0	0	0	0	absent	present	present	present	present	present	present
EIF4H	0.25	0	0.0833333	0	0	0	0	absent	present	present	present	present	present	present
PMVK	0.416667	0.0833333	0.166667	0	0.0833333	0	0	absent	present	present	present	present	present	present
NOMO1	0.583333	0.166667	0.0833333	0.15	0	0	0.0909091	absent	present	present	present	present	present	present
PPA1	0.333333	0	0.0833333	0	0.0833333	0	0	absent	present	present	present	present	present	present
RCN1	0.5	0.0833333	0.0833333	0	0.0833333	0	0	absent	present	present	present	present	present	present
CNN3	0.416667	0.0833333	0.0833333	0	0.166667	0.0833333	0	absent	present	present	present	present	present	present
SF3A1	0.583333	0	0	0	0	0	0	absent	present	present	present	present	present	present
TGFBI	0.333333	0	0.0833333	0	0.166667	0	0	absent	present	present	present	present	present	present
MAPRE1	0.333333	0	0	0	0.0833333	0	0	absent	present	present	present	present	present	present
STXBP2	0.416667	0	0.0833333	0	0.0833333	0	0	absent	present	present	present	present	present	present
VAMP3	0.333333	0	0.0833333	0	0	0	0	absent	present	present	present	present	present	present
SEPTIN7	0.5	0	0	0	0	0.0833333	0.0909091	absent	present	present	present	present	present	present
PSMD5	0.5	0.166667	0.0833333	0	0.166667	0	0	absent	present	present	present	present	present	present
CDC37	0.333333	0	0	0	0.0833333	0	0	absent	present	present	present	present	present	present
SRSF7	0.5	0.0833333	0.0833333	0.05	0	0	0	absent	present	present	present	present	present	present
CPSF6	0.5	0.0833333	0.0833333	0	0	0	0	absent	present	present	present	present	present	present
DECR1	0.333333	0	0.0833333	0	0	0	0	absent	present	present	present	present	present	present
HADH	0.5	0.0833333	0.0833333	0	0	0	0	absent	present	present	present	present	present	present
UGP2	0.416667	0	0.0833333	0	0	0	0	absent	present	present	present	present	present	present
IMMT	0.333333	0	0.0833333	0	0	0	0	absent	present	present	present	present	present	present
HNRNPUL2	0.583333	0.166667	0.166667	0	0.0833333	0	0.0909091	absent	present	present	present	present	present	present
RALGAPA2	0.5	0	0.0833333	0	0	0.0833333	0	absent	present	present	present	present	present	present
LRRFIP1	0.666667	0.166667	0.166667	0	0.0833333	0	0	absent	present	present	present	present	present	present
HSD17B12	0.583333	0.0833333	0	0	0	0	0	absent	present	present	present	present	present	present
GNAS	0.25	0	0	0	0	0	0	absent	present	present	present	present	present	present
ATP5F1EP2	0.333333	0	0.0833333	0	0	0	0.0909091	absent	present	present	present	present	present	present
PDXDC1	0.25	0.166667	0.0833333	0	0.0833333	0	0	absent	present	present	present	present	present	present
NAPRT	0.25	0	0.0833333	0	0	0	0	absent	present	present	present	present	present	present
HSDL2	0.333333	0	0.0833333	0	0	0	0	absent	present	present	present	present	present	present
ZC3HAV1	0.5	0.0833333	0.0833333	0	0.0833333	0	0	absent	present	present	present	present	present	present
ARPIN	0.416667	0.0833333	0.0833333	0	0	0	0.0909091	absent	present	present	present	present	present	present
ACOT1	0.25	0	0.0833333	0	0.0833333	0	0	absent	present	present	present	present	present	present
PABPN1	0.416667	0	0.0833333	0	0.0833333	0	0	absent	present	present	present	present	present	present
MTDH	0.5	0	0.0833333	0	0.0833333	0	0	absent	present	present	present	present	present	present
KTN1	0.333333	0	0.0833333	0	0	0	0	absent	present	present	present	present	present	present
ALYREF	0.25	0	0.166667	0.1	0	0	0	absent	present	present	present	present	present	present
CAND1	0.333333	0	0.0833333	0	0	0	0	absent	present	present	present	present	present	present
STING1	0.5	0	0.0833333	0.05	0	0	0	absent	present	present	present	present	present	present
SLC44A2	0.416667	0.0833333	0.166667	0.05	0	0	0	absent	present	present	present	present	present	present
TMEM123	0.25	0.0833333	0.0833333	0	0	0.0833333	0.0909091	absent	present	present	present	present	present	present
CCAR2	0.5	0.0833333	0.0833333	0.15	0	0	0	absent	present	present	present	present	present	present
GPD1L	0.333333	0.0833333	0.0833333	0.05	0.0833333	0	0	absent	present	present	present	present	present	present
TXNDC5	0.333333	0	0.0833333	0	0.0833333	0	0	absent	present	present	present	present	present	present
SERBP1	0.5	0	0	0	0	0	0	absent	present	present	present	present	present	present
MCU	0.416667	0	0.0833333	0.05	0	0	0	absent	present	present	present	present	present	present
RDH11	0.5	0.166667	0.166667	0	0.166667	0	0.0909091	absent	present	present	present	present	present	present
STT3B	0.333333	0	0.0833333	0	0	0	0	absent	present	present	present	present	present	present
HM13	0.583333	0.166667	0.0833333	0.05	0.0833333	0	0.0909091	absent	present	present	present	present	present	present
NEK9	0.5	0.166667	0.0833333	0.1	0.166667	0	0	absent	present	present	present	present	present	present
DTD1	0.25	0	0	0	0	0	0	absent	present	present	present	present	present	present
SCFD1	0.583333	0.166667	0.166667	0.05	0.0833333	0	0	absent	present	present	present	present	present	present
DDX1	0.416667	0.166667	0.0833333	0	0.0833333	0	0	absent	present	present	present	present	present	present
H1-10	0.583333	0	0.166667	0	0	0	0	absent	present	present	present	present	present	present
NCSTN	0.416667	0	0.0833333	0.15	0	0	0	absent	present	present	present	present	present	present
GCN1	0.583333	0.166667	0.0833333	0.05	0.166667	0	0	absent	present	present	present	present	present	present
GLG1	0.5	0.0833333	0.0833333	0	0.166667	0	0	absent	present	present	present	present	present	present
UPF1	0.666667	0.166667	0.0833333	0	0.0833333	0	0	absent	present	present	present	present	present	present
TNPO1	0.416667	0	0	0	0	0	0	absent	present	present	present	present	present	present
USP9X	0.416667	0	0.0833333	0	0.0833333	0	0	absent	present	present	present	present	present	present
USP7	0.333333	0.0833333	0	0.1	0	0	0	absent	present	present	present	present	present	present
MYDGF	0.25	0	0.0833333	0	0.0833333	0	0	absent	present	present	present	present	present	present
ERGIC1	0.5	0.0833333	0.0833333	0	0.166667	0.0833333	0	absent	present	present	present	present	present	present
MAGOHB	0.5	0.166667	0.166667	0	0.0833333	0	0.0909091	absent	present	present	present	present	present	present
PBXIP1	0.666667	0.166667	0.0833333	0	0.0833333	0	0	absent	present	present	present	present	present	present
GALM	0.583333	0.166667	0.166667	0	0	0	0	absent	present	present	present	present	present	present
CCDC124	0.416667	0.0833333	0.0833333	0	0	0	0.0909091	absent	present	present	present	present	present	present
AP2M1	0.5	0.166667	0	0	0	0	0	absent	present	present	present	present	present	present
MUCL1	0.25	0	0.0833333	0	0	0	0	absent	present	present	present	present	present	present
DDRGK1	0.666667	0.0833333	0.0833333	0	0	0	0	absent	present	present	present	present	present	present
FUBP3	0.5	0.166667	0.166667	0	0.166667	0.0833333	0	absent	present	present	present	present	present	present
SUCLG2	0.583333	0.0833333	0.0833333	0	0	0	0	absent	present	present	present	present	present	present
ABHD14B	0.333333	0	0.0833333	0	0	0	0	absent	present	present	present	present	present	present
MBOAT7	0.583333	0.166667	0.166667	0	0	0	0	absent	present	present	present	present	present	present
RMDN3	0.5	0.0833333	0.0833333	0	0	0	0	absent	present	present	present	present	present	present
CNN2	0.5	0	0	0	0.166667	0.0833333	0	absent	present	present	present	present	present	present
EIF3C	0.416667	0	0.166667	0	0.0833333	0	0	absent	present	present	present	present	present	present
NAP1L4	0.666667	0.166667	0.0833333	0	0	0	0.0909091	absent	present	present	present	present	present	present
ACO2	0.25	0	0	0	0	0	0	absent	present	present	present	present	present	present
CPNE1	0.5	0.0833333	0	0	0.0833333	0	0.0909091	absent	present	present	present	present	present	present
CCT7	0.333333	0	0	0	0	0	0	absent	present	present	present	present	present	present
PRMT1	0.25	0	0.166667	0	0	0	0	absent	present	present	present	present	present	present
APOL2	0.416667	0	0.0833333	0.15	0	0	0	absent	present	present	present	present	present	present
CORO1B	0.5	0	0.0833333	0	0.166667	0.166667	0	absent	present	present	present	present	present	present
TXNDC17	0.5	0.0833333	0.166667	0	0.166667	0	0	absent	present	present	present	present	present	present
CPPED1	0.25	0	0.0833333	0	0.0833333	0	0	absent	present	present	present	present	present	present
LXN	0.333333	0	0.166667	0	0	0	0	absent	present	present	present	present	present	present
ESYT1	0.25	0	0	0	0.0833333	0	0	absent	present	present	present	present	present	present
COPS4	0.583333	0.0833333	0.0833333	0.1	0.0833333	0	0	absent	present	present	present	present	present	present
PAXX	0.5	0.0833333	0.0833333	0	0	0	0.0909091	absent	present	present	present	present	present	present
PDCD10	0.416667	0	0.0833333	0	0.166667	0	0	absent	present	present	present	present	present	present
BDH2	0.5	0.0833333	0.0833333	0	0.166667	0	0	absent	present	present	present	present	present	present
ACAT2	0.416667	0.0833333	0.0833333	0	0	0	0	absent	present	present	present	present	present	present
RBM4	0.666667	0.166667	0.0833333	0.15	0.0833333	0.0833333	0.0909091	absent	present	present	present	present	present	present
SFXN3	0.416667	0	0.0833333	0	0.0833333	0	0	absent	present	present	present	present	present	present
HINT2	0.5	0	0.166667	0.15	0.0833333	0	0.0909091	absent	present	present	present	present	present	present
TNKS1BP1	0.416667	0	0	0	0.166667	0.0833333	0	absent	present	present	present	present	present	present
MAGT1	0.333333	0	0.0833333	0	0	0	0	absent	present	present	present	present	present	present
RNASE7	0.333333	0.0833333	0	0	0.0833333	0	0	absent	present	present	present	present	present	present
NUCKS1	0.333333	0.0833333	0.0833333	0	0	0	0	absent	present	present	present	present	present	present
PNN	0.416667	0.0833333	0.166667	0.15	0.0833333	0.0833333	0.0909091	absent	present	present	present	present	present	present
TMX1	0.25	0	0.0833333	0	0	0	0	absent	present	present	present	present	present	present
ACBD3	0.666667	0.166667	0.166667	0	0.0833333	0	0	absent	present	present	present	present	present	present
CHMP4B	0.333333	0.0833333	0.0833333	0	0	0	0	absent	present	present	present	present	present	present
RNPEP	0.333333	0	0.0833333	0	0	0	0	absent	present	present	present	present	present	present
TMT1A	0.416667	0	0.0833333	0	0	0	0	absent	present	present	present	present	present	present
EML4	0.416667	0.166667	0.0833333	0	0.166667	0	0	absent	present	present	present	present	present	present
GLOD4	0.583333	0.0833333	0.166667	0	0.0833333	0.0833333	0	absent	present	present	present	present	present	present
APMAP	0.5	0	0.0833333	0	0.166667	0	0	absent	present	present	present	present	present	present
RAB18	0.416667	0	0.0833333	0	0	0	0.0909091	absent	present	present	present	present	present	present
VTA1	0.5	0.0833333	0.166667	0.1	0	0	0	absent	present	present	present	present	present	present
DYNLRB1	0.416667	0	0	0	0	0	0	absent	present	present	present	present	present	present
NIT2	0.416667	0	0.166667	0.1	0	0	0	absent	present	present	present	present	present	present
SAR1A	0.583333	0.166667	0.0833333	0	0.0833333	0	0	absent	present	present	present	present	present	present
HEBP1	0.25	0	0.0833333	0	0	0	0.0909091	absent	present	present	present	present	present	present
IARS2	0.416667	0	0.166667	0	0	0	0	absent	present	present	present	present	present	present
SACM1L	0.416667	0	0.0833333	0	0	0	0	absent	present	present	present	present	present	present
ECHDC1	0.416667	0	0.0833333	0	0	0	0	absent	present	present	present	present	present	present
LIN7C	0.416667	0.0833333	0	0	0	0	0	absent	present	present	present	present	present	present
CYRIB	0.416667	0	0.0833333	0	0.0833333	0	0	absent	present	present	present	present	present	present
NDUFB11	0.583333	0	0.0833333	0	0.0833333	0	0	absent	present	present	present	present	present	present
CHCHD3	0.25	0	0.0833333	0	0	0	0	absent	present	present	present	present	present	present
DPP3	0.333333	0.0833333	0	0	0	0	0	absent	present	present	present	present	present	present
UGGT1	0.5	0.166667	0	0	0	0	0	absent	present	present	present	present	present	present
ERAP1	0.25	0	0.166667	0	0	0	0	absent	present	present	present	present	present	present
FAM120A	0.5	0.0833333	0.0833333	0	0	0	0	absent	present	present	present	present	present	present
MTCH1	0.333333	0.0833333	0.0833333	0	0	0	0	absent	present	present	present	present	present	present
MAT2B	0.416667	0	0.0833333	0	0.0833333	0	0.0909091	absent	present	present	present	present	present	present
NDUFA13	0.666667	0.0833333	0	0	0.0833333	0	0	absent	present	present	present	present	present	present
VAPA	0.583333	0.0833333	0	0	0	0	0	absent	present	present	present	present	present	present
MACROH2A2	0.666667	0.166667	0.166667	0	0.0833333	0	0	absent	present	present	present	present	present	present
PTGFRN	0.75	0.166667	0.0833333	0	0.0833333	0	0	absent	present	present	present	present	present	present
GNG12	0.416667	0	0.0833333	0	0.0833333	0	0	absent	present	present	present	present	present	present
VPS29	0.583333	0.166667	0.166667	0.1	0.0833333	0.0833333	0	absent	present	present	present	present	present	present
EIF3K	0.666667	0.166667	0.0833333	0.15	0.0833333	0	0.0909091	absent	present	present	present	present	present	present
GRHPR	0.25	0	0	0	0	0	0	absent	present	present	present	present	present	present
TES	0.5	0	0.0833333	0	0.0833333	0	0	absent	present	present	present	present	present	present
LIMA1	0.5	0.166667	0.0833333	0	0.0833333	0	0	absent	present	present	present	present	present	present
SEPTIN9	0.416667	0.0833333	0.0833333	0	0	0	0	absent	present	present	present	present	present	present
CYB5R1	0.333333	0	0.0833333	0	0	0	0	absent	present	present	present	present	present	present
AK3	0.25	0	0.0833333	0	0.0833333	0	0	absent	present	present	present	present	present	present
STOML2	0.333333	0.166667	0	0	0	0	0	absent	present	present	present	present	present	present
NUDT5	0.416667	0.166667	0.0833333	0	0	0	0	absent	present	present	present	present	present	present
RALY	0.25	0	0.0833333	0	0	0	0	absent	present	present	present	present	present	present
PSME2	0.416667	0	0	0	0.0833333	0	0	absent	present	present	present	present	present	present
DNPEP	0.333333	0	0	0	0.0833333	0	0	absent	present	present	present	present	present	present
EPDR1	0.5	0.0833333	0.0833333	0.15	0.0833333	0	0	absent	present	present	present	present	present	present
MYO6	0.5	0.166667	0.0833333	0	0.0833333	0	0.0909091	absent	present	present	present	present	present	present
COPS3	0.5	0.166667	0.166667	0	0.0833333	0	0.0909091	absent	present	present	present	present	present	present
MACF1	0.25	0	0	0	0	0	0	absent	present	present	present	present	present	present
PA2G4	0.333333	0	0	0	0	0	0	absent	present	present	present	present	present	present
SMC3	0.583333	0.166667	0.0833333	0.05	0	0	0.0909091	absent	present	present	present	present	present	present
EIF3L	0.583333	0.0833333	0.0833333	0	0.0833333	0	0	absent	present	present	present	present	present	present
RUVBL1	0.583333	0.0833333	0	0	0	0	0	absent	present	present	present	present	present	present
NUDC	0.416667	0.0833333	0.0833333	0	0	0	0	absent	present	present	present	present	present	present
CNPY2	0.416667	0.0833333	0.0833333	0	0	0	0	absent	present	present	present	present	present	present
GSTK1	0.5	0.0833333	0.0833333	0	0	0	0	absent	present	present	present	present	present	present
SUGT1	0.333333	0	0.0833333	0	0	0	0	absent	present	present	present	present	present	present
ACOT9	0.583333	0	0.0833333	0	0.166667	0.0833333	0	absent	present	present	present	present	present	present
LUC7L2	0.5	0	0.0833333	0	0.0833333	0	0	absent	present	present	present	present	present	present
DHRS7	0.25	0	0.0833333	0	0	0	0	absent	present	present	present	present	present	present
SBDS	0.333333	0	0.0833333	0	0	0.0833333	0.0909091	absent	present	present	present	present	present	present
RPL36	0.333333	0.166667	0	0	0	0	0.0909091	absent	present	present	present	present	present	present
CHTOP	0.416667	0.0833333	0.0833333	0.15	0	0	0	absent	present	present	present	present	present	present
FARP1	0.5	0	0.0833333	0.05	0.0833333	0	0	absent	present	present	present	present	present	present
HYOU1	0.25	0	0.0833333	0	0	0	0	absent	present	present	present	present	present	present
AFG3L2	0.5	0	0.0833333	0	0.0833333	0	0	absent	present	present	present	present	present	present
CD2AP	0.5	0	0.0833333	0	0	0	0.0909091	absent	present	present	present	present	present	present
SRPRB	0.583333	0	0.0833333	0	0.0833333	0	0	absent	present	present	present	present	present	present
RBM8A	0.583333	0.0833333	0.166667	0	0	0	0	absent	present	present	present	present	present	present
SNX5	0.5	0.0833333	0.166667	0	0.166667	0	0.0909091	absent	present	present	present	present	present	present
HEBP2	0.25	0	0.0833333	0	0	0	0	absent	present	present	present	present	present	present
NPTN	0.333333	0	0.0833333	0	0	0	0	absent	present	present	present	present	present	present
COPG1	0.5	0	0.0833333	0	0	0	0	absent	present	present	present	present	present	present
MTCH2	0.583333	0	0.0833333	0	0	0	0	absent	present	present	present	present	present	present
AP1M2	0.583333	0.166667	0.0833333	0	0.166667	0	0	absent	present	present	present	present	present	present
IGHV1-18	0.333333	0	0.0833333	0	0.333333	0.0833333	0	absent	present	present	present	absent	present	present
IGHV4-61	0.5	0	0.0833333	0	0.5	0	0.0909091	absent	present	present	present	absent	present	present
SCAMP3	0.333333	0	0.0833333	0	0.416667	0.166667	0	absent	present	present	present	absent	present	present
PPP1R12A	0.416667	0.0833333	0.166667	0	0.25	0	0	absent	present	present	present	absent	present	present
ARPC1B	0.416667	0	0.0833333	0	0.25	0.0833333	0	absent	present	present	present	absent	present	present
PRAF2	0.5	0.166667	0.166667	0	0.333333	0.166667	0.181818	absent	present	present	present	absent	present	present
CTSV	0.5	0.0833333	0.166667	0	0.25	0.166667	0.0909091	absent	present	present	present	absent	present	present
ROCK2	0.416667	0.166667	0.166667	0	0.25	0	0	absent	present	present	present	absent	present	present
NDUFS3	0.5	0.0833333	0.0833333	0	0.25	0.0833333	0	absent	present	present	present	absent	present	present
ETHE1	0.583333	0.166667	0.166667	0	0.5	0.166667	0.0909091	absent	present	present	present	absent	present	present
PLG	0.5	0	0.166667	0	0.75	0.166667	0.181818	absent	present	present	present	absent	present	present
CFB	0.75	0.166667	0.166667	0	0.583333	0.166667	0.0909091	absent	present	present	present	absent	present	present
KNG1	0.333333	0	0.0833333	0	0.75	0.166667	0	absent	present	present	present	absent	present	present
IGHV1-69	0.416667	0	0.0833333	0.05	0.25	0.0833333	0.181818	absent	present	present	present	absent	present	present
APOE	0.25	0	0.0833333	0	0.25	0.0833333	0.0909091	absent	present	present	present	absent	present	present
APOA2	0.666667	0.166667	0.166667	0	0.75	0.166667	0.0909091	absent	present	present	present	absent	present	present
APOH	0.5	0	0	0	0.666667	0.166667	0.0909091	absent	present	present	present	absent	present	present
AHSG	0.416667	0.166667	0.0833333	0	0.583333	0.0833333	0.0909091	absent	present	present	present	absent	present	present
SERPING1	0.333333	0.0833333	0.166667	0	0.25	0.0833333	0.0909091	absent	present	present	present	absent	present	present
HEXA	0.583333	0.166667	0.166667	0	0.333333	0.166667	0.0909091	absent	present	present	present	absent	present	present
PFKM	0.583333	0.166667	0.0833333	0	0.25	0	0.0909091	absent	present	present	present	absent	present	present
SOD3	0.583333	0.166667	0.0833333	0	0.25	0.0833333	0.181818	absent	present	present	present	absent	present	present
CFH	0.25	0	0	0	0.25	0	0	absent	present	present	present	absent	present	present
RRAS	0.25	0	0.0833333	0	0.25	0	0	absent	present	present	present	absent	present	present
EPX	0.25	0	0.0833333	0	0.25	0.166667	0.181818	absent	present	present	present	absent	present	present
RNASE3	0.333333	0	0	0	0.25	0.166667	0.181818	absent	present	present	present	absent	present	present
NQO2	0.333333	0.0833333	0	0.15	0.25	0.0833333	0	absent	present	present	present	absent	present	present
PTMS	0.333333	0.0833333	0.0833333	0	0.25	0.0833333	0	absent	present	present	present	absent	present	present
SPRR2E	0.25	0.0833333	0.0833333	0.1	0.333333	0.166667	0.181818	absent	present	present	present	absent	present	present
FBLN1	0.25	0	0	0	0.5	0.166667	0.0909091	absent	present	present	present	absent	present	present
RDX	0.25	0	0.0833333	0	0.333333	0.166667	0	absent	present	present	present	absent	present	present
BSG	0.583333	0.166667	0.166667	0.05	0.25	0.0833333	0	absent	present	present	present	absent	present	present
PRCP	0.25	0	0	0	0.25	0.0833333	0.0909091	absent	present	present	present	absent	present	present
SULT1A1	0.416667	0	0.166667	0	0.25	0	0	absent	present	present	present	absent	present	present
SUCLG1	0.666667	0.166667	0.166667	0.05	0.333333	0	0.0909091	absent	present	present	present	absent	present	present
UFM1	0.666667	0.166667	0.166667	0	0.25	0.0833333	0.181818	absent	present	present	present	absent	present	present
ETF1	0.583333	0.166667	0.166667	0	0.25	0	0.0909091	absent	present	present	present	absent	present	present
FAU	0.416667	0	0.0833333	0	0.333333	0	0	absent	present	present	present	absent	present	present
GRB2	0.416667	0	0.166667	0	0.25	0.0833333	0	absent	present	present	present	absent	present	present
PPP3CA	0.416667	0.0833333	0.0833333	0	0.25	0.166667	0.0909091	absent	present	present	present	absent	present	present
CD47	0.25	0.0833333	0.0833333	0	0.25	0	0	absent	present	present	present	absent	present	present
COTL1	0.666667	0.166667	0.0833333	0	0.666667	0.166667	0.0909091	absent	present	present	present	absent	present	present
ATL3	0.583333	0	0.0833333	0	0.25	0	0.0909091	absent	present	present	present	absent	present	present
ABI1	0.333333	0	0.166667	0	0.25	0	0.0909091	absent	present	present	present	absent	present	present
CHMP6	0.416667	0.0833333	0.166667	0	0.333333	0.166667	0.181818	absent	present	present	present	absent	present	present
CERS2	0.583333	0.166667	0.166667	0.05	0.25	0.166667	0.181818	absent	present	present	present	absent	present	present
ERO1A	0.583333	0.0833333	0.166667	0.1	0.25	0	0.0909091	absent	present	present	present	absent	present	present
KRT84	0.333333	0	0	0.05	0.333333	0.166667	0.0909091	absent	present	present	present	absent	present	present
PARVA	0.583333	0	0.166667	0	0.666667	0.166667	0	absent	present	present	present	absent	present	present
DNAJB11	0.583333	0.0833333	0.0833333	0.05	0.333333	0	0.0909091	absent	present	present	present	absent	present	present
SWAP70	0.583333	0.0833333	0.0833333	0.05	0.25	0.0833333	0	absent	present	present	present	absent	present	present
PYCARD	0.583333	0.0833333	0.0833333	0	0.333333	0.0833333	0	absent	present	present	present	absent	present	present
STRAP	0.666667	0.166667	0.166667	0	0.25	0	0.0909091	absent	present	present	present	absent	present	present
CDC42BPB	0.5	0.166667	0.166667	0.15	0.25	0.166667	0.0909091	absent	present	present	present	absent	present	present
DES	0.416667	0	0	0	0.166667	0.25	0	absent	present	present	present	present	absent	present
SNAP23	0.75	0.0833333	0	0.05	0.333333	0.25	0.0909091	absent	present	present	present	absent	absent	present
GLS	0.583333	0.0833333	0.0833333	0	0.583333	0.416667	0.0909091	absent	present	present	present	absent	absent	present
F2	0.5	0	0.0833333	0	0.5	0.333333	0.0909091	absent	present	present	present	absent	absent	present
C5	0.583333	0.166667	0.0833333	0	0.5	0.333333	0.0909091	absent	present	present	present	absent	absent	present
TFRC	0.416667	0	0.166667	0	0.416667	0.416667	0	absent	present	present	present	absent	absent	present
ITGB2	0.25	0.0833333	0.0833333	0	0.5	0.333333	0.0909091	absent	present	present	present	absent	absent	present
FABP3	0.416667	0.0833333	0.0833333	0	0.75	0.5	0.181818	absent	present	present	present	absent	absent	present
APOA4	0.916667	0.0833333	0.166667	0	0.916667	0.25	0.0909091	absent	present	present	present	absent	absent	present
EPB41	0.583333	0.166667	0.166667	0	0.583333	0.333333	0.181818	absent	present	present	present	absent	absent	present
HCLS1	0.583333	0.0833333	0.0833333	0	0.833333	0.333333	0.181818	absent	present	present	present	absent	absent	present
FABP4	0.333333	0	0.0833333	0	0.416667	0.25	0.0909091	absent	present	present	present	absent	absent	present
ANK1	0.25	0	0.0833333	0.15	0.75	0.75	0.181818	absent	present	present	present	absent	absent	present
TPSB2	0.333333	0	0.166667	0	0.416667	0.25	0	absent	present	present	present	absent	absent	present
TNC	0.333333	0	0.0833333	0	0.333333	0.25	0	absent	present	present	present	absent	absent	present
MYL9	0.333333	0	0.0833333	0	0.75	0.833333	0	absent	present	present	present	absent	absent	present
MNDA	0.333333	0	0.166667	0.05	0.5	0.583333	0.0909091	absent	present	present	present	absent	absent	present
LIMS1	0.5	0	0.0833333	0	0.666667	0.333333	0.181818	absent	present	present	present	absent	absent	present
PIP4K2A	0.333333	0	0.166667	0	0.916667	0.333333	0.181818	absent	present	present	present	absent	absent	present
YARS1	0.416667	0	0.166667	0	0.416667	0.25	0.0909091	absent	present	present	present	absent	absent	present
RAB8A	0.666667	0.166667	0.166667	0	0.583333	0.333333	0.181818	absent	present	present	present	absent	absent	present
ATP6V0D1	0.416667	0.166667	0.166667	0	0.416667	0.25	0.0909091	absent	present	present	present	absent	absent	present
PTK7	0.5	0.166667	0.0833333	0	0.416667	0.25	0	absent	present	present	present	absent	absent	present
EEA1	0.583333	0.0833333	0.0833333	0	0.25	0.25	0.0909091	absent	present	present	present	absent	absent	present
DBN1	0.5	0.0833333	0.0833333	0	0.666667	0.5	0	absent	present	present	present	absent	absent	present
CD163	0.5	0.166667	0.166667	0	0.666667	0.333333	0.181818	absent	present	present	present	absent	absent	present
STX12	0.5	0.0833333	0.166667	0	0.5	0.25	0.0909091	absent	present	present	present	absent	absent	present
COLGALT1	0.583333	0.166667	0.166667	0	0.916667	0.583333	0.181818	absent	present	present	present	absent	absent	present
PALLD	0.416667	0	0.0833333	0	0.666667	0.25	0.0909091	absent	present	present	present	absent	absent	present
ARHGEF2	0.416667	0	0.166667	0.15	0.416667	0.416667	0	absent	present	present	present	absent	absent	present
LPP	0.666667	0.166667	0.166667	0	0.666667	0.25	0.181818	absent	present	present	present	absent	absent	present
HVCN1	0.333333	0	0.0833333	0	0.333333	0.583333	0.0909091	absent	present	present	present	absent	absent	present
SCLT1	0.583333	0.166667	0.166667	0	0.416667	0.416667	0.181818	absent	present	present	present	absent	absent	present
QKI	0.416667	0	0.166667	0.05	0.5	0.333333	0.181818	absent	present	present	present	absent	absent	present
SPON1	0.666667	0.166667	0.0833333	0	0.833333	0.416667	0.181818	absent	present	present	present	absent	absent	present
CORO1C	0.5	0.0833333	0.0833333	0	0.916667	0.5	0.0909091	absent	present	present	present	absent	absent	present
AGRN	0.333333	0	0.0833333	0.05	0.583333	0.166667	0.272727	absent	present	present	present	absent	present	absent
EPB41L3	0.583333	0	0.0833333	0	0.25	0.0833333	0.454545	absent	present	present	present	absent	present	absent
NPC1	0.5	0.0833333	0	0	0.416667	0.5	0.454545	absent	present	present	present	absent	absent	absent
BAG2	0.583333	0.166667	0.166667	0	0.833333	0.416667	0.272727	absent	present	present	present	absent	absent	absent
F13A1	0.333333	0	0.166667	0	0.916667	0.416667	0.363636	absent	present	present	present	absent	absent	absent
APOC3	0.5	0.0833333	0.166667	0	0.333333	0.25	0.272727	absent	present	present	present	absent	absent	absent
C1QB	0.416667	0.166667	0.0833333	0	1	0.666667	0.636364	absent	present	present	present	absent	absent	absent
C1QC	0.583333	0	0.0833333	0	0.666667	0.583333	0.272727	absent	present	present	present	absent	absent	absent
C4BPA	0.25	0	0.0833333	0	0.833333	0.75	0.272727	absent	present	present	present	absent	absent	absent
C1S	0.583333	0.166667	0.166667	0	0.75	0.5	0.363636	absent	present	present	present	absent	absent	absent
ITGAM	0.25	0	0.0833333	0	0.666667	0.75	0.272727	absent	present	present	present	absent	absent	absent
VCAN	0.416667	0	0.0833333	0	0.833333	0.333333	0.272727	absent	present	present	present	absent	absent	absent
MMP9	0.25	0	0.0833333	0.05	0.25	0.25	0.454545	absent	present	present	present	absent	absent	absent
AZU1	0.25	0	0.166667	0.05	0.5	0.416667	0.363636	absent	present	present	present	absent	absent	absent
MRC1	0.5	0.0833333	0.166667	0	0.833333	0.666667	0.272727	absent	present	present	present	absent	absent	absent
GCA	0.5	0.0833333	0.166667	0.05	0.75	0.5	0.272727	absent	present	present	present	absent	absent	absent
AQP1	0.333333	0	0.166667	0.05	0.916667	0.916667	0.363636	absent	present	present	present	absent	absent	absent
FCER1G	0.416667	0.0833333	0.0833333	0	0.916667	0.583333	0.545455	absent	present	present	present	absent	absent	absent
GARS1	0.583333	0.166667	0.166667	0	0.833333	0.333333	0.272727	absent	present	present	present	absent	absent	absent
CAMP	0.333333	0	0.0833333	0	0.5	0.416667	0.272727	absent	present	present	present	absent	absent	absent
RHOG	0.583333	0	0.166667	0	0.916667	0.333333	0.272727	absent	present	present	present	absent	absent	absent
LRP1	0.333333	0	0.0833333	0	0.5	0.666667	0.363636	absent	present	present	present	absent	absent	absent
EFEMP1	0.333333	0	0.0833333	0	0.666667	0.333333	0.272727	absent	present	present	present	absent	absent	absent
ITIH4	0.583333	0.166667	0.0833333	0	0.833333	0.333333	0.272727	absent	present	present	present	absent	absent	absent
RSU1	0.583333	0.166667	0.166667	0	0.833333	0.5	0.363636	absent	present	present	present	absent	absent	absent
INF2	0.5	0.0833333	0.166667	0.1	0.833333	0.333333	0.272727	absent	present	present	present	absent	absent	absent
AEBP1	0.416667	0	0	0	0.833333	0.75	0.909091	absent	present	present	present	absent	absent	absent
ELMO1	0.416667	0.166667	0.166667	0.05	1	0.5	0.636364	absent	present	present	present	absent	absent	absent
LMCD1	0.5	0.0833333	0.0833333	0	0.916667	0.5	0.363636	absent	present	present	present	absent	absent	absent
LIMCH1	0.25	0	0.166667	0	0.583333	0.416667	0.454545	absent	present	present	present	absent	absent	absent
TIAL1	0.166667	0.333333	0.166667	0.15	0.0833333	0	0	present	absent	present	present	present	present	present
PDLIM7	0.0833333	0.333333	0.166667	0	0.166667	0.416667	0.0909091	present	absent	present	present	present	absent	present
AIDA	0	0.333333	0.166667	0.15	0	0.416667	0.272727	present	absent	present	present	present	absent	absent
PDXK	0.25	0.25	0.0833333	0	0	0	0	absent	absent	present	present	present	present	present
PMM2	0.916667	0.416667	0.0833333	0	0.0833333	0	0.0909091	absent	absent	present	present	present	present	present
HMGB3	0.75	0.75	0.166667	0.1	0.0833333	0	0	absent	absent	present	present	present	present	present
DYNC1LI2	0.666667	0.25	0.166667	0	0.0833333	0	0.0909091	absent	absent	present	present	present	present	present
CHMP2A	0.583333	0.25	0.166667	0.05	0.0833333	0	0.0909091	absent	absent	present	present	present	present	present
NDUFA2	0.583333	0.333333	0.0833333	0	0.0833333	0.0833333	0	absent	absent	present	present	present	present	present
BUB3	0.583333	0.333333	0.0833333	0	0.0833333	0	0.0909091	absent	absent	present	present	present	present	present
NARS1	0.5	0.333333	0	0	0.0833333	0	0	absent	absent	present	present	present	present	present
DPM1	0.666667	0.416667	0.166667	0.05	0.0833333	0	0.0909091	absent	absent	present	present	present	present	present
EIF5B	0.666667	0.583333	0.166667	0.05	0.166667	0	0.0909091	absent	absent	present	present	present	present	present
NDUFS7	0.75	0.416667	0.166667	0.05	0.0833333	0.166667	0.0909091	absent	absent	present	present	present	present	present
VPS4B	0.666667	0.25	0.166667	0	0.166667	0.0833333	0	absent	absent	present	present	present	present	present
SF3B1	0.5	0.25	0.0833333	0	0	0	0	absent	absent	present	present	present	present	present
ZMPSTE24	0.583333	0.333333	0.0833333	0	0.166667	0	0.0909091	absent	absent	present	present	present	present	present
RBBP9	0.583333	0.25	0.0833333	0.1	0	0	0.0909091	absent	absent	present	present	present	present	present
TOMM70	0.5	0.25	0.166667	0.05	0.0833333	0	0.0909091	absent	absent	present	present	present	present	present
SORBS2	0.75	0.916667	0.0833333	0	0.0833333	0	0.0909091	absent	absent	present	present	present	present	present
PRPF6	0.666667	0.583333	0.166667	0.05	0	0	0.0909091	absent	absent	present	present	present	present	present
CDS2	0.666667	0.416667	0.166667	0.05	0.166667	0.0833333	0.0909091	absent	absent	present	present	present	present	present
BPNT1	0.833333	0.583333	0.166667	0	0.0833333	0	0.0909091	absent	absent	present	present	present	present	present
AGR2	0.583333	0.25	0.166667	0.05	0	0	0	absent	absent	present	present	present	present	present
CST3	0.583333	0.25	0.166667	0	0.166667	0	0.0909091	absent	absent	present	present	present	present	present
PCCB	0.833333	0.833333	0.166667	0.1	0	0	0.0909091	absent	absent	present	present	present	present	present
SSB	0.583333	0.666667	0.166667	0	0	0	0.0909091	absent	absent	present	present	present	present	present
SNRNP70	0.583333	0.25	0.0833333	0.05	0.166667	0	0	absent	absent	present	present	present	present	present
SNRPA	0.583333	0.25	0.0833333	0	0	0	0	absent	absent	present	present	present	present	present
GSTA2	0.75	0.416667	0.0833333	0.05	0	0	0	absent	absent	present	present	present	present	present
CNP	0.666667	0.5	0.0833333	0	0.166667	0	0.0909091	absent	absent	present	present	present	present	present
PARP1	0.75	0.25	0.166667	0.05	0.0833333	0	0.0909091	absent	absent	present	present	present	present	present
SCGB1A1	0.75	0.416667	0.166667	0.05	0	0	0	absent	absent	present	present	present	present	present
TPR	0.666667	0.25	0.0833333	0	0	0	0	absent	absent	present	present	present	present	present
CDH1	0.666667	0.25	0.166667	0	0.0833333	0	0	absent	absent	present	present	present	present	present
UCHL3	0.666667	0.583333	0.166667	0.05	0.0833333	0.166667	0	absent	absent	present	present	present	present	present
YBX3	0.5	0.25	0.0833333	0	0.0833333	0	0.0909091	absent	absent	present	present	present	present	present
OGN	0.416667	0.25	0.166667	0	0.0833333	0	0.0909091	absent	absent	present	present	present	present	present
NME2	0.75	0.5	0.0833333	0.05	0	0	0.0909091	absent	absent	present	present	present	present	present
EIF4B	0.583333	0.333333	0.0833333	0	0.0833333	0	0.0909091	absent	absent	present	present	present	present	present
DNAJB2	0.583333	0.333333	0.0833333	0.05	0.0833333	0	0.0909091	absent	absent	present	present	present	present	present
APEX1	0.583333	0.25	0	0	0.0833333	0	0.0909091	absent	absent	present	present	present	present	present
MARCKS	0.583333	0.25	0.166667	0	0.0833333	0	0.0909091	absent	absent	present	present	present	present	present
DNAJA1	0.75	0.666667	0.166667	0.05	0.0833333	0	0.0909091	absent	absent	present	present	present	present	present
PFN2	0.833333	0.5	0.166667	0	0.0833333	0	0	absent	absent	present	present	present	present	present
PSMB10	0.583333	0.25	0.166667	0.05	0.0833333	0	0.0909091	absent	absent	present	present	present	present	present
RANBP1	0.666667	0.416667	0.0833333	0	0.0833333	0	0.0909091	absent	absent	present	present	present	present	present
SARS1	0.583333	0.25	0.166667	0	0.0833333	0.0833333	0.0909091	absent	absent	present	present	present	present	present
HNMT	0.25	0.25	0.166667	0	0	0	0.0909091	absent	absent	present	present	present	present	present
PDLIM4	0.833333	0.666667	0.0833333	0	0.0833333	0	0.0909091	absent	absent	present	present	present	present	present
RPS6KA3	0.666667	0.25	0.0833333	0	0.0833333	0	0	absent	absent	present	present	present	present	present
SLC25A1	0.666667	0.416667	0.166667	0	0.0833333	0.0833333	0.181818	absent	absent	present	present	present	present	present
COPB1	0.666667	0.5	0	0	0.0833333	0	0.0909091	absent	absent	present	present	present	present	present
RAD23B	0.583333	0.25	0.166667	0	0.0833333	0	0	absent	absent	present	present	present	present	present
ALDH18A1	0.583333	0.5	0.0833333	0.15	0.0833333	0	0.0909091	absent	absent	present	present	present	present	present
EIF5	0.583333	0.416667	0.166667	0.15	0.0833333	0	0	absent	absent	present	present	present	present	present
EIF3B	0.583333	0.25	0.0833333	0	0.0833333	0	0.0909091	absent	absent	present	present	present	present	present
MARS1	0.833333	0.833333	0.166667	0	0.0833333	0.0833333	0.0909091	absent	absent	present	present	present	present	present
PRPS1	0.666667	0.25	0.0833333	0	0.0833333	0	0.0909091	absent	absent	present	present	present	present	present
PCBD1	0.583333	0.583333	0	0	0.0833333	0	0	absent	absent	present	present	present	present	present
RPS7	0.75	0.25	0.0833333	0	0.0833333	0.0833333	0.0909091	absent	absent	present	present	present	present	present
PPP2R2A	0.583333	0.416667	0.166667	0.05	0.166667	0	0.0909091	absent	absent	present	present	present	present	present
SNRPN	0.666667	0.25	0.0833333	0	0.0833333	0	0	absent	absent	present	present	present	present	present
SKP1	0.666667	0.25	0.0833333	0	0.0833333	0	0	absent	absent	present	present	present	present	present
BASP1	0.75	0.333333	0.0833333	0	0	0	0	absent	absent	present	present	present	present	present
PITPNA	0.916667	0.583333	0.166667	0	0.0833333	0.0833333	0.0909091	absent	absent	present	present	present	present	present
RPL18A	0.583333	0.25	0.0833333	0.1	0.0833333	0	0.0909091	absent	absent	present	present	present	present	present
PRKCD	0.75	0.583333	0.166667	0.1	0.0833333	0	0.0909091	absent	absent	present	present	present	present	present
GFPT1	0.583333	0.25	0.0833333	0.05	0	0	0	absent	absent	present	present	present	present	present
KLC1	0.583333	0.25	0.166667	0	0.0833333	0.0833333	0.0909091	absent	absent	present	present	present	present	present
SCRN1	0.583333	0.333333	0.0833333	0	0	0	0	absent	absent	present	present	present	present	present
TRAP1	0.416667	0.333333	0.0833333	0.15	0.0833333	0	0.0909091	absent	absent	present	present	present	present	present
DLG1	0.5	0.333333	0	0.15	0.0833333	0	0	absent	absent	present	present	present	present	present
PRKAA1	0.666667	0.416667	0.0833333	0	0.0833333	0.0833333	0.0909091	absent	absent	present	present	present	present	present
PABPC4	0.75	0.583333	0.166667	0	0.0833333	0.0833333	0.0909091	absent	absent	present	present	present	present	present
PDAP1	0.583333	0.5	0.166667	0	0.166667	0	0.0909091	absent	absent	present	present	present	present	present
CAMK2D	0.416667	0.25	0.0833333	0	0	0	0.0909091	absent	absent	present	present	present	present	present
UBAP2L	0.583333	0.583333	0.166667	0.15	0.0833333	0	0	absent	absent	present	present	present	present	present
FKBP8	0.583333	0.25	0.0833333	0.15	0.0833333	0.0833333	0	absent	absent	present	present	present	present	present
CAPRIN1	0.75	0.75	0.166667	0	0.0833333	0.0833333	0.0909091	absent	absent	present	present	present	present	present
CLINT1	0.666667	0.5	0.0833333	0	0.166667	0.0833333	0.0909091	absent	absent	present	present	present	present	present
SMC1A	0.666667	0.25	0.166667	0	0.0833333	0	0	absent	absent	present	present	present	present	present
PTGR1	0.75	0.416667	0.0833333	0	0.0833333	0	0	absent	absent	present	present	present	present	present
SART3	0.583333	0.333333	0.166667	0	0	0	0	absent	absent	present	present	present	present	present
EFTUD2	0.583333	0.416667	0.0833333	0	0.166667	0.0833333	0	absent	absent	present	present	present	present	present
PTPA	0.75	0.666667	0.166667	0.1	0.0833333	0	0.0909091	absent	absent	present	present	present	present	present
RNPS1	0.583333	0.5	0.0833333	0.15	0.0833333	0	0.0909091	absent	absent	present	present	present	present	present
PPP1R7	0.583333	0.416667	0.0833333	0	0.166667	0	0.0909091	absent	absent	present	present	present	present	present
SF1	0.666667	0.416667	0.166667	0	0.0833333	0	0.0909091	absent	absent	present	present	present	present	present
ATP6V1F	0.583333	0.333333	0.0833333	0.05	0.0833333	0.0833333	0.0909091	absent	absent	present	present	present	present	present
TOR1AIP1	0.583333	0.333333	0.166667	0.05	0.0833333	0	0	absent	absent	present	present	present	present	present
RRAGB	0.416667	0.25	0.166667	0	0.0833333	0.0833333	0.0909091	absent	absent	present	present	present	present	present
PRPF8	0.75	0.583333	0.166667	0.05	0.166667	0	0.0909091	absent	absent	present	present	present	present	present
DDX46	0.5	0.583333	0.0833333	0	0	0	0.0909091	absent	absent	present	present	present	present	present
HDGFL2	0.916667	0.833333	0.166667	0	0.0833333	0	0.0909091	absent	absent	present	present	present	present	present
HUWE1	0.5	0.25	0.166667	0.1	0.0833333	0	0.0909091	absent	absent	present	present	present	present	present
NUP93	0.583333	0.333333	0.0833333	0.1	0	0	0.0909091	absent	absent	present	present	present	present	present
LRRC47	0.5	0.25	0.0833333	0	0.0833333	0	0	absent	absent	present	present	present	present	present
CPSF7	0.666667	0.5	0.0833333	0.1	0.0833333	0	0.0909091	absent	absent	present	present	present	present	present
EMC1	0.5	0.5	0.0833333	0.15	0.166667	0.166667	0.181818	absent	absent	present	present	present	present	present
SCCPDH	0.75	0.333333	0.166667	0	0.0833333	0	0.0909091	absent	absent	present	present	present	present	present
SMARCC2	0.583333	0.5	0.166667	0.1	0.0833333	0	0	absent	absent	present	present	present	present	present
PCNP	0.833333	0.5	0.166667	0	0.166667	0	0.0909091	absent	absent	present	present	present	present	present
PSPC1	0.666667	0.25	0.0833333	0.15	0	0	0.0909091	absent	absent	present	present	present	present	present
HSPH1	0.333333	0.416667	0.0833333	0.05	0	0	0	absent	absent	present	present	present	present	present
ARPC1A	0.75	0.583333	0.166667	0	0.0833333	0.0833333	0.0909091	absent	absent	present	present	present	present	present
COPS5	0.583333	0.25	0.0833333	0	0.0833333	0	0.0909091	absent	absent	present	present	present	present	present
GCDH	0.75	0.416667	0.166667	0.05	0.166667	0.0833333	0.0909091	absent	absent	present	present	present	present	present
EXOC4	0.75	0.75	0.166667	0	0.166667	0.0833333	0.0909091	absent	absent	present	present	present	present	present
OTUB1	0.583333	0.25	0.0833333	0.05	0.0833333	0	0	absent	absent	present	present	present	present	present
GMPPA	0.666667	0.25	0.0833333	0	0	0	0	absent	absent	present	present	present	present	present
BTF3L4	0.583333	0.416667	0.0833333	0	0.0833333	0.0833333	0.0909091	absent	absent	present	present	present	present	present
PRRC1	0.916667	0.916667	0.166667	0	0.0833333	0	0	absent	absent	present	present	present	present	present
CFAP57	0.583333	0.333333	0.166667	0.05	0.166667	0.166667	0.181818	absent	absent	present	present	present	present	present
TBCB	0.666667	0.5	0.166667	0	0.166667	0	0.0909091	absent	absent	present	present	present	present	present
PSMB7	0.25	0.416667	0.166667	0	0	0	0	absent	absent	present	present	present	present	present
PSMD1	0.666667	0.333333	0.166667	0	0.0833333	0.0833333	0.0909091	absent	absent	present	present	present	present	present
HNRNPUL1	0.666667	0.25	0.166667	0	0.0833333	0	0	absent	absent	present	present	present	present	present
APOO	0.666667	0.5	0.166667	0.15	0.0833333	0	0.181818	absent	absent	present	present	present	present	present
SLIRP	0.75	0.333333	0.166667	0	0.166667	0	0	absent	absent	present	present	present	present	present
PPA2	0.583333	0.25	0.166667	0	0.0833333	0	0.0909091	absent	absent	present	present	present	present	present
RANBP3	0.583333	0.5	0.0833333	0.15	0.166667	0	0.0909091	absent	absent	present	present	present	present	present
RPRD1B	0.666667	0.666667	0.166667	0.1	0.166667	0	0	absent	absent	present	present	present	present	present
DIABLO	0.5	0.25	0.0833333	0.05	0	0	0	absent	absent	present	present	present	present	present
OLA1	0.583333	0.333333	0.166667	0	0	0.0833333	0.0909091	absent	absent	present	present	present	present	present
DDX19A	0.75	0.75	0.166667	0	0.0833333	0	0.0909091	absent	absent	present	present	present	present	present
ADPRS	0.583333	0.25	0.166667	0	0.166667	0.0833333	0.181818	absent	absent	present	present	present	present	present
BCLAF1	0.75	0.666667	0.166667	0.05	0.0833333	0	0.0909091	absent	absent	present	present	present	present	present
LARS1	0.583333	0.25	0.0833333	0	0.0833333	0	0	absent	absent	present	present	present	present	present
SAE1	0.75	0.333333	0.166667	0	0.166667	0	0.181818	absent	absent	present	present	present	present	present
UBA2	0.583333	0.416667	0.0833333	0.05	0	0	0	absent	absent	present	present	present	present	present
PFDN2	0.583333	0.333333	0.0833333	0	0.0833333	0	0.0909091	absent	absent	present	present	present	present	present
SNX12	0.583333	0.333333	0.0833333	0	0.166667	0	0.0909091	absent	absent	present	present	present	present	present
NDRG2	0.666667	0.333333	0.166667	0	0	0	0	absent	absent	present	present	present	present	present
PSMD13	0.666667	0.25	0.166667	0	0.0833333	0	0	absent	absent	present	present	present	present	present
NSFL1C	0.416667	0.25	0.166667	0	0	0	0	absent	absent	present	present	present	present	present
HIGD1A	0.666667	0.25	0.166667	0.1	0.0833333	0	0.0909091	absent	absent	present	present	present	present	present
REXO2	0.583333	0.416667	0	0	0.166667	0.0833333	0.0909091	absent	absent	present	present	present	present	present
UFC1	0.666667	0.416667	0.0833333	0.05	0.0833333	0	0	absent	absent	present	present	present	present	present
DYNC1LI1	0.666667	0.25	0.166667	0.05	0	0	0	absent	absent	present	present	present	present	present
DNM1L	0.583333	0.5	0.166667	0.05	0.416667	0.166667	0.181818	absent	absent	present	present	absent	present	present
TOM1	0.666667	0.5	0.166667	0	0.333333	0	0	absent	absent	present	present	absent	present	present
TXNDC12	0.666667	0.333333	0.166667	0.05	0.25	0.0833333	0.0909091	absent	absent	present	present	absent	present	present
GC	0.583333	0.333333	0.0833333	0	0.666667	0.166667	0.0909091	absent	absent	present	present	absent	present	present
RPS17	0.666667	0.333333	0	0	0.25	0.0833333	0.0909091	absent	absent	present	present	absent	present	present
TPT1	0.583333	0.333333	0.0833333	0	0.25	0.0833333	0.0909091	absent	absent	present	present	absent	present	present
RPL17	0.666667	0.583333	0.0833333	0	0.5	0.166667	0.0909091	absent	absent	present	present	absent	present	present
ATP5PF	0.666667	0.583333	0.166667	0	0.25	0	0.0909091	absent	absent	present	present	absent	present	present
CRABP2	0.583333	0.583333	0	0	0.25	0	0	absent	absent	present	present	absent	present	present
ALDH1B1	0.416667	0.416667	0.0833333	0	0.333333	0.166667	0.0909091	absent	absent	present	present	absent	present	present
SERPINF1	0.666667	0.416667	0.0833333	0	0.25	0	0	absent	absent	present	present	absent	present	present
RECQL	0.5	0.333333	0.166667	0	0.25	0.0833333	0.181818	absent	absent	present	present	absent	present	present
PSMD4	0.583333	0.25	0.166667	0	0.25	0.0833333	0.0909091	absent	absent	present	present	absent	present	present
MANF	0.833333	0.333333	0.0833333	0	0.25	0.166667	0	absent	absent	present	present	absent	present	present
RPS15	0.666667	0.25	0.166667	0	0.25	0	0.0909091	absent	absent	present	present	absent	present	present
RPS24	0.666667	0.25	0.166667	0	0.25	0	0.0909091	absent	absent	present	present	absent	present	present
EIF4G2	0.666667	0.666667	0.166667	0	0.25	0.166667	0.181818	absent	absent	present	present	absent	present	present
FKBP3	0.833333	0.666667	0.166667	0	0.25	0.0833333	0.0909091	absent	absent	present	present	absent	present	present
U2AF1	0.75	0.666667	0.166667	0.05	0.25	0.0833333	0.0909091	absent	absent	present	present	absent	present	present
PFKP	0.916667	1	0.0833333	0	0.25	0.0833333	0.181818	absent	absent	present	present	absent	present	present
PTPN11	0.583333	0.5	0.166667	0	0.416667	0.0833333	0.0909091	absent	absent	present	present	absent	present	present
ASPH	0.583333	0.25	0.166667	0	0.333333	0.166667	0.0909091	absent	absent	present	present	absent	present	present
MYO1E	0.5	0.416667	0.166667	0	0.416667	0.0833333	0.0909091	absent	absent	present	present	absent	present	present
PSMD6	0.5	0.416667	0.166667	0	0.25	0.0833333	0.0909091	absent	absent	present	present	absent	present	present
NEDD8	0.75	0.583333	0.166667	0	0.25	0.0833333	0	absent	absent	present	present	absent	present	present
RAB11FIP1	0.833333	0.333333	0.166667	0.05	0.583333	0.166667	0.181818	absent	absent	present	present	absent	present	present
LEMD2	0.583333	0.25	0.166667	0	0.25	0	0.181818	absent	absent	present	present	absent	present	present
PGAM5	0.583333	0.25	0.166667	0	0.25	0.0833333	0.0909091	absent	absent	present	present	absent	present	present
HNRNPAB	0.583333	0.5	0.166667	0.15	0.333333	0.166667	0.0909091	absent	absent	present	present	absent	present	present
PLGRKT	0.583333	0.25	0.166667	0	0.25	0.0833333	0.0909091	absent	absent	present	present	absent	present	present
SRP68	0.666667	0.333333	0.0833333	0.05	0.25	0	0.0909091	absent	absent	present	present	absent	present	present
SH3GLB1	0.583333	0.25	0.166667	0	0.25	0.166667	0.0909091	absent	absent	present	present	absent	present	present
TMED7	0.916667	0.5	0.166667	0	0.25	0.0833333	0.0909091	absent	absent	present	present	absent	present	present
TBL2	0.833333	0.916667	0.0833333	0.15	0.333333	0.0833333	0.0909091	absent	absent	present	present	absent	present	present
LYPLA2	0.75	0.333333	0.166667	0.05	0.166667	0.25	0.0909091	absent	absent	present	present	present	absent	present
DCLK1	0.666667	0.333333	0.166667	0	0.75	0.583333	0.181818	absent	absent	present	present	absent	absent	present
FKBP9	0.666667	0.25	0.166667	0	0.75	0.333333	0.0909091	absent	absent	present	present	absent	absent	present
BAG3	0.833333	0.416667	0.166667	0.15	0.75	0.333333	0.181818	absent	absent	present	present	absent	absent	present
TTR	0.916667	0.333333	0.166667	0	0.833333	0.416667	0.181818	absent	absent	present	present	absent	absent	present
PYGL	0.583333	0.333333	0.166667	0	0.5	0.25	0.0909091	absent	absent	present	present	absent	absent	present
CA3	0.583333	0.333333	0.0833333	0	0.416667	0.25	0.0909091	absent	absent	present	present	absent	absent	present
SLC25A6	0.666667	0.25	0.166667	0	0.333333	0.25	0	absent	absent	present	present	absent	absent	present
GLB1	0.75	0.833333	0.0833333	0.05	0.666667	0.416667	0.181818	absent	absent	present	present	absent	absent	present
LSP1	0.583333	0.25	0.166667	0	0.833333	0.333333	0.181818	absent	absent	present	present	absent	absent	present
EPS15	0.666667	0.666667	0.166667	0.15	0.5	0.25	0.181818	absent	absent	present	present	absent	absent	present
GALK1	0.583333	0.25	0.166667	0	0.5	0.25	0.0909091	absent	absent	present	present	absent	absent	present
SQSTM1	0.75	0.583333	0.166667	0.05	0.833333	0.416667	0.181818	absent	absent	present	present	absent	absent	present
ARL8B	0.75	0.333333	0.0833333	0	0.75	0.416667	0.0909091	absent	absent	present	present	absent	absent	present
EPS15L1	0.666667	0.333333	0.166667	0	0.5	0.333333	0.181818	absent	absent	present	present	absent	absent	present
COL2A1	0.75	0.5	0.166667	0	0.166667	0	0.454545	absent	absent	present	present	present	present	absent
MICAL1	0.416667	0.416667	0.0833333	0	0.0833333	0.0833333	0.272727	absent	absent	present	present	present	present	absent
TUBB3	1	0.75	0.0833333	0.15	0.333333	0.0833333	0.363636	absent	absent	present	present	absent	present	absent
SVIL	0.666667	0.5	0.166667	0	0.583333	0.25	0.272727	absent	absent	present	present	absent	absent	absent
IGHG4	0.666667	0.333333	0.166667	0	0.5	0.333333	0.363636	absent	absent	present	present	absent	absent	absent
C1QA	0.583333	0.333333	0.0833333	0	0.916667	0.916667	0.818182	absent	absent	present	present	absent	absent	absent
APOB	0.75	0.25	0.166667	0	1	0.5	0.363636	absent	absent	present	present	absent	absent	absent
CYBB	0.583333	0.25	0.166667	0	0.916667	0.833333	0.545455	absent	absent	present	present	absent	absent	absent
PRG2	0.75	0.25	0.0833333	0.05	0.833333	0.5	0.272727	absent	absent	present	present	absent	absent	absent
ADSL	0.666667	0.5	0.0833333	0.1	0.583333	0.25	0.272727	absent	absent	present	present	absent	absent	absent
PLOD1	0.75	0.25	0.166667	0	0.833333	0.75	0.727273	absent	absent	present	present	absent	absent	absent
COL14A1	0.833333	0.666667	0.166667	0	0.833333	0.583333	0.545455	absent	absent	present	present	absent	absent	absent
APOBR	0.416667	0.25	0.166667	0.1	0.916667	0.666667	0.363636	absent	absent	present	present	absent	absent	absent
SNTB2	0.583333	0.25	0.166667	0	0.5	0.333333	0.272727	absent	absent	present	present	absent	absent	absent
RAB32	0.833333	1	0.166667	0.05	1	0.666667	0.545455	absent	absent	present	present	absent	absent	absent
FLNC	0.583333	0.25	0.0833333	0	0.916667	0.333333	0.636364	absent	absent	present	present	absent	absent	absent
PPP1R12C	0.666667	0.416667	0.166667	0	0.583333	0.333333	0.272727	absent	absent	present	present	absent	absent	absent
PRR12	0.916667	0.833333	0.166667	0	0.916667	0.416667	0.545455	absent	absent	present	present	absent	absent	absent
USP15	0.666667	0.333333	0.0833333	0	0.333333	0.25	0.272727	absent	absent	present	present	absent	absent	absent
TAPBP	0.166667	0.0833333	0.25	0	0.583333	0.25	0	present	present	absent	present	absent	absent	present
COL5A3	0.166667	0.0833333	0.833333	0.05	0.0833333	0.0833333	0.454545	present	present	absent	present	present	present	absent
TIMP3	0.166667	0	0.416667	0	0.166667	0.25	0.272727	present	present	absent	present	present	absent	absent
COL6A6	0	0	0.416667	0	0.75	0.333333	0.272727	present	present	absent	present	absent	absent	absent
PODXL	0.0833333	0	0.25	0.05	0.833333	0.666667	0.545455	present	present	absent	present	absent	absent	absent
CD34	0.0833333	0.0833333	0.75	0.1	1	0.75	0.818182	present	present	absent	present	absent	absent	absent
PPM1F	0.166667	0	0.416667	0	0.833333	0.416667	0.363636	present	present	absent	present	absent	absent	absent
BST2	0.166667	0	0.333333	0.05	0.666667	0.833333	0.818182	present	present	absent	present	absent	absent	absent
KANK2	0.0833333	0	0.333333	0	0.833333	0.916667	1	present	present	absent	present	absent	absent	absent
NPNT	0.166667	0	0.416667	0	0.416667	0.5	0.272727	present	present	absent	present	absent	absent	absent
GIMAP1	0.166667	0	0.25	0.1	0.833333	1	0.818182	present	present	absent	present	absent	absent	absent
HSPA12B	0.0833333	0	0.5	0.05	0.916667	1	1	present	present	absent	present	absent	absent	absent
PALM2AKAP2	0.0833333	0.0833333	0.25	0.05	1	0.916667	1	present	present	absent	present	absent	absent	absent
PLPBP	0.583333	0.166667	0.25	0	0.166667	0	0.0909091	absent	present	absent	present	present	present	present
MGP	0.5	0	0.25	0	0.166667	0	0.181818	absent	present	absent	present	present	present	present
H1-3	0.416667	0	0.25	0	0	0	0	absent	present	absent	present	present	present	present
CAST	0.416667	0.0833333	0.25	0	0.0833333	0	0	absent	present	absent	present	present	present	present
HMGB2	0.666667	0.166667	0.25	0	0	0	0.0909091	absent	present	absent	present	present	present	present
GNA11	0.5	0	0.25	0	0	0	0	absent	present	absent	present	present	present	present
SPCS3	0.5	0.0833333	0.25	0	0	0	0	absent	present	absent	present	present	present	present
SNRPE	0.333333	0	0.25	0	0	0	0	absent	present	absent	present	present	present	present
VAMP2	0.25	0	0.333333	0.05	0	0.0833333	0.181818	absent	present	absent	present	present	present	present
SCGB2A2	0.5	0.0833333	0.25	0.05	0.166667	0.0833333	0.181818	absent	present	absent	present	present	present	present
BPIFB1	0.5	0.0833333	0.25	0.05	0	0	0	absent	present	absent	present	present	present	present
SNX18	0.583333	0.166667	0.25	0	0.166667	0.166667	0	absent	present	absent	present	present	present	present
C11orf54	0.416667	0.166667	0.25	0.15	0	0.0833333	0.0909091	absent	present	absent	present	present	present	present
PRPF19	0.5	0.0833333	0.333333	0	0.0833333	0	0.0909091	absent	present	absent	present	present	present	present
VDAC3	0.5	0.0833333	0.333333	0.1	0.0833333	0.0833333	0.0909091	absent	present	absent	present	present	present	present
NFIB	0.5	0	0.25	0.05	0.333333	0.0833333	0.181818	absent	present	absent	present	absent	present	present
MGST3	0.583333	0.166667	0.25	0	0.333333	0.0833333	0.0909091	absent	present	absent	present	absent	present	present
ARL6IP5	0.25	0	0.25	0	0.5	0.166667	0.0909091	absent	present	absent	present	absent	present	present
HPRT1	0.583333	0.0833333	0.25	0	0.25	0.166667	0.181818	absent	present	absent	present	absent	present	present
PRKAR1A	0.5	0.0833333	0.25	0	0.25	0.0833333	0.0909091	absent	present	absent	present	absent	present	present
RALA	0.25	0	0.333333	0	0.333333	0.0833333	0.181818	absent	present	absent	present	absent	present	present
ELN	0.25	0	0.25	0	0.25	0.166667	0.181818	absent	present	absent	present	absent	present	present
ADH7	0.833333	0.166667	0.833333	0.05	0.25	0	0.0909091	absent	present	absent	present	absent	present	present
LBR	0.583333	0.166667	0.5	0.15	0.25	0	0.0909091	absent	present	absent	present	absent	present	present
NIT1	0.5	0.0833333	0.25	0.05	0.25	0	0.0909091	absent	present	absent	present	absent	present	present
OSTF1	0.5	0.0833333	0.25	0.05	0.25	0.0833333	0.181818	absent	present	absent	present	absent	present	present
VKORC1	0.666667	0.166667	0.333333	0.05	0.333333	0.0833333	0.181818	absent	present	absent	present	absent	present	present
NIBAN1	0.583333	0.0833333	0.25	0	0.25	0.0833333	0.0909091	absent	present	absent	present	absent	present	present
ACOT13	0.583333	0.166667	0.25	0.05	0.416667	0.166667	0.181818	absent	present	absent	present	absent	present	present
ATG3	0.583333	0.166667	0.25	0	0.583333	0.166667	0.0909091	absent	present	absent	present	absent	present	present
APPL1	0.583333	0.0833333	0.25	0	0.416667	0	0.0909091	absent	present	absent	present	absent	present	present
WASF2	0.666667	0.0833333	0.25	0.15	0.25	0.0833333	0	absent	present	absent	present	absent	present	present
CNOT3	0.666667	0	0.5	0.15	0.583333	0.25	0.0909091	absent	present	absent	present	absent	absent	present
DCTN3	0.416667	0.166667	0.333333	0	0.416667	0.25	0.181818	absent	present	absent	present	absent	absent	present
RHOC	0.583333	0	0.5	0.05	0.5	0.25	0.0909091	absent	present	absent	present	absent	absent	present
SLC2A1	0.333333	0	0.333333	0.05	0.833333	0.333333	0.181818	absent	present	absent	present	absent	absent	present
GBP1	0.416667	0.0833333	0.25	0	0.416667	0.25	0.0909091	absent	present	absent	present	absent	absent	present
CRK	0.5	0.0833333	0.333333	0.1	0.5	0.25	0.181818	absent	present	absent	present	absent	absent	present
ENTPD1	0.25	0	0.25	0	0.5	0.666667	0.181818	absent	present	absent	present	absent	absent	present
SERPINB9	0.583333	0.0833333	0.25	0	0.75	0.416667	0.0909091	absent	present	absent	present	absent	absent	present
RAP2B	0.5	0	0.416667	0	0.833333	0.5	0.181818	absent	present	absent	present	absent	absent	present
TAP1	0.416667	0.0833333	0.25	0.05	0.5	0.25	0.181818	absent	present	absent	present	absent	absent	present
TRIP10	0.583333	0.0833333	0.333333	0.05	0.833333	0.5	0.0909091	absent	present	absent	present	absent	absent	present
STXBP1	0.583333	0.166667	0.5	0	0.0833333	0	0.363636	absent	present	absent	present	present	present	absent
SMTN	0.5	0	0.416667	0	0.583333	0.166667	0.272727	absent	present	absent	present	absent	present	absent
WIPF1	0.416667	0.166667	0.25	0.05	1	1	1	absent	present	absent	present	absent	absent	absent
SORBS3	0.583333	0.0833333	0.583333	0	0.583333	0.333333	0.545455	absent	present	absent	present	absent	absent	absent
PALM	0.583333	0.166667	0.583333	0.05	0.916667	1	1	absent	present	absent	present	absent	absent	absent
EFEMP2	0.5	0.166667	0.583333	0	1	0.916667	1	absent	present	absent	present	absent	absent	absent
VWF	0.5	0	0.25	0	1	0.833333	0.909091	absent	present	absent	present	absent	absent	absent
TPM2	0.833333	0.0833333	0.25	0	0.916667	0.5	0.454545	absent	present	absent	present	absent	absent	absent
CD14	0.583333	0.0833333	0.583333	0.15	1	0.916667	0.818182	absent	present	absent	present	absent	absent	absent
HPGD	0.583333	0	0.75	0.1	1	1	1	absent	present	absent	present	absent	absent	absent
TNXB	0.583333	0	0.333333	0	0.666667	0.25	0.636364	absent	present	absent	present	absent	absent	absent
MCAM	0.5	0.0833333	0.5	0	0.916667	1	1	absent	present	absent	present	absent	absent	absent
ITGA1	0.333333	0	0.416667	0	1	1	0.909091	absent	present	absent	present	absent	absent	absent
GNG2	0.416667	0.0833333	0.333333	0	1	0.583333	0.363636	absent	present	absent	present	absent	absent	absent
CD81	0.666667	0.166667	0.5	0	0.75	0.333333	0.363636	absent	present	absent	present	absent	absent	absent
RAB8B	0.5	0	0.333333	0.1	0.916667	0.666667	0.727273	absent	present	absent	present	absent	absent	absent
CAVIN3	0.583333	0.166667	0.833333	0	1	0.75	0.545455	absent	present	absent	present	absent	absent	absent
FERMT2	0.416667	0	0.25	0	0.833333	0.5	0.454545	absent	present	absent	present	absent	absent	absent
LACRT	0.25	0	0.583333	0	0.75	0.333333	0.272727	absent	present	absent	present	absent	absent	absent
GIMAP4	0.333333	0	0.416667	0	1	0.916667	0.909091	absent	present	absent	present	absent	absent	absent
MRC2	0.666667	0.0833333	0.25	0	1	1	1	absent	present	absent	present	absent	absent	absent
KLK5	0.583333	0.166667	0.333333	0.15	0.333333	0.5	0.727273	absent	present	absent	present	absent	absent	absent
FYCO1	0.166667	0.25	0.25	0	0.0833333	0.0833333	0.0909091	present	absent	absent	present	present	present	present
RAI14	0.0833333	0.416667	0.25	0.1	0.5	0.333333	0.272727	present	absent	absent	present	absent	absent	absent
RAB27B	0.75	0.416667	0.25	0.1	0.166667	0.0833333	0.0909091	absent	absent	absent	present	present	present	present
NDUFA4	0.666667	0.416667	0.416667	0	0.166667	0	0.0909091	absent	absent	absent	present	present	present	present
PPM1G	1	1	0.583333	0.05	0.166667	0	0.181818	absent	absent	absent	present	present	present	present
EIF3D	0.833333	0.833333	0.25	0	0.166667	0.0833333	0.0909091	absent	absent	absent	present	present	present	present
NUDT21	0.833333	0.916667	0.25	0.1	0.0833333	0.0833333	0.0909091	absent	absent	absent	present	present	present	present
DNAJA2	1	1	0.666667	0.15	0.166667	0	0.181818	absent	absent	absent	present	present	present	present
PFDN1	0.583333	0.416667	0.25	0	0.0833333	0	0.0909091	absent	absent	absent	present	present	present	present
VAPB	0.833333	0.833333	0.333333	0	0.166667	0.0833333	0.0909091	absent	absent	absent	present	present	present	present
STAU1	0.916667	1	0.25	0.15	0.166667	0.166667	0.181818	absent	absent	absent	present	present	present	present
HMGN2	0.666667	0.583333	0.333333	0	0.0833333	0	0.0909091	absent	absent	absent	present	present	present	present
GSTM1	0.75	0.666667	0.833333	0	0.166667	0	0.181818	absent	absent	absent	present	present	present	present
SNRPA1	0.833333	0.666667	0.416667	0.05	0.166667	0	0.0909091	absent	absent	absent	present	present	present	present
RALB	0.583333	0.416667	0.333333	0	0.0833333	0	0.181818	absent	absent	absent	present	present	present	present
PRKACA	0.5	0.333333	0.333333	0	0.0833333	0	0	absent	absent	absent	present	present	present	present
SDHB	0.666667	0.25	0.25	0.1	0.0833333	0	0.0909091	absent	absent	absent	present	present	present	present
MMUT	0.75	0.583333	0.333333	0.05	0.166667	0	0.0909091	absent	absent	absent	present	present	present	present
ADSS2	0.75	0.833333	0.5	0.15	0.0833333	0.0833333	0.0909091	absent	absent	absent	present	present	present	present
DUT	1	1	0.583333	0.05	0.166667	0.166667	0.0909091	absent	absent	absent	present	present	present	present
MAP2K2	0.333333	0.25	0.25	0.05	0.166667	0	0.0909091	absent	absent	absent	present	present	present	present
GPX4	0.916667	0.5	0.5	0.05	0.0833333	0	0.0909091	absent	absent	absent	present	present	present	present
SRP14	0.916667	0.75	0.25	0.1	0	0	0.0909091	absent	absent	absent	present	present	present	present
STAT3	0.75	0.5	0.333333	0	0	0	0.0909091	absent	absent	absent	present	present	present	present
MAP1B	0.75	0.833333	0.25	0	0.0833333	0	0	absent	absent	absent	present	present	present	present
SRP9	0.75	0.25	0.25	0	0.166667	0.0833333	0.0909091	absent	absent	absent	present	present	present	present
MRE11	0.916667	0.75	0.416667	0.15	0.0833333	0	0.181818	absent	absent	absent	present	present	present	present
FXR1	0.666667	0.333333	0.25	0	0.0833333	0	0.0909091	absent	absent	absent	present	present	present	present
MECP2	0.75	0.583333	0.416667	0	0.166667	0	0.0909091	absent	absent	absent	present	present	present	present
NAP1L1	0.583333	0.25	0.333333	0.05	0.0833333	0.0833333	0.181818	absent	absent	absent	present	present	present	present
ARF6	0.583333	0.333333	0.25	0.05	0.166667	0.0833333	0.0909091	absent	absent	absent	present	present	present	present
GNAI1	0.583333	0.25	0.333333	0.05	0.0833333	0	0.0909091	absent	absent	absent	present	present	present	present
DYNLL1	1	1	0.583333	0	0.166667	0	0.0909091	absent	absent	absent	present	present	present	present
NUCB2	1	1	0.75	0	0.166667	0	0.0909091	absent	absent	absent	present	present	present	present
SORD	1	0.916667	0.416667	0.05	0	0	0	absent	absent	absent	present	present	present	present
FKBP4	0.833333	0.833333	0.583333	0.05	0.166667	0.0833333	0.0909091	absent	absent	absent	present	present	present	present
PIN1	0.75	0.666667	0.25	0	0.0833333	0	0.0909091	absent	absent	absent	present	present	present	present
IQGAP2	0.75	0.25	0.25	0.05	0.0833333	0	0.181818	absent	absent	absent	present	present	present	present
CIRBP	0.583333	0.25	0.333333	0	0.0833333	0	0	absent	absent	absent	present	present	present	present
PTGES3	0.833333	0.416667	0.333333	0	0	0	0.0909091	absent	absent	absent	present	present	present	present
SAFB	0.916667	1	0.75	0.05	0.166667	0.0833333	0.0909091	absent	absent	absent	present	present	present	present
ADIRF	0.416667	0.25	0.25	0	0.166667	0.166667	0.0909091	absent	absent	absent	present	present	present	present
FAM98B	0.75	0.75	0.333333	0.05	0.0833333	0.0833333	0.0909091	absent	absent	absent	present	present	present	present
PDCD4	1	0.833333	0.666667	0.1	0.166667	0.0833333	0.0909091	absent	absent	absent	present	present	present	present
KIAA1217	0.583333	0.25	0.25	0.1	0.0833333	0	0.0909091	absent	absent	absent	present	present	present	present
VPS13C	0.666667	0.5	0.333333	0	0.0833333	0	0.0909091	absent	absent	absent	present	present	present	present
DGLUCY	1	0.916667	0.583333	0.05	0.166667	0	0.181818	absent	absent	absent	present	present	present	present
SYNE1	1	0.916667	0.583333	0.15	0.0833333	0	0	absent	absent	absent	present	present	present	present
TFG	0.333333	0.25	0.25	0	0.0833333	0	0.0909091	absent	absent	absent	present	present	present	present
SCYL1	0.833333	0.75	0.666667	0	0.166667	0.166667	0	absent	absent	absent	present	present	present	present
CDC5L	0.75	0.416667	0.333333	0	0.166667	0.0833333	0.0909091	absent	absent	absent	present	present	present	present
AKAP9	1	0.916667	0.333333	0.15	0.166667	0	0.0909091	absent	absent	absent	present	present	present	present
TUBB2B	0.5	0.25	0.25	0	0	0	0	absent	absent	absent	present	present	present	present
API5	0.916667	1	0.25	0.05	0.0833333	0	0.0909091	absent	absent	absent	present	present	present	present
DPY30	0.916667	1	0.833333	0.15	0	0	0.181818	absent	absent	absent	present	present	present	present
DNAH6	1	1	0.666667	0.05	0.0833333	0	0.181818	absent	absent	absent	present	present	present	present
XRN2	0.916667	0.5	0.5	0.1	0.166667	0.0833333	0.0909091	absent	absent	absent	present	present	present	present
PTPN23	0.75	0.333333	0.25	0.15	0.166667	0	0.0909091	absent	absent	absent	present	present	present	present
CACYBP	0.666667	0.25	0.416667	0	0.166667	0.0833333	0.0909091	absent	absent	absent	present	present	present	present
NANS	0.916667	0.5	0.416667	0.1	0.0833333	0	0	absent	absent	absent	present	present	present	present
SH3GLB2	0.75	0.583333	0.25	0	0.166667	0	0.0909091	absent	absent	absent	present	present	present	present
FARSB	1	0.416667	0.5	0	0.0833333	0	0.0909091	absent	absent	absent	present	present	present	present
RBM12	0.75	0.25	0.25	0.05	0.0833333	0	0	absent	absent	absent	present	present	present	present
ATXN10	1	0.916667	0.416667	0.1	0.166667	0.0833333	0.181818	absent	absent	absent	present	present	present	present
COPS7A	0.583333	0.25	0.416667	0.1	0.0833333	0.0833333	0.0909091	absent	absent	absent	present	present	present	present
PUF60	0.75	1	0.416667	0	0.166667	0.0833333	0.0909091	absent	absent	absent	present	present	present	present
EIF2B4	0.583333	0.333333	0.25	0.15	0.0833333	0	0.0909091	absent	absent	absent	present	present	present	present
AGO2	0.583333	0.5	0.25	0.05	0.0833333	0	0.0909091	absent	absent	absent	present	present	present	present
NCKAP1	0.75	0.25	0.25	0	0.166667	0.0833333	0.181818	absent	absent	absent	present	present	present	present
THRAP3	1	1	0.416667	0	0.0833333	0.0833333	0.0909091	absent	absent	absent	present	present	present	present
SUPT16H	0.666667	0.75	0.25	0	0.166667	0.0833333	0.0909091	absent	absent	absent	present	present	present	present
GMPPB	1	1	0.583333	0	0.0833333	0.0833333	0.0909091	absent	absent	absent	present	present	present	present
CHCHD2	0.916667	0.75	0.666667	0	0.0833333	0.0833333	0.0909091	absent	absent	absent	present	present	present	present
PSMD12	0.75	0.75	0.333333	0	0.5	0.166667	0.181818	absent	absent	absent	present	absent	present	present
IPO5	0.833333	0.666667	0.5	0.05	0.416667	0.0833333	0.0909091	absent	absent	absent	present	absent	present	present
EIF1AY	0.916667	0.833333	0.25	0	0.25	0.0833333	0.0909091	absent	absent	absent	present	absent	present	present
IDH3B	0.833333	0.833333	0.5	0.05	0.416667	0.166667	0.0909091	absent	absent	absent	present	absent	present	present
EIF3G	0.75	0.666667	0.333333	0	0.25	0.166667	0.0909091	absent	absent	absent	present	absent	present	present
CBR3	1	1	1	0.15	0.25	0.166667	0.0909091	absent	absent	absent	present	absent	present	present
DNAJC8	0.833333	0.583333	0.5	0	0.416667	0.0833333	0.181818	absent	absent	absent	present	absent	present	present
SRP72	0.75	0.583333	0.25	0.1	0.5	0.166667	0.181818	absent	absent	absent	present	absent	present	present
SEC24B	0.75	0.583333	0.5	0.15	0.333333	0.0833333	0.181818	absent	absent	absent	present	absent	present	present
ACSL3	0.75	0.833333	0.25	0	0.25	0.166667	0.181818	absent	absent	absent	present	absent	present	present
SNAP29	0.583333	0.75	0.416667	0	0.25	0.166667	0.0909091	absent	absent	absent	present	absent	present	present
OXSR1	0.583333	0.416667	0.25	0	0.416667	0.166667	0.0909091	absent	absent	absent	present	absent	present	present
ACTL6A	0.75	0.5	0.416667	0	0.25	0.166667	0.0909091	absent	absent	absent	present	absent	present	present
EIF4E	0.833333	0.666667	0.5	0.05	0.25	0.0833333	0.0909091	absent	absent	absent	present	absent	present	present
ESD	0.75	0.833333	0.5	0	0.25	0.166667	0.181818	absent	absent	absent	present	absent	present	present
DBT	0.416667	0.916667	0.333333	0.05	0.333333	0.0833333	0.0909091	absent	absent	absent	present	absent	present	present
GSPT1	0.916667	0.75	0.416667	0	0.25	0.0833333	0.0909091	absent	absent	absent	present	absent	present	present
EIF2S2	0.666667	0.416667	0.25	0	0.25	0.0833333	0.0909091	absent	absent	absent	present	absent	present	present
ACO1	0.75	0.666667	0.25	0.05	0.333333	0.166667	0.181818	absent	absent	absent	present	absent	present	present
TCEA1	1	1	0.416667	0.15	0.416667	0	0.0909091	absent	absent	absent	present	absent	present	present
RPS12	0.75	0.666667	0.25	0	0.25	0.0833333	0.0909091	absent	absent	absent	present	absent	present	present
RPA1	0.916667	0.833333	0.416667	0	0.25	0.0833333	0.0909091	absent	absent	absent	present	absent	present	present
CD82	0.75	0.416667	0.833333	0.1	0.25	0.0833333	0.181818	absent	absent	absent	present	absent	present	present
CMPK1	0.833333	0.75	0.333333	0	0.25	0.0833333	0.0909091	absent	absent	absent	present	absent	present	present
PPP1CC	0.833333	1	0.583333	0.1	0.25	0.0833333	0.181818	absent	absent	absent	present	absent	present	present
ARL1	1	0.916667	0.5	0.15	0.25	0.0833333	0.0909091	absent	absent	absent	present	absent	present	present
RANGAP1	0.75	0.5	0.25	0.05	0.25	0.166667	0.0909091	absent	absent	absent	present	absent	present	present
AGFG1	0.666667	0.333333	0.25	0	0.5	0.166667	0.181818	absent	absent	absent	present	absent	present	present
UBE2M	0.75	0.75	0.583333	0	0.333333	0	0.0909091	absent	absent	absent	present	absent	present	present
VBP1	1	1	0.333333	0	0.25	0	0.181818	absent	absent	absent	present	absent	present	present
LSM6	1	0.5	0.25	0.15	0.25	0	0.0909091	absent	absent	absent	present	absent	present	present
CSNK2A1	1	1	0.583333	0.15	0.25	0.0833333	0.0909091	absent	absent	absent	present	absent	present	present
GBE1	0.5	0.333333	0.333333	0	0.333333	0.0833333	0.0909091	absent	absent	absent	present	absent	present	present
C1QBP	0.75	0.5	0.25	0	0.25	0.0833333	0	absent	absent	absent	present	absent	present	present
AIMP1	1	0.583333	0.333333	0.1	0.25	0.0833333	0.0909091	absent	absent	absent	present	absent	present	present
GOLGA4	0.583333	0.25	0.5	0	0.25	0.166667	0.181818	absent	absent	absent	present	absent	present	present
CUL4A	1	0.583333	0.25	0.15	0.333333	0.0833333	0.0909091	absent	absent	absent	present	absent	present	present
TMED2	0.75	0.416667	0.25	0.1	0.333333	0.166667	0.181818	absent	absent	absent	present	absent	present	present
ELOB	0.833333	0.666667	0.333333	0	0.25	0.0833333	0.181818	absent	absent	absent	present	absent	present	present
WDR44	1	1	0.833333	0.05	0.583333	0.0833333	0.181818	absent	absent	absent	present	absent	present	present
UBR4	0.75	0.416667	0.25	0.15	0.333333	0.0833333	0.0909091	absent	absent	absent	present	absent	present	present
DHX30	0.583333	0.583333	0.333333	0.1	0.25	0.166667	0.181818	absent	absent	absent	present	absent	present	present
LPCAT2	0.5	0.5	0.25	0	0.5	0.166667	0.0909091	absent	absent	absent	present	absent	present	present
MOB1B	0.666667	0.333333	0.416667	0	0.25	0	0.0909091	absent	absent	absent	present	absent	present	present
NUP54	1	1	0.583333	0.15	0.25	0.166667	0.181818	absent	absent	absent	present	absent	present	present
TMED4	1	1	0.916667	0.1	0.416667	0.166667	0.181818	absent	absent	absent	present	absent	present	present
ARFGAP2	0.833333	0.583333	0.25	0	0.25	0.0833333	0.0909091	absent	absent	absent	present	absent	present	present
PPP1R13L	0.5	0.416667	0.333333	0.05	0.25	0	0	absent	absent	absent	present	absent	present	present
FAM3C	0.75	1	0.25	0.15	0.25	0	0.0909091	absent	absent	absent	present	absent	present	present
LRRC59	1	1	0.5	0	0.333333	0.166667	0.0909091	absent	absent	absent	present	absent	present	present
DCPS	0.916667	0.75	0.75	0	0.25	0.0833333	0.181818	absent	absent	absent	present	absent	present	present
CMBL	0.583333	0.5	0.333333	0	0.416667	0	0.181818	absent	absent	absent	present	absent	present	present
PDLIM5	0.833333	0.75	0.333333	0	0.5	0	0.0909091	absent	absent	absent	present	absent	present	present
SNX27	0.75	0.833333	0.5	0.05	0.416667	0.166667	0.0909091	absent	absent	absent	present	absent	present	present
LNPK	0.666667	0.5	0.25	0	0.333333	0.0833333	0.0909091	absent	absent	absent	present	absent	present	present
FAM107B	0.833333	0.916667	0.583333	0.05	0.5	0.0833333	0.181818	absent	absent	absent	present	absent	present	present
UNC45A	0.583333	0.416667	0.25	0.05	0.416667	0.0833333	0.181818	absent	absent	absent	present	absent	present	present
CELSR1	0.833333	1	0.833333	0.05	0.416667	0.0833333	0.181818	absent	absent	absent	present	absent	present	present
SUCLA2	0.75	0.5	0.25	0	0.333333	0.166667	0.181818	absent	absent	absent	present	absent	present	present
VPS28	0.916667	0.916667	0.416667	0	0.25	0	0.0909091	absent	absent	absent	present	absent	present	present
AGO1	1	0.916667	0.333333	0.1	0.333333	0.166667	0.0909091	absent	absent	absent	present	absent	present	present
RTRAF	0.916667	1	0.583333	0	0.333333	0.0833333	0.0909091	absent	absent	absent	present	absent	present	present
DRG1	0.916667	0.416667	0.25	0.1	0.5	0.166667	0.181818	absent	absent	absent	present	absent	present	present
LRRFIP2	0.916667	0.833333	0.25	0	0.333333	0.0833333	0.181818	absent	absent	absent	present	absent	present	present
IGHV3-72	0.833333	0.333333	0.416667	0	0.833333	0.333333	0.181818	absent	absent	absent	present	absent	absent	present
IGHV5-51	0.833333	0.5	0.416667	0.1	0.833333	0.416667	0.181818	absent	absent	absent	present	absent	absent	present
ESYT2	0.833333	0.75	0.25	0	0.416667	0.25	0.0909091	absent	absent	absent	present	absent	absent	present
AP3B1	0.833333	0.416667	0.333333	0	0.25	0.25	0.0909091	absent	absent	absent	present	absent	absent	present
EIF3H	1	0.916667	0.333333	0	0.583333	0.25	0.181818	absent	absent	absent	present	absent	absent	present
ZNF207	1	1	0.833333	0.1	0.583333	0.25	0.181818	absent	absent	absent	present	absent	absent	present
NDUFB5	1	1	0.833333	0	0.25	0.333333	0.181818	absent	absent	absent	present	absent	absent	present
EDF1	0.916667	0.916667	0.583333	0.1	0.416667	0.25	0.181818	absent	absent	absent	present	absent	absent	present
DNAJC13	0.75	0.75	0.25	0.1	0.416667	0.333333	0.0909091	absent	absent	absent	present	absent	absent	present
SEC24D	0.833333	0.916667	0.416667	0	0.75	0.416667	0.181818	absent	absent	absent	present	absent	absent	present
A1BG	0.75	0.25	0.25	0	0.666667	0.25	0.0909091	absent	absent	absent	present	absent	absent	present
ITGAV	0.75	0.666667	0.25	0	0.916667	0.5	0.0909091	absent	absent	absent	present	absent	absent	present
IGF2R	0.833333	0.666667	0.416667	0	0.583333	0.25	0.0909091	absent	absent	absent	present	absent	absent	present
NFKB1	1	1	0.416667	0.05	0.583333	0.416667	0.0909091	absent	absent	absent	present	absent	absent	present
BTF3	0.916667	0.75	0.333333	0.1	0.5	0.333333	0.0909091	absent	absent	absent	present	absent	absent	present
CTSS	0.666667	0.666667	0.333333	0.1	0.75	0.416667	0.181818	absent	absent	absent	present	absent	absent	present
NNMT	0.75	0.833333	0.25	0	0.583333	0.5	0.181818	absent	absent	absent	present	absent	absent	present
CBX5	1	1	0.833333	0.15	0.416667	0.25	0.181818	absent	absent	absent	present	absent	absent	present
CARS1	0.833333	0.833333	0.75	0.1	0.583333	0.25	0.181818	absent	absent	absent	present	absent	absent	present
ATP5MF	0.916667	0.75	0.75	0.15	0.5	0.25	0.181818	absent	absent	absent	present	absent	absent	present
SRP54	0.833333	0.833333	0.333333	0.05	0.5	0.25	0.181818	absent	absent	absent	present	absent	absent	present
MRPS36	0.666667	0.666667	0.25	0.15	0.5	0.25	0.0909091	absent	absent	absent	present	absent	absent	present
REEP5	0.75	0.833333	0.666667	0	0.416667	0.25	0.181818	absent	absent	absent	present	absent	absent	present
GALNT2	0.666667	0.666667	0.25	0.1	0.416667	0.25	0.0909091	absent	absent	absent	present	absent	absent	present
HABP2	0.916667	0.333333	0.416667	0	0.5	0.25	0.0909091	absent	absent	absent	present	absent	absent	present
IFI16	0.666667	0.5	0.416667	0	0.5	0.25	0.181818	absent	absent	absent	present	absent	absent	present
CHMP1B	1	0.5	0.333333	0.05	0.666667	0.25	0.181818	absent	absent	absent	present	absent	absent	present
VPS36	1	1	0.833333	0.1	0.5	0.25	0.181818	absent	absent	absent	present	absent	absent	present
PDPR	0.833333	0.75	0.416667	0.05	0.5	0.416667	0.0909091	absent	absent	absent	present	absent	absent	present
SSH3	0.916667	0.833333	0.5	0.15	0.5	0.25	0.181818	absent	absent	absent	present	absent	absent	present
S100A13	0.75	0.416667	0.416667	0	0.5	0.333333	0.181818	absent	absent	absent	present	absent	absent	present
BPNT2	1	1	0.916667	0.15	0.916667	0.5	0.0909091	absent	absent	absent	present	absent	absent	present
LSM7	0.916667	0.916667	0.333333	0.05	0.5	0.25	0.181818	absent	absent	absent	present	absent	absent	present
CDV3	0.666667	0.833333	0.333333	0	0.75	0.25	0.181818	absent	absent	absent	present	absent	absent	present
MCTS1	0.666667	0.5	0.333333	0.1	0.833333	0.416667	0.181818	absent	absent	absent	present	absent	absent	present
BSN	0.75	0.583333	0.75	0.1	0.75	0.416667	0.181818	absent	absent	absent	present	absent	absent	present
CRYL1	0.75	0.416667	0.416667	0.15	0.666667	0.25	0.181818	absent	absent	absent	present	absent	absent	present
PRG3	0.833333	0.333333	0.333333	0.1	0.75	0.666667	0.181818	absent	absent	absent	present	absent	absent	present
CHMP3	0.75	0.75	0.416667	0.1	0.833333	0.333333	0.181818	absent	absent	absent	present	absent	absent	present
SNX9	0.666667	0.583333	0.416667	0	0.916667	0.583333	0.181818	absent	absent	absent	present	absent	absent	present
STK24	0.833333	0.5	0.416667	0	0.5	0.333333	0.181818	absent	absent	absent	present	absent	absent	present
GTF2F2	1	1	0.666667	0.05	0.166667	0.166667	0.272727	absent	absent	absent	present	present	present	absent
FMO3	0.666667	0.25	0.666667	0.1	0.166667	0.0833333	0.272727	absent	absent	absent	present	present	present	absent
CAP2	1	1	1	0.05	0.166667	0.0833333	0.545455	absent	absent	absent	present	present	present	absent
BROX	0.833333	0.916667	0.5	0	0.166667	0.166667	0.272727	absent	absent	absent	present	present	present	absent
CEP131	0.75	0.416667	0.833333	0	0.0833333	0	0.272727	absent	absent	absent	present	present	present	absent
CEP290	1	1	1	0.1	0.416667	0.0833333	0.272727	absent	absent	absent	present	absent	present	absent
ERLIN1	1	1	0.916667	0.05	0.583333	0.166667	0.272727	absent	absent	absent	present	absent	present	absent
HRAS	1	0.916667	0.583333	0	0.333333	0.166667	0.363636	absent	absent	absent	present	absent	present	absent
CD99	0.583333	0.416667	0.5	0	0.333333	0.0833333	0.272727	absent	absent	absent	present	absent	present	absent
DGKA	0.75	0.833333	0.25	0.1	0.5	0.166667	0.272727	absent	absent	absent	present	absent	present	absent
MRPL12	0.416667	0.583333	0.333333	0	0.25	0.0833333	0.272727	absent	absent	absent	present	absent	present	absent
RBX1	0.833333	0.75	0.416667	0	0.416667	0.0833333	0.272727	absent	absent	absent	present	absent	present	absent
NAE1	0.833333	1	0.583333	0.1	0.583333	0.0833333	0.272727	absent	absent	absent	present	absent	present	absent
GNA13	0.666667	0.333333	0.333333	0.1	0.25	0.166667	0.272727	absent	absent	absent	present	absent	present	absent
SF3B4	1	1	0.583333	0.1	0.416667	0.0833333	0.272727	absent	absent	absent	present	absent	present	absent
IGFBP7	0.916667	0.5	0.25	0	0.333333	0	0.272727	absent	absent	absent	present	absent	present	absent
TXNRD1	1	1	0.916667	0	0.666667	0.166667	0.363636	absent	absent	absent	present	absent	present	absent
FILIP1L	1	0.916667	1	0	0.5	0.166667	0.363636	absent	absent	absent	present	absent	present	absent
MBNL2	1	1	0.666667	0.1	0.333333	0.166667	0.363636	absent	absent	absent	present	absent	present	absent
DNAI7	1	1	1	0.1	0.333333	0.0833333	0.454545	absent	absent	absent	present	absent	present	absent
PODN	1	0.916667	0.583333	0.05	0.25	0.0833333	0.272727	absent	absent	absent	present	absent	present	absent
CFAP46	1	1	0.916667	0	0.5	0.0833333	0.363636	absent	absent	absent	present	absent	present	absent
VPS52	0.833333	0.916667	0.5	0.05	0.333333	0.0833333	0.272727	absent	absent	absent	present	absent	present	absent
ENAH	0.916667	0.916667	0.416667	0	0.333333	0.166667	0.272727	absent	absent	absent	present	absent	present	absent
COL21A1	0.5	0.75	1	0	0.25	0.0833333	0.727273	absent	absent	absent	present	absent	present	absent
DNAH2	1	1	1	0.15	0.333333	0.166667	0.363636	absent	absent	absent	present	absent	present	absent
DNAH1	1	0.916667	0.916667	0.15	0.416667	0.0833333	0.363636	absent	absent	absent	present	absent	present	absent
NIPSNAP3A	0.916667	0.583333	0.75	0.05	0.5	0.166667	0.272727	absent	absent	absent	present	absent	present	absent
U2AF2	1	1	0.416667	0.05	0.0833333	0.25	0.272727	absent	absent	absent	present	present	absent	absent
TMA7B	1	1	1	0.1	0.666667	0.25	0.545455	absent	absent	absent	present	absent	absent	absent
IGLV8-61	0.916667	0.75	0.416667	0.15	0.916667	0.666667	0.454545	absent	absent	absent	present	absent	absent	absent
IGLV7-46	1	0.916667	0.666667	0.05	1	0.5	0.454545	absent	absent	absent	present	absent	absent	absent
IGLV3-10	1	0.916667	0.583333	0.1	1	0.833333	0.363636	absent	absent	absent	present	absent	absent	absent
IGKV3D-15	1	0.916667	0.583333	0	0.916667	0.75	0.454545	absent	absent	absent	present	absent	absent	absent
IGHV3-15	1	0.916667	0.666667	0.05	1	0.5	0.363636	absent	absent	absent	present	absent	absent	absent
IGHV3-74	1	0.916667	0.833333	0	0.916667	0.916667	0.727273	absent	absent	absent	present	absent	absent	absent
IGKV3D-20	0.666667	0.25	0.416667	0	0.916667	0.583333	0.363636	absent	absent	absent	present	absent	absent	absent
IGHV3-35	1	0.916667	0.5	0.1	0.916667	0.75	0.545455	absent	absent	absent	present	absent	absent	absent
ESYT3	1	1	0.916667	0	1	1	1	absent	absent	absent	present	absent	absent	absent
SH3PXD2B	0.916667	1	0.333333	0.05	0.916667	0.583333	0.363636	absent	absent	absent	present	absent	absent	absent
FHAD1	0.916667	0.833333	0.916667	0.15	1	0.5	0.545455	absent	absent	absent	present	absent	absent	absent
PSMD9	0.833333	0.75	0.333333	0.05	0.75	0.416667	0.272727	absent	absent	absent	present	absent	absent	absent
ATOX1	1	1	1	0	1	0.5	0.454545	absent	absent	absent	present	absent	absent	absent
HIP1	0.75	0.333333	0.333333	0	1	0.583333	0.454545	absent	absent	absent	present	absent	absent	absent
EML1	0.666667	0.333333	0.666667	0.05	0.666667	0.333333	0.454545	absent	absent	absent	present	absent	absent	absent
CACNA1A	1	1	1	0	0.833333	0.75	1	absent	absent	absent	present	absent	absent	absent
FBP2	0.916667	0.416667	0.416667	0.15	1	0.416667	0.454545	absent	absent	absent	present	absent	absent	absent
HSPB6	0.666667	0.333333	0.75	0	1	0.583333	0.454545	absent	absent	absent	present	absent	absent	absent
TMSB4Y	0.666667	0.666667	0.75	0	1	0.5	0.545455	absent	absent	absent	present	absent	absent	absent
NRP1	1	1	1	0	1	1	1	absent	absent	absent	present	absent	absent	absent
CASK	1	1	0.583333	0.1	0.583333	0.25	0.272727	absent	absent	absent	present	absent	absent	absent
SYNM	0.583333	0.416667	0.833333	0	1	1	1	absent	absent	absent	present	absent	absent	absent
SCAMP1	0.916667	0.916667	0.833333	0.05	0.833333	0.416667	0.272727	absent	absent	absent	present	absent	absent	absent
PFDN6	0.916667	0.916667	0.5	0	0.833333	0.333333	0.272727	absent	absent	absent	present	absent	absent	absent
CLIC2	0.666667	0.416667	0.5	0	0.916667	0.916667	0.545455	absent	absent	absent	present	absent	absent	absent
P4HA2	0.833333	1	0.416667	0.1	0.916667	0.583333	0.909091	absent	absent	absent	present	absent	absent	absent
YKT6	0.833333	0.75	0.666667	0	0.833333	0.416667	0.363636	absent	absent	absent	present	absent	absent	absent
CYB5B	0.833333	0.25	0.583333	0	0.833333	0.25	0.272727	absent	absent	absent	present	absent	absent	absent
TGFB1I1	0.583333	0.416667	0.416667	0	1	0.916667	0.909091	absent	absent	absent	present	absent	absent	absent
HSPA12A	1	1	1	0.15	1	0.916667	1	absent	absent	absent	present	absent	absent	absent
TGOLN2	1	1	0.833333	0.05	0.833333	0.416667	0.272727	absent	absent	absent	present	absent	absent	absent
SGCE	0.75	0.666667	0.916667	0	1	1	1	absent	absent	absent	present	absent	absent	absent
DENR	1	0.916667	0.583333	0	0.666667	0.25	0.272727	absent	absent	absent	present	absent	absent	absent
ENSA	1	1	0.666667	0	0.666667	0.25	0.272727	absent	absent	absent	present	absent	absent	absent
PPP1R12B	1	1	1	0	0.916667	1	1	absent	absent	absent	present	absent	absent	absent
DIAPH2	1	1	1	0.1	1	0.666667	0.818182	absent	absent	absent	present	absent	absent	absent
LDB3	1	1	1	0.05	1	1	1	absent	absent	absent	present	absent	absent	absent
PDCD6	1	0.916667	0.583333	0.05	0.666667	0.25	0.272727	absent	absent	absent	present	absent	absent	absent
NDUFB1	1	1	0.583333	0.1	0.25	0.333333	0.272727	absent	absent	absent	present	absent	absent	absent
HSBP1	1	1	0.833333	0.15	0.666667	0.25	0.272727	absent	absent	absent	present	absent	absent	absent
BANF1	1	1	1	0	0.833333	0.416667	0.454545	absent	absent	absent	present	absent	absent	absent
SCGB2A1	0.833333	0.833333	0.833333	0	0.916667	0.416667	0.545455	absent	absent	absent	present	absent	absent	absent
RP2	0.833333	0.333333	1	0	1	0.5	0.454545	absent	absent	absent	present	absent	absent	absent
CRTAP	0.916667	1	0.5	0.05	1	1	0.909091	absent	absent	absent	present	absent	absent	absent
EIF3J	1	1	1	0	1	0.5	0.454545	absent	absent	absent	present	absent	absent	absent
CYP7B1	1	1	1	0.05	0.583333	0.666667	0.636364	absent	absent	absent	present	absent	absent	absent
STAM2	1	0.916667	0.416667	0	0.583333	0.333333	0.363636	absent	absent	absent	present	absent	absent	absent
TNFSF13	1	1	1	0.05	1	1	1	absent	absent	absent	present	absent	absent	absent
GLRX3	0.916667	1	0.333333	0	0.833333	0.5	0.363636	absent	absent	absent	present	absent	absent	absent
CLPX	1	1	1	0	1	0.5	0.454545	absent	absent	absent	present	absent	absent	absent
SNCG	1	1	1	0.1	1	0.5	0.636364	absent	absent	absent	present	absent	absent	absent
NDUFA7	1	1	1	0.05	0.583333	0.25	0.272727	absent	absent	absent	present	absent	absent	absent
NDUFA10	1	1	0.833333	0.05	0.666667	0.333333	0.272727	absent	absent	absent	present	absent	absent	absent
STAMBP	0.833333	1	0.75	0.15	1	0.5	0.454545	absent	absent	absent	present	absent	absent	absent
RIGI	1	1	1	0.15	1	0.583333	0.636364	absent	absent	absent	present	absent	absent	absent
C1R	1	0.916667	0.75	0.1	1	1	1	absent	absent	absent	present	absent	absent	absent
F9	1	0.916667	0.833333	0.15	0.833333	1	1	absent	absent	absent	present	absent	absent	absent
F12	0.833333	0.916667	0.5	0	1	1	1	absent	absent	absent	present	absent	absent	absent
AGT	1	0.833333	0.833333	0	1	0.5	0.454545	absent	absent	absent	present	absent	absent	absent
NRAS	0.583333	0.416667	0.583333	0.1	0.583333	0.333333	0.272727	absent	absent	absent	present	absent	absent	absent
IGLV1-51	1	0.916667	0.916667	0	1	0.666667	0.545455	absent	absent	absent	present	absent	absent	absent
IGLV3-27	1	0.916667	0.666667	0	1	0.833333	0.727273	absent	absent	absent	present	absent	absent	absent
IGHV3-9	1	0.916667	0.583333	0.15	0.916667	1	0.909091	absent	absent	absent	present	absent	absent	absent
CRYAB	0.583333	0.5	0.75	0	0.916667	1	0.909091	absent	absent	absent	present	absent	absent	absent
APOC1	1	0.916667	1	0.1	1	1	1	absent	absent	absent	present	absent	absent	absent
RBP4	0.833333	0.75	0.5	0	0.666667	0.416667	0.272727	absent	absent	absent	present	absent	absent	absent
PPBP	0.75	0.5	0.583333	0.05	1	1	1	absent	absent	absent	present	absent	absent	absent
KLKB1	1	0.916667	0.666667	0.05	0.75	0.666667	0.818182	absent	absent	absent	present	absent	absent	absent
PRNP	0.75	0.25	0.583333	0	0.916667	0.75	0.545455	absent	absent	absent	present	absent	absent	absent
OAT	1	1	0.833333	0	0.5	0.25	0.363636	absent	absent	absent	present	absent	absent	absent
HRG	1	0.416667	0.333333	0	0.916667	0.416667	0.454545	absent	absent	absent	present	absent	absent	absent
THY1	1	0.916667	0.666667	0	1	0.916667	0.636364	absent	absent	absent	present	absent	absent	absent
ITGB3	1	1	1	0.15	1	0.833333	0.727273	absent	absent	absent	present	absent	absent	absent
CLEC3B	1	0.916667	0.583333	0.05	1	0.583333	0.545455	absent	absent	absent	present	absent	absent	absent
SERPIND1	0.916667	0.25	0.25	0	0.916667	0.5	0.545455	absent	absent	absent	present	absent	absent	absent
IGKV2-30	0.916667	0.416667	0.583333	0.1	1	0.75	0.545455	absent	absent	absent	present	absent	absent	absent
IGKV4-1	0.916667	0.833333	0.5	0.1	1	0.666667	0.454545	absent	absent	absent	present	absent	absent	absent
C8A	1	0.916667	0.666667	0	0.916667	0.583333	0.545455	absent	absent	absent	present	absent	absent	absent
C8B	1	0.916667	0.75	0	1	0.833333	1	absent	absent	absent	present	absent	absent	absent
C8G	1	0.916667	0.416667	0	1	1	0.909091	absent	absent	absent	present	absent	absent	absent
DCN	0.833333	0.416667	0.666667	0	0.916667	0.416667	0.545455	absent	absent	absent	present	absent	absent	absent
CTSL	0.833333	0.416667	0.25	0	0.666667	0.583333	0.272727	absent	absent	absent	present	absent	absent	absent
LAMB1	0.833333	0.833333	0.916667	0	1	0.75	0.636364	absent	absent	absent	present	absent	absent	absent
THBS1	0.583333	0.416667	0.333333	0	1	1	1	absent	absent	absent	present	absent	absent	absent
CYC1	1	0.583333	0.833333	0	0.583333	0.416667	0.272727	absent	absent	absent	present	absent	absent	absent
PTPRC	0.75	0.583333	0.5	0	0.833333	0.75	0.272727	absent	absent	absent	present	absent	absent	absent
SNRPB2	0.916667	1	0.833333	0.15	0.75	0.416667	0.272727	absent	absent	absent	present	absent	absent	absent
ITGA5	0.75	0.666667	0.75	0	1	1	1	absent	absent	absent	present	absent	absent	absent
SERPINF2	0.916667	0.916667	0.833333	0.1	1	0.833333	0.909091	absent	absent	absent	present	absent	absent	absent
RBP1	0.916667	0.916667	0.5	0.05	1	0.833333	0.909091	absent	absent	absent	present	absent	absent	absent
SPARC	1	1	1	0.15	1	1	1	absent	absent	absent	present	absent	absent	absent
UCHL1	1	1	1	0.05	0.833333	0.666667	0.818182	absent	absent	absent	present	absent	absent	absent
C4A	1	0.916667	0.916667	0.1	0.916667	0.5	0.727273	absent	absent	absent	present	absent	absent	absent
C7	0.833333	0.583333	0.416667	0	1	0.583333	0.636364	absent	absent	absent	present	absent	absent	absent
MYH3	0.583333	0.416667	0.583333	0.1	0.583333	0.25	0.454545	absent	absent	absent	present	absent	absent	absent
PYGM	0.916667	1	0.916667	0.15	0.916667	0.75	0.909091	absent	absent	absent	present	absent	absent	absent
DMD	1	1	0.916667	0	1	0.416667	0.545455	absent	absent	absent	present	absent	absent	absent
IFITM1	0.666667	0.75	0.583333	0.05	0.75	0.5	0.363636	absent	absent	absent	present	absent	absent	absent
C6	1	0.916667	0.916667	0	1	1	0.636364	absent	absent	absent	present	absent	absent	absent
P4HA1	0.916667	1	0.916667	0	1	0.916667	0.727273	absent	absent	absent	present	absent	absent	absent
PLA2G2A	0.833333	0.416667	0.75	0.1	1	1	1	absent	absent	absent	present	absent	absent	absent
CPA3	0.833333	0.666667	0.833333	0.05	1	0.75	0.636364	absent	absent	absent	present	absent	absent	absent
RAC2	0.666667	0.583333	0.333333	0	0.833333	0.5	0.363636	absent	absent	absent	present	absent	absent	absent
NCK1	0.916667	1	0.916667	0.05	1	0.5	0.545455	absent	absent	absent	present	absent	absent	absent
ITGA2	0.833333	0.666667	0.333333	0.05	0.75	0.25	0.272727	absent	absent	absent	present	absent	absent	absent
ITGB5	1	1	1	0	0.916667	0.583333	0.727273	absent	absent	absent	present	absent	absent	absent
EIF2AK2	1	1	0.916667	0	1	0.416667	0.454545	absent	absent	absent	present	absent	absent	absent
ORM2	1	0.916667	0.916667	0.1	1	0.583333	0.545455	absent	absent	absent	present	absent	absent	absent
NCF2	1	1	0.583333	0.15	1	0.75	0.636364	absent	absent	absent	present	absent	absent	absent
ATP2B1	0.916667	0.833333	0.833333	0.05	0.833333	0.25	0.272727	absent	absent	absent	present	absent	absent	absent
HLA-DPA1	1	0.666667	0.416667	0.15	0.916667	0.75	0.272727	absent	absent	absent	present	absent	absent	absent
ATP6V1C1	0.916667	1	0.75	0	1	0.5	0.454545	absent	absent	absent	present	absent	absent	absent
NT5E	1	1	1	0.1	1	0.5	0.454545	absent	absent	absent	present	absent	absent	absent
OSBP	1	1	0.916667	0.05	0.666667	0.25	0.272727	absent	absent	absent	present	absent	absent	absent
PTGS1	0.583333	0.583333	0.833333	0.1	0.833333	0.75	0.636364	absent	absent	absent	present	absent	absent	absent
CMA1	1	0.75	1	0.1	1	0.75	0.727273	absent	absent	absent	present	absent	absent	absent
COL8A2	0.833333	1	1	0	1	1	0.909091	absent	absent	absent	present	absent	absent	absent
MGAT1	0.75	0.666667	0.583333	0.15	0.833333	0.416667	0.363636	absent	absent	absent	present	absent	absent	absent
TMOD1	0.75	0.666667	0.666667	0.05	1	1	1	absent	absent	absent	present	absent	absent	absent
COL4A5	1	1	1	0	1	0.5	0.545455	absent	absent	absent	present	absent	absent	absent
CASP1	1	1	0.75	0.1	0.916667	0.5	0.454545	absent	absent	absent	present	absent	absent	absent
LMOD1	1	1	1	0	0.75	0.833333	1	absent	absent	absent	present	absent	absent	absent
RBMS1	1	1	1	0	1	0.5	0.454545	absent	absent	absent	present	absent	absent	absent
NMT1	1	1	0.416667	0.05	0.75	0.416667	0.272727	absent	absent	absent	present	absent	absent	absent
LRPAP1	1	1	0.583333	0.1	0.833333	0.5	0.272727	absent	absent	absent	present	absent	absent	absent
GSTT1	0.833333	0.833333	0.75	0.05	0.75	0.25	0.272727	absent	absent	absent	present	absent	absent	absent
TIA1	1	1	0.833333	0.15	1	0.583333	0.363636	absent	absent	absent	present	absent	absent	absent
GPC1	1	1	1	0.1	1	1	1	absent	absent	absent	present	absent	absent	absent
THBS2	1	1	1	0.1	1	1	1	absent	absent	absent	present	absent	absent	absent
GGT5	1	1	0.833333	0	0.583333	0.333333	0.272727	absent	absent	absent	present	absent	absent	absent
NUP62	1	1	0.916667	0.15	0.833333	0.416667	0.363636	absent	absent	absent	present	absent	absent	absent
COL15A1	0.916667	0.416667	0.5	0	0.916667	0.5	0.545455	absent	absent	absent	present	absent	absent	absent
PTGDS	1	0.916667	0.916667	0.15	1	1	1	absent	absent	absent	present	absent	absent	absent
UBA7	0.75	0.416667	0.416667	0.1	0.666667	0.333333	0.272727	absent	absent	absent	present	absent	absent	absent
NAA10	1	1	1	0	0.916667	0.416667	0.272727	absent	absent	absent	present	absent	absent	absent
EIF1	1	1	1	0.05	0.916667	0.333333	0.363636	absent	absent	absent	present	absent	absent	absent
STAT5A	0.583333	1	1	0	1	0.5	0.454545	absent	absent	absent	present	absent	absent	absent
SYK	0.583333	0.75	1	0.15	0.833333	0.5	0.454545	absent	absent	absent	present	absent	absent	absent
CRKL	1	0.833333	1	0.05	0.833333	0.416667	0.363636	absent	absent	absent	present	absent	absent	absent
HAAO	1	1	1	0.1	1	0.916667	0.909091	absent	absent	absent	present	absent	absent	absent
ALDH1A3	1	1	0.75	0	0.916667	0.5	0.363636	absent	absent	absent	present	absent	absent	absent
PITPNB	1	1	0.833333	0	0.75	0.333333	0.272727	absent	absent	absent	present	absent	absent	absent
MARCKSL1	0.666667	0.25	0.25	0	0.5	0.25	0.272727	absent	absent	absent	present	absent	absent	absent
PXN	1	1	1	0.15	1	0.5	0.545455	absent	absent	absent	present	absent	absent	absent
ARRB1	0.75	0.583333	0.583333	0.15	0.583333	0.25	0.272727	absent	absent	absent	present	absent	absent	absent
COMP	1	1	1	0.15	1	1	1	absent	absent	absent	present	absent	absent	absent
PLCD1	0.75	0.583333	0.25	0.15	0.833333	0.583333	0.545455	absent	absent	absent	present	absent	absent	absent
DUSP3	0.583333	0.416667	0.333333	0	0.833333	0.416667	0.363636	absent	absent	absent	present	absent	absent	absent
SMARCA2	1	1	0.833333	0.05	0.5	0.25	0.272727	absent	absent	absent	present	absent	absent	absent
CNN1	0.666667	0.333333	0.25	0	0.916667	0.666667	0.272727	absent	absent	absent	present	absent	absent	absent
ITGA8	1	1	1	0.1	1	1	1	absent	absent	absent	present	absent	absent	absent
CACNA2D1	1	1	1	0.05	1	0.916667	0.818182	absent	absent	absent	present	absent	absent	absent
PRKAG1	0.916667	0.833333	0.583333	0	0.666667	0.25	0.272727	absent	absent	absent	present	absent	absent	absent
[truncated: 2,938 more rows]

## Sheet: Supplemental Fig 2
Venn Diagram data for Supplemental Figure 2		24 proteins	175 proteins	258 proteins			3 proteins	104 proteins	383 proteins		4 Proteins	128 Proteins	383 proteins
	Unique Proteins	Non-Fibrotic Ctrl Airway	IPF Small Airway	IPF Honeycomb Cyst		Unique Proteins	Non-fibrotic Ctrl Alveoli	IPF Alveoli	IPF Epi Overlying FF		Non-fibrotic Ctrl Alveoli	IPF Alveoli	IPF Fibroblastic Foci
		AIDA	AASS	A1BG			FYCO1	ABCF3	ABCD3		CDA	ABCF3	A1BG
		ANXA9	ABCB10	ABCC1			RAI14	ACOT13	ACAA1		PTPRF	ACE	AAK1
		ARVCF	ACOX3	ACOT7			PTPRF	ACSS3	ACAD8		TUFT1	ACSL5	AAMDC
		CA6	ACSF3	ACSS2				ADH7	ACAD9		YOD1	ACSS3	ABCF2
		CDA	ADNP	ACTBL2				APPL1	ACIN1			ADPGK	ABI3BP
		CNOT1	AGPS	ACY1				ARHGAP18	ACP5			AFDN	ACO1
		CYSTM1	AGRN	AHCYL2				ARHGAP25	ACSF2			ALCAM	ACSL3
		DMKN	AK9	ALDH1A2				ARL6IP5	ADAR			ALPL	ACTL6A
		EXOSC3	ANKRD65	ALG1				ATG3	ADK			AP1G1	ADIRF
		GPNMB	ARHGEF12	AMBP				ATP2A3	ADPRS			ARHGAP18	ADPRS
		H2AC6	ARL6IP4	ANK1				BCKDHA	ADRM1			ARHGAP25	ADSL
		KRT33B	B9D1	ANKFY1				BPIFB1	ADSL			ASL	ADSS2
		KRT86	BCO2	ANPEP				C11orf54	AGR2			ATP2A3	AGFG1
		NES	BGN	AP3B1				CAST	AKAP13			ATP5IF1	AGO1
		PRSS2	CASP3	APOA4				CAVIN3	ALDH18A1			ATP6V0A1	AGO2
		PRSS3	CBR4	ARFGEF1				CD109	ALDH1B1			ATP6V1H	AGR2
		PSAPL1	CBY1	ARFGEF3				CD14	ALDH3B1			BCKDHA	AGT
		PSPH	CC2D2A	ARHGEF2				CD81	ANK3			CD109	AIF1
		QPCT	CCP110	ARL8B				CDH5	ANKZF1			CDH5	AIMP1
		SMPD3	CD99	ATP5MF				CILP	APEX1			CEACAM5	AKAP12
		STBD1	CDC16	ATP6V0A1				CLIC5	APOB			CEACAM6	AKAP9
		TIMP3	CDHR3	ATP6V0D1				CNOT3	APOBR			CHI3L1	ALDH18A1
		U2AF2	CEP290	BAG3				COL4A3	APOO			CHMP4A	ALDH1A3
		ZG16B	CEP83	BID				CRK	AQP4			CILP	ALDH1B1
			CFAP126	BPNT2				CSPP1	ARAP1			CLIC5	ALDH1L2
			CFAP157	BSN				DCTN3	ARFGAP1			COL4A3	ANK2
			CFAP206	BTF3				EFEMP2	ARL8B			CPM	AP1M1
			CFAP210	C5				EHD3	ARPC1A			CSPP1	AP3B1
			CFAP44	CA3				ELN	ASPH			DAP	APEX1
			CFAP46	CAD				ENTPD1	ATP13A1			DDI2	API5
			CFAP53	CALD1				EXOSC2	ATP5PF			DHCR7	APOB
			CFAP70	CARHSP1				FERMT2	ATP6V1F			DHRS4	APOBR
			CFAP73	CARS1				GAS2L2	BAG3			DPM3	APOC1
			CFAP74	CAV1				GBP1	BAIAP2			DPP4	APOO
			CFAP91	CBX5				GIMAP4	BAIAP2L1			EHD3	ARF6
			CFAP95	CCDC9				GMPR2	BASP1			EPB42	ARFGAP2
			CFAP99	CD163				GNA11	BCLAF1			ERG28	ARHGAP35
			CHL1	CDV3				GNG10	BID			EXOSC2	ARL1
			CHORDC1	CEACAM6				GNG2	BPNT1			F11R	ARL8B
			COL21A1	CEP170B				GNG5	BTF3L4			FDX1	ARPC1A
			CPE	CHMP1B				GOLGA1	BUB3			GAS2L2	ARPP19
			CPT2	CHMP3				GPAA1	C1QA			GMPR2	ARRB1
			CSNK1E	CLIC3				H1-3	CA3			GNG10	ASPH
			CYB5D1	CNOT3				HAGH	CAMK2D			GNG5	ASPN
			DCDC2B	COG7				HMGB2	CAPRIN1			GOLGA1	ATOX1
			DDX60	COLGALT1				HPGD	CASP3			GPAA1	ATP1B3
			DECR2	COPE				HPRT1	CCDC6			GPD1	ATP2B1
			DGKA	COPZ1				ITGA1	CD55			H2BC18	ATP5MF
			DHRS3	CORO1C				KANK3	CDH1			HACD3	ATP5MK
			DHRS9	CRK				KLC2	CDH3			HAGH	ATP5PF
			DNAAF1	CRYL1				KLK5	CDK11B			HDAC1	ATP6V1C1
			DNAAF2	CTSE				KRT6C	CDS2			HK3	ATP6V1D
			DNAAF9	CTSS				LACRT	CFAP57			HMGCL	ATP6V1F
			DNAH1	CUL5				LBR	CGN			HMOX1	ATXN10
			DNAH2	CUX1				LSS	CHCHD6			HSD17B11	BAG3
			DNAI3	CYP27A1				LYPD3	CHMP1A			IFI30	BANF1
			DNAI4	DBN1				MCAM	CHMP2A			ITGA3	BASP1
			DNAI7	DBR1				MGP	CIMAP1B			KANK3	BCLAF1
			DPYD	DCLK1				MGST3	CLIC6			KLC2	BPNT1
			DRC3	DCTN3				MRC2	CLINT1			KLK10	BPNT2
			DSC2	DNAJC13				NEBL	CLPTM1			KPNA3	BROX
			DYDC2	DUSP23				NFIB	CMTM7			KRT12	BSN
			DYNLT1	EDF1				NIBAN1	CNP			KRT6C	BTF3
			DZIP1L	EEA1				NIT1	COL14A1			KRT71	BTF3L4
			ENAH	EGFR				OSTF1	COL2A1			KRT86	BUB3
			EP400	EIF2A				PALM	COPB1			LAMA3	BZW1
			EPB41L3	EIF3H				PLEKHO2	COPG2			LARP4	C11orf96
			ERLIN1	ELANE				PLPBP	COPS5			LGALS9	C12orf57
			FAF1	EMILIN1				PM20D1	CPSF7			LGALSL	C1orf198
			FBXW9	ENTPD1				PRKAR1A	CRABP2			LPCAT1	C1QA
			FDFT1	EPB41				PRPF19	CRCT1			LSS	C1QBP
			FILIP1L	EPS15				PTGR2	CROCC			LYPD3	C1R
			FMO5	EPS15L1				QNG1	CST3			LYPLAL1	C4A
			GK	EPS8				RAB8B	CTSE			M6PR	C6
			GNA13	ESYT2				RALA	CYBB			MFN2	C7
			HMGA2	F2				RAP2B	CYP27A1			MPDU1	C8A
			HMGN1	FABP3				RASIP1	CYP2S1			MTARC2	C8B
			HRAS	FABP4				RDH14	CYP51A1			MUC5B	C8G
			HSPBP1	FAHD2A				RHOC	DCLK1			MVD	CA3
			HTT	FBXL8				SCGB2A2	DDX19A			MYO1G	CAB39
			IGF1R	FERMT3				SERPINB9	DDX23			NCEH1	CACNA1A
			IGFBP7	FHL1				SFTPC	DDX46			NDUFB6	CACNA2D1
			IKBKB	FKBP9				SLC2A1	DFFA			NEBL	CACYBP
			IL18	FNTA				SMTN	DHRS1			NEFM	CAMK2D
			IL37	FSCN1				SNRPE	DHRS7B			NME3	CAP2
			IPO7	GALK1				SNX18	DIABLO			NXF1	CAPRIN1
			IQCD	GALNT1				SORBS3	DLG1			PAPSS2	CARS1
			IQUB	GALNT2				SPCS3	DNAH11			PEF1	CASK
			ITPA	GALT				STXBP1	DNAJA1			PLEKHO2	CASP1
			KCNQ1	GATM				TAP1	DNAJB2			PM20D1	CBR3
			KIF13B	GBP1				TM7SF2	DNAJB6			PMPCA	CBX1
			KIF19	GET4				TMEM100	DNAJC7			PON2	CBX5
			KLC2	GLB1				TNXB	DNM1L			POTEI	CCDC50
			KPNA1	GLS				TOM1L2	DPM1			PPM1A	CD209
			KPNA6	GMFB				TPM2	DSC2			PREP	CD82
			KRT12	GNG10				TRIP10	DSG2			PRPH	CD99
			LCA5	GOLT1B				TST	DUOX1			PSAPL1	CDC5L
			LRRC18	HABP2				VAMP2	DUSP14			PTGR2	CDH1
			LRRC23	HCLS1				VAMP5	DYNC1LI1			QNG1	CDH13
			LSM12	HMOX1				VDAC3	DYNC1LI2			RASIP1	CDS2
			MAP9	HSD17B2				VKORC1	EEF1E1			RBM39	CDV3
			MARK2	HVCN1				VWF	EFTUD2			RCC1	CELSR1
			MBNL2	IFI16				WASF2	EIF3B			RDH14	CEP131
			MCAT	IGF2R				WIPF1	EIF4B			RPS29	CEP290
			MDH1B	IGHV3-72					EIF4G2			SDCBP	CFAP46
			METAP2	IGHV5-51					EIF5			SFTPC	CFAP57
			METTL3	IGKV2-24					EIF5B			SIAE	CFHR1
			MICU1	IRF2BP2					EMC1			SLC27A3	CFL2
			MKS1	ISOC1					EMC2			SMU1	CHCHD2
			MRPL12	ITGAV					EMC8			SNAPIN	CHMP1B
			MRPL46	ITGB2					EPS15			SPTLC1	CHMP2A
			MTOR	ITGB4					EPS15L1			SRRM2	CHMP3
			NAE1	ITIH2					EPS8L1			SRSF9	CIAPIN1
			NAT14	IVL					EPS8L2			TACSTD2	CILP2
			NBEA	KDM1A					ERMP1			TAP2	CIRBP
			NCOR1	KYAT3					ESRP2			TECR	CLC
			NEBL	KYNU					EXOC4			TM7SF2	CLEC16A
			NELFE	LAD1					FAM83H			TMEM100	CLEC3B
			NIPBL	LARP1					FARSA			TMEM245	CLIC2
			NIPSNAP3A	LARP7					FDXR			TOM1L2	CLINT1
			NPHP1	LEO1					FKBP15			TOP1	CLPP
			NUP85	LIMS1					FKBP3			TST	CLPX
			ODAD2	LPCAT1					FKBP8			TSTD1	CMA1
			ODF2	LPP					FKBP9			UBE2V2	CMBL
			OSBPL3	LSM7					FLNC			VAMP5	CMPK1
			PGM3	LSP1					GAK			VTI1B	CNN1
			PHPT1	MAP1S					GALK1			WBP2	CNP
			PIERCE1	MCTS1					GC			WFS1	CNPY3
			PIERCE2	MET					GCDH				COL10A1
			PIR	MIEN1					GFPT1				COL14A1
			PNPLA6	MLPH					GIPC1				COL15A1
			PODN	MMP7					GLB1				COL16A1
			PPIL6	MNDA					GMFB				COL21A1
			PPP5C	MOCS3					GMPPA				COL2A1
			PUDP	MRPL19					GOLGB1				COL4A5
			RBKS	MRPL4					GPS1				COL8A2
			RBX1	MRPS18A					GRN				COLEC12
			RNF170	MRPS36					GSTA2				COMP
			RP1	MT-ATP6					GUSB				COPB1
			RPS6KA5	MT-ND5					HCK				COPS2
			RRAS2	MUC4					HDDC2				COPS5
			RRM2B	MX1					HDGFL2				COPS7A
			RTN1	MYL9					HIBCH				CPA3
			SART1	NAA15					HIGD1A				CPQ
			SEC14L3	NAPSA					HMGB3				CPSF7
			SERPINB5	NDUFB5					HMOX2				CPVL
			SF3B4	NDUFB8					HNMT				CRABP2
			SIGIRR	NDUFS8					HNRNPA0				CRKL
			SIN3A	NDUFV2					HNRNPAB				CRTAC1
			SLC44A4	NFKB1					HNRNPUL1				CRTAP
			SMARCD2	NKX2-1					HSD17B8				CRYAB
			SMTN	NNMT					HSPH1				CRYL1
			SNTN	NT5C3A					HUWE1				CSNK2A1
			SPAG7	NUDCD2					IGHG4				CSRP2
			SPEF1	NUDT16					IL18				CST3
			SPTA1	PAK1					IPO7				CTHRC1
			STK33	PALLD					ITPR2				CTSL
			STRBP	PAPSS2					JPT2				CTSS
			SUGP2	PARP4					KLC1				CUL4A
			SUN1	PAWR					KLC4				CYB5B
			SUPT6H	PCK2					KRT33B				CYBB
			TAPT1	PDE4DIP					LAD1				CYC1
			THNSL1	PDPR					LAMC2				CYP7B1
			TIMM8B	PGK2					LARS1				CZIB
			TMEM67	PHYHD1					LEMD2				DAB2
			TRAF3IP1	PIH1D1					LETM1				DAG1
			TTC38	PIN4					LNPEP				DBT
			TUBB3	PIP4K2A					LPCAT3				DCAF1
			TXNRD1	PKN2					LRRC47				DCLK1
			VCPIP1	PLAA					LSP1				DCN
			VPS52	PLEKHF2					LSR				DCPS
			WDR38	PLOD3					LYPLA2				DCTN4
			WDR47	POTEI					MANF				DDX19A
			ZC2HC1A	PPIL4					MAPK14				DDX46
			ZC3H4	PPP2R5E					MARCKS				DENR
				PPWD1					MARS1				DGKA
				PRG3					MGST1				DGLUCY
				PRPF3					MICAL1				DHX30
				PRPF40A					MISP				DIABLO
				PRRC2C					MPRIP				DIAPH2
				PRXL2A					MRPL21				DLG1
				PSME3					MUC1				DMD
				PSMG1					MYO1E				DNAH1
				PTCD3					MYO1F				DNAH2
				PTK7					NARS1				DNAH6
				PYGL					NBAS				DNAI7
				QKI					NCLN				DNAJA1
				RAB8A					NDRG2				DNAJA2
				RABEP2					NDUFA2				DNAJB2
				RABIF					NDUFB10				DNAJC13
				RAD21					NDUFS7				DNAJC5
				RAP2B					NEDD8				DNAJC8
				RDH13					NKX2-1				DNM1L
				REEP5					NME2				DOCK1
				RHOC					NPEPL1				DOCK2
				RHOT1					NSFL1C				DPM1
				RTCA					NSUN2				DPY30
				S100A13					NTPCR				DRG1
				SCIN					NUP210				DTNA
				SCLT1					NUP35				DUSP3
				SEC24D					NUP93				DUT
				SEL1L					OCLN				DYNC1LI1
				SERPINB9					OGFR				DYNC1LI2
				SGTA					OGN				DYNLL1
				SHTN1					OGT				DYNLL2
				SLC4A1					OLA1				EDF1
				SLC25A6					OSGEP				EEFSEC
				SLC27A3					OTUB1				EFTUD2
				SLC2A1					PABPC4				EIF1
				SLC35F6					PARP1				EIF1AY
				SNAP23					PAWR				EIF2AK2
				SNX9					PBLD				EIF2B4
				SPNS1					PCBD1				EIF2S2
				SPON1					PCCA				EIF3B
				SPTB					PCCB				EIF3D
				SQSTM1					PCK2				EIF3G
				SRP54					PCNA				EIF3H
				SSH3					PCNP				EIF3J
				SSR3					PDAP1				EIF4B
				STK24					PDLIM4				EIF4E
				STRN					PDXK				EIF4G2
				STUB1					PFDN2				EIF5
				STX12					PFKFB2				EIF5B
				SULT2B1					PFKP				ELOB
				SUOX					PFN2				EMC1
				SUPT4H1					PGAM5				EMILIN2
				SYVN1					PGM2L1				EML1
				TAP1					PHPT1				ENAH
				TAP2					PI4K2A				ENSA
				TAPBP					PITPNA				EPS15
				TFRC					PITRM1				EPS15L1
				TIMM50					PKP3				ERBIN
				TMED3					PLAA				ERLIN1
				TMTC3					PLGRKT				ESD
				TNC					PLOD1				ESYT2
				TOMM40					PLXDC2				ESYT3
				TPSB2					PMM2				EXOC4
				TRIP10					POLDIP3				EXOC7
				TRIP11					POLR2B				F12
				TTC1					POLR2E				F9
				TTLL12					PPA2				FAHD1
				TTR					PPP1R12C				FAM107B
				UBE2K					PPP1R7				FAM3C
				UBE2O					PPP2R2A				FAM98A
				UBQLN4					PPP4C				FAM98B
				UCHL5					PRG2				FARSB
				UGT1A6					PRH1				FBLIM1
				VMA21					PRKAA1				FBLN2
				VPS26B					PRKCD				FBP2
				VPS36					PRODH				FHAD1
				VPS4A					PRPF31				FHL2
				WARS2					PRPF6				FHL3
				WASL					PRPF8				FILIP1L
				WDR82					PRPS1				FKBP10
				WNK1					PRPSAP2				FKBP3
				YARS1					PRR12				FKBP4
				YLPM1					PRRC1				FKBP5
				ZNF207					PSMB10				FKBP7
									PSMB7				FKBP8
									PSMD1				FKBP9
									PSMD13				FLNC
									PSMD4				FMO3
									PSMD6				FUNDC2
									PSMD8				FXR1
									PSPC1				GALK1
									PTGR1				GALNT2
									PTPA				GBE1
									PTPN11				GC
									PYGL				GCDH
									RAB11FIP1				GFPT1
									RAB32				GGT5
									RAD23A				GLB1
									RAD23B				GLRX3
									RANBP1				GMPPA
									RANBP3				GMPPB
									RBBP7				GNA13
									RBBP9				GNAI1
									RBM3				GNB4
									RECQL				GOLGA4
									RETREG3				GORASP2
									REXO2				GPC1
									RHOT2				GPX4
									RNPS1				GSPT1
									RPL17				GSTA2
									RPL18A				GSTM1
									RPRD1B				GSTT1
									RPS15				GTF2F2
									RPS17				GUK1
									RPS24				HAAO
									RPS4Y1				HABP2
									RPS6KA1				HDGFL2
									RPS6KA3				HDGFL3
									RPS7				HIGD1A
									RRAGB				HIP1
									RRM2B				HLA-DPA1
									SAE1				HMCN1
									SARS1				HMGB3
									SART3				HMGN2
									SCCPDH				HNMT
									SCGB1A1				HNRNPAB
									SCRN1				HNRNPH2
									SEC16A				HNRNPUL1
									SEC23B				HOOK3
									SEC23IP				HRAS
									SEL1L				HRG
									SEPHS1				HSBP1
									SERPINF1				HSPA12A
									SF1				HSPB6
									SF3B1				HSPH1
									SFXN1				HTRA1
									SH3GLB1				HUWE1
									SHMT1				HYI
									SHTN1				IDH3B
									SKP1				IFI16
									SLC25A1				IFITM1
									SLC25A13				IGF2R
									SLC25A6				IGFBP7
									SLC30A9				IGHG4
									SLIRP				IGHV3-15
									SMARCA5				IGHV3-35
									SMARCC2				IGHV3-72
									SMC1A				IGHV3-74
									SNRNP70				IGHV3-9
									SNRPA				IGHV5-51
									SNRPN				IGKV2-30
									SNTB2				IGKV3D-15
									SNW1				IGKV3D-20
									SNX12				IGKV4-1
									SON				IGLV1-51
									SORBS2				IGLV3-10
									SPNS1				IGLV3-27
									SPR				IGLV7-46
									SPRR1A				IGLV8-61
									SQSTM1				IKBIP
									SRP68				IL16
									SSB				IPO5
									STARD10				IQGAP2
									STEAP3				IRAG1
									STEAP4				ISYNA1
									STIM1				ITGA2
									SVIL				ITGA5
									SYNE2				ITGA7
									SYTL1				ITGA8
									TBCB				ITGAV
									TBL2				ITGB3
									TCIRG1				ITGB5
									THEM6				ITIH3
									THUMPD1				ITPR1
									TIMM50				ITSN1
									TJP2				KIAA1217
									TKFC				KLC1
									TM9SF2				KLKB1
									TM9SF4				LACTB
									TMED1				LAMA4
									TMED7				LAMB1
									TMEM30A				LAMTOR1
									TOM1				LAMTOR2
									TOMM70				LARS1
									TOR1AIP1				LDB3
									TPR				LEMD2
									TPT1				LMOD1
									TRABD				LNPK
									TRAP1				LPCAT2
									TRIM29				LRPAP1
									TTR				LRRC47
									TUBB3				LRRC59
									TXNDC12				LRRFIP2
									U2AF1				LSM6
									UBA2				LSM7
									UBAP2L				LSP1
									UBE2L3				LTBP1
									UBE4A				LTBP4
									UCHL3				LYPLA2
									UFC1				MANF
									USP15				MAP1B
									VPS18				MAP2K2
									VPS4B				MARCKS
									WDR5				MARCKSL1
									YAP1				MARS1
									YBX3				MBNL2
									YIF1A				MCTS1
									ZMPSTE24				MECP2
									ZNF185				MESD
													MFAP4
													MFGE8
													MGAT1
													MICAL1
													MMRN1
													MMUT
													MNS1
													MOB1B
													MOXD1
													MRE11
													MRGPRF
													MRPL12
													MRPS36
													MRPS6
													MUSTN1
													MXRA7
													MYH3
													MYO1E
													MZB1
													NAA10
													NAE1
													NANS
													NAP1L1
													NARS1
													NAXD
													NAXE
													NCF2
													NCK1
													NCKAP1
													NDRG2
													NDUFA10
													NDUFA12
													NDUFA2
													NDUFA4
													NDUFA6
													NDUFA7
													NDUFA9
													NDUFB1
													NDUFB5
													NDUFS7
													NEDD8
													NENF
													NEXN
													NFKB1
													NID2
													NIPSNAP3A
													NME2
													NMT1
													NNMT
													NPLOC4
													NRAS
													NRP1
													NSFL1C
													NT5E
													NUCB2
													NUDT21
													NUP54
													NUP62
													NUP93
													OAT
													OCRL
													OGN
													OLA1
													OLFML1
													OLFML3
													ORM2
													OSBP
													OTUB1
													OXSR1
													P3H1
													P4HA1
													P4HA2
													PABPC4
													PARP1
													PCBD1
													PCCB
													PCNP
													PCOLCE
													PDAP1
													PDCD4
													PDCD6
													PDE3A
													PDIA5
													PDLIM3
													PDLIM4
													PDLIM5
													PDPR
													PDXK
													PERP
													PFDN1
													PFDN2
													PFDN4
													PFDN5
													PFDN6
													PFKP
													PFN2
													PGAM5
													PGM5
													PHLDB1
													PIN1
													PIP4K2B
													PITPNA
													PITPNB
													PLA2G2A
													PLB1
													PLCD1
													PLGRKT
													PLOD1
													PMM2
													PODN
													POGLUT3
													PPA2
													PPBP
													PPFIA1
													PPFIBP1
													PPIL3
													PPM1G
													PPP1CC
													PPP1R12B
													PPP1R12C
													PPP1R13L
													PPP1R14A
													PPP1R18
													PPP1R7
													PPP2R2A
													PPP2R5D
													PPP3R1
													PRG2
													PRG3
													PRKAA1
													PRKACA
													PRKAG1
													PRKCD
													PRKG1
													PRNP
													PRPF6
													PRPF8
													PRPS1
													PRR12
													PRRC1
													PSMB10
													PSMB7
													PSMD1
													PSMD12
													PSMD13
													PSMD4
													PSMD6
													PSMD9
													PSPC1
													PTGDS
													PTGES3
													PTGIS
													PTGR1
													PTGS1
													PTK2
													PTPA
													PTPN11
													PTPN23
													PTPRC
													PTRHD1
													PUF60
													PXN
													PYGL
													PYGM
													PYM1
													RAB11FIP1
													RAB23
													RAB27B
													RAB31
													RAB32
													RAB34
													RAB35
													RAB3GAP2
													RAC2
													RAD23B
													RALB
													RANBP1
													RANBP3
													RANGAP1
													RAP1A
													RBBP9
													RBM12
													RBMS1
													RBP1
													RBP4
													RBPMS
													RBX1
													RCN2
													RCN3
													RECQL
													REEP5
													REXO2
													RIGI
													RNF20
													RNPS1
													RP2
													RPA1
													RPL17
													RPL18A
													RPL38
													RPRD1B
													RPS12
													RPS15
													RPS17
													RPS24
													RPS6KA3
													RPS7
													RRAGB
													RTRAF
													S100A13
													SAE1
													SAFB
													SARS1
													SART3
													SCAMP1
													SCCPDH
													SCGB1A1
													SCGB2A1
													SCRN1
													SCYL1
													SDF4
													SDHB
													SEC24B
													SEC24D
													SEPTIN5
													SEPTIN6
													SERPIND1
													SERPINF1
													SERPINF2
													SF1
													SF3B1
													SF3B4
													SFRP2
													SGCB
													SGCD
													SGCE
													SH3D19
													SH3GLB1
													SH3GLB2
													SH3KBP1
													SH3PXD2B
													SKP1
													SLC23A2
													SLC25A1
													SLC25A6
													SLC39A7
													SLIRP
													SLK
													SLMAP
													SMARCA2
													SMARCC2
													SMC1A
													SNAP29
													SNCG
													SNRNP70
													SNRPA
													SNRPA1
													SNRPB2
													SNRPN
													SNTB2
													SNX12
													SNX27
													SNX6
													SNX9
													SORBS1
													SORBS2
													SORD
													SPARC
													SPATS2L
													SPCS1
													SQSTM1
													SRP14
													SRP54
													SRP68
													SRP72
													SRP9
													SRPX
													SSB
													SSH3
													SSPN
													STAM2
													STAMBP
													STAT3
													STAT5A
													STAU1
													STK11IP
													STK24
													STK26
													STK3
													SUCLA2
													SUPT16H
													SVIL
													SYAP1
													SYK
													SYNE1
													SYNM
													SYNPO
													SYNPO2
													TAF15
													TBCB
													TBL2
													TCEA1
													TCOF1
													TFG
													TGFB1I1
													TGOLN2
													THBS1
													THBS2
													THRAP3
													THSD4
													THY1
													TIA1
													TIMM9
													TINAGL1
													TLN2
													TMA7B
													TMED2
													TMED4
													TMED7
													TMEM87B
													TMOD1
													TMSB4Y
													TMX3
													TNFSF13
													TOM1
													TOMM70
													TOR1AIP1
													TPR
													TPT1
													TRAP1
													TRIOBP
													TRIR
													TSG101
													TTR
													TUBB2B
													TUBB3
													TWF2
													TXNDC12
													TXNRD1
													U2AF1
													U2AF2
													UBA2
													UBA7
													UBAP2L
													UBE2I
													UBE2M
													UBR4
													UCHL1
													UCHL3
													UFC1
													UNC13D
													UNC45A
													USP15
													VAC14
													VAPB
													VBP1
													VPS13C
													VPS28
													VPS36
													VPS4B
													VPS52
													VWA1
													WASHC2A
													WASHC4
													WASHC5
													WDFY1
													WDR44
													XPNPEP1
													XRN2
													YBX3
													YKT6
													ZMPSTE24
													ZNF207
													ZNF638
