# Supplementary material for: The MUC5B promoter variant results in proteomic changes in the nonfibrotic lung
Source: JCI Insight. 2025 Jun 17;10(14):e189636. doi: 10.1172/jci.insight.189636 (PMC12288964; doi:10.1172/jci.insight.189636)
Supplement: Supplemental table 3 [file jciinsight-10-189636-s111.xlsx]

## Sheet: Airway Pathway Enrichment
	Analysis Type: PANTHER Overrepresentation Test
	Non-fibrotic Control Small Airway
		Homo sapiens (REF)
	Reactome pathways	#	#	expected	Fold Enrichment	+/-	raw P value	FDR
	Neutrophil degranulation	478	6	0.56	10.77	+	1.52e-05	0.0393
	IPF Small Airway
		Homo sapiens (REF)
	Reactome pathways	#	#	expected	Fold Enrichment	+/-	raw P value	FDR
	Anchoring of the basal body to the plasma membrane	96	10	0.84	11.85	+	3.04e-08	7.83e-05
	Cilium Assembly	200	12	1.76	6.83	+	3.67e-07	0.000473
	IPF Honeycomb Airway
		Homo sapiens (REF)
	Reactome pathways	#	#	expected	Fold Enrichment	+/-	raw P value	FDR
	Membrane Trafficking	626	25	8.18	3.06	+	1.29e-06	0.00166
	Neutrophil degranulation	478	20	6.24	3.2	+	8.03e-06	0.00295
	Innate Immune System	1114	32	14.55	2.2	+	3.74e-05	0.012
	RHOQ GTPase cycle	59	6	0.77	7.78	+	0.00019	0.0489
	Unclassified	9630	76	125.8	0.6	-	7.71e-10	1.99e-06

## Sheet: Fibroblastic Foci Ptwy Enrich
		Homo sapiens (REF)
	Reactome pathways	#	#	expected	Fold Enrichment	+/-	raw P value	FDR
	Non-integrin membrane-ECM interactions	59	15	2.25	6.67	+	3.84e-09	4.58e-07
	Ribosomal scanning and start codon recognition	59	14	2.25	6.22	+	3.32e-08	3.34e-06
	Translation initiation complex formation	59	13	2.25	5.78	+	2.62e-07	1.67e-05
	Activation of the mRNA upon binding of the cap-binding complex and eIFs, and subsequent binding to 43S	60	13	2.29	5.68	+	3.22e-07	1.88e-05
	Collagen biosynthesis and modifying enzymes	67	14	2.56	5.48	+	1.84e-07	1.2e-05
	Signaling by MET	76	15	2.9	5.17	+	1.5e-07	1.03e-05
	ECM proteoglycans	76	15	2.9	5.17	+	1.5e-07	1.06e-05
	Collagen formation	89	17	3.39	5.01	+	3.73e-08	3.48e-06
	Integrin cell surface interactions	84	15	3.2	4.68	+	5.88e-07	3.08e-05
	Host Interactions of HIV factors	125	22	4.77	4.61	+	1.91e-09	2.38e-07
	VEGFA-VEGFR2 Pathway	94	16	3.59	4.46	+	4.91e-07	2.68e-05
	Signaling by VEGF	104	17	3.97	4.29	+	3.95e-07	2.25e-05
	GTP hydrolysis and joining of the 60S ribosomal subunit	113	18	4.31	4.18	+	2.7e-07	1.69e-05
	Eukaryotic Translation Initiation	120	19	4.58	4.15	+	1.4e-07	1.02e-05
	Cap-dependent Translation Initiation	120	19	4.58	4.15	+	1.4e-07	1.05e-05
	Extracellular matrix organization	298	46	11.37	4.05	+	5.32e-16	2.32e-13
	HIV Infection	225	33	8.58	3.85	+	3.12e-11	5.84e-09
	Clathrin-mediated endocytosis	144	21	5.49	3.82	+	1.33e-07	1.03e-05
	C-type lectin receptors (CLRs)	138	20	5.26	3.8	+	2.93e-07	1.78e-05
	Signaling by the B Cell Receptor (BCR)	169	24	6.45	3.72	+	2.9e-08	3.04e-06
	Signaling by ROBO receptors	216	30	8.24	3.64	+	9.46e-10	1.3e-07
	Translation	294	39	11.21	3.48	+	1.21e-11	2.87e-09
	Regulation of expression of SLITs and ROBOs	170	22	6.48	3.39	+	5.65e-07	3.02e-05
	Mitotic Anaphase	227	28	8.66	3.23	+	4.77e-08	4.17e-06
	Mitotic Metaphase and Anaphase	228	28	8.7	3.22	+	5.25e-08	4.43e-06
	Platelet activation, signaling and aggregation	260	31	9.92	3.13	+	2.05e-08	2.24e-06
	Processing of Capped Intron-Containing Pre-mRNA	278	30	10.6	2.83	+	3.18e-07	1.89e-05
	Axon guidance	550	58	20.98	2.76	+	2.49e-12	6.52e-10
	M Phase	374	38	14.27	2.66	+	4.37e-08	3.94e-06
	Nervous system development	575	58	21.93	2.64	+	1.53e-11	3.34e-09
	Neutrophil degranulation	478	48	18.23	2.63	+	1.06e-09	1.39e-07
	Membrane Trafficking	626	61	23.88	2.55	+	1.9e-11	3.83e-09
	Viral Infection Pathways	847	82	32.31	2.54	+	9.53e-15	3.56e-12
	Vesicle-mediated transport	725	70	27.65	2.53	+	1.22e-12	3.54e-10
	Infectious disease	1037	98	39.56	2.48	+	6.2e-17	4.06e-14
	Hemostasis	671	63	25.59	2.46	+	4.53e-11	6.98e-09
	Innate Immune System	1114	102	42.49	2.4	+	1.64e-16	8.58e-14
	Signaling by Receptor Tyrosine Kinases	516	47	19.68	2.39	+	3.61e-08	3.5e-06
	Cellular responses to stress	766	69	29.22	2.36	+	3.32e-11	5.43e-09
	Cellular responses to stimuli	780	69	29.75	2.32	+	8.96e-11	1.3e-08
	Metabolism of proteins	2025	168	77.24	2.18	+	7.31e-23	9.57e-20
	Metabolism of RNA	712	58	27.16	2.14	+	6.72e-08	5.5e-06
	Disease	1823	148	69.54	2.13	+	4.55e-19	3.97e-16
	Adaptive Immune System	830	62	31.66	1.96	+	4.19e-07	2.33e-05
	Post-translational protein modification	1422	99	54.24	1.83	+	6.15e-09	7e-07
	Immune System	2094	145	79.87	1.82	+	6.66e-13	2.18e-10
	Metabolism	2093	140	79.84	1.75	+	3.19e-11	5.57e-09
	Signal Transduction	2529	143	96.47	1.48	+	9.68e-07	4.97e-05
	Olfactory Signaling Pathway	420	0	16.02	< 0.01	-	1.07e-07	8.52e-06
	Expression and translocation of olfactory receptors	413	0	15.75	< 0.01	-	1.61e-07	1.08e-05
	Programmed Cell Death	205	24	7.82	3.07	+	1.12e-06	5.63e-05
	HSP90 chaperone cycle for steroid hormone receptors (SHR) in the presence of ligand	57	12	2.17	5.52	+	1.27e-06	6.28e-05
	Diseases of signal transduction by growth factor receptors and second messengers	444	39	16.94	2.3	+	1.76e-06	8.56e-05
	Cytosolic tRNA aminoacylation	24	8	0.92	8.74	+	1.85e-06	8.79e-05
	Cargo recognition for clathrin-mediated endocytosis	104	16	3.97	4.03	+	1.99e-06	9.31e-05
	Selenoamino acid metabolism	117	17	4.46	3.81	+	2.17e-06	9.96e-05
	Response to elevated platelet cytosolic Ca2+	132	18	5.03	3.57	+	2.79e-06	0.000126
	Apoptosis	173	21	6.6	3.18	+	2.9e-06	0.000127
	Fc epsilon receptor (FCERI) signaling	187	22	7.13	3.08	+	2.86e-06	0.000127
	tRNA Aminoacylation	42	10	1.6	6.24	+	2.99e-06	0.000128
	HIV Life Cycle	146	19	5.57	3.41	+	3.03e-06	0.000128
	Late Phase of HIV Life Cycle	133	18	5.07	3.55	+	3.12e-06	0.00013
	Formation of the ternary complex, and subsequently, the 43S complex	52	11	1.98	5.55	+	3.35e-06	0.000137
	CLEC7A (Dectin-1) signaling	96	15	3.66	4.1	+	3.39e-06	0.000137
	mRNA Splicing - Major Pathway	204	23	7.78	2.96	+	3.56e-06	0.000141
	KEAP1-NFE2L2 pathway	122	17	4.65	3.65	+	3.89e-06	0.000152
	Terminal pathway of complement	8	5	0.31	16.39	+	4.06e-06	0.000156
	Regulation of Complement cascade	110	16	4.2	3.81	+	4.23e-06	0.000161
	Elastic fibre formation	44	10	1.68	5.96	+	4.71e-06	0.000174
	Cytokine Signaling in Immune system	768	56	29.29	1.91	+	4.64e-06	0.000174
	Signaling by PDGF	54	11	2.06	5.34	+	4.95e-06	0.00018
	L13a-mediated translational silencing of Ceruloplasmin expression	112	16	4.27	3.75	+	5.37e-06	0.000193
	HCMV Infection	125	17	4.77	3.57	+	5.45e-06	0.000193
	Prefoldin mediated transfer of substrate to CCT/TriC	28	8	1.07	7.49	+	6.82e-06	0.000232
	mRNA Splicing	212	23	8.09	2.84	+	6.8e-06	0.000234
	Platelet degranulation	127	17	4.84	3.51	+	6.77e-06	0.000236
	Signaling by Rho GTPases	669	50	25.52	1.96	+	7.22e-06	0.000239
	TGF-beta receptor signaling activates SMADs	46	10	1.75	5.7	+	7.21e-06	0.000242
	Molecules associated with elastic fibres	37	9	1.41	6.38	+	7.77e-06	0.000254
	Downstream signaling events of B Cell Receptor (BCR)	79	13	3.01	4.31	+	8.45e-06	0.000273
	Cell Cycle, Mitotic	516	41	19.68	2.08	+	1.09e-05	0.000349
	Nuclear events mediated by NFE2L2	93	14	3.55	3.95	+	1.11e-05	0.000352
	Degradation of GLI1 by the proteasome	59	11	2.25	4.89	+	1.22e-05	0.000366
	Degradation of GLI2 by the proteasome	59	11	2.25	4.89	+	1.22e-05	0.000371
	GLI3 is processed to GLI3R by the proteasome	59	11	2.25	4.89	+	1.22e-05	0.000375
	Nuclear Envelope (NE) Reassembly	70	12	2.67	4.49	+	1.21e-05	0.000378
	Complement cascade	120	16	4.58	3.5	+	1.32e-05	0.000393
	Signaling by Rho GTPases, Miro GTPases and RHOBTB3	684	50	26.09	1.92	+	1.5e-05	0.000441
	Cellular response to chemical stress	208	22	7.93	2.77	+	1.6e-05	0.000466
	Autophagy	150	18	5.72	3.15	+	1.71e-05	0.000492
	Protein folding	97	14	3.7	3.78	+	1.83e-05	0.00052
	GSK3B and BTRC:CUL1-mediated-degradation of NFE2L2	51	10	1.95	5.14	+	1.9e-05	0.000536
	Vif-mediated degradation of APOBEC3G	52	10	1.98	5.04	+	2.28e-05	0.000628
	Negative regulation of NOTCH4 signaling	52	10	1.98	5.04	+	2.28e-05	0.000634
	Cooperation of Prefoldin and TriC/CCT in actin and tubulin folding	33	8	1.26	6.36	+	2.57e-05	0.000701
	Cellular response to heat stress	88	13	3.36	3.87	+	2.8e-05	0.000757
	Signaling by ALK in cancer	89	13	3.39	3.83	+	3.17e-05	0.000839
	FBXL7 down-regulates AURKA during mitotic entry and in early mitosis	54	10	2.06	4.85	+	3.21e-05	0.000842
	Signaling by ALK fusions and activated point mutants	89	13	3.39	3.83	+	3.17e-05	0.000847
	Intra-Golgi and retrograde Golgi-to-ER traffic	203	21	7.74	2.71	+	3.46e-05	0.000896
	Regulation of RAS by GAPs	66	11	2.52	4.37	+	3.67e-05	0.000941
	SARS-CoV Infections	467	37	17.81	2.08	+	3.81e-05	0.000968
	Downstream signal transduction	26	7	0.99	7.06	+	3.99e-05	0.001
	Chaperonin-mediated protein folding	91	13	3.47	3.75	+	4.03e-05	0.00101
	Parasitic Infection Pathways	223	22	8.51	2.59	+	4.7e-05	0.00114
	Metabolism of amino acids and derivatives	370	31	14.11	2.2	+	4.62e-05	0.00114
	Leishmania infection	223	22	8.51	2.59	+	4.7e-05	0.00115
	The citric acid (TCA) cycle and respiratory electron transport	177	19	6.75	2.81	+	4.86e-05	0.00117
	Antigen processing-Cross presentation	106	14	4.04	3.46	+	5.03e-05	0.0012
	Syndecan interactions	27	7	1.03	6.8	+	5.2e-05	0.00123
	RHO GTPase Effectors	287	26	10.95	2.38	+	5.68e-05	0.00133
	Macroautophagy	135	16	5.15	3.11	+	5.77e-05	0.00134
	MAPK family signaling cascades	308	27	11.75	2.3	+	6.12e-05	0.00138
	NIK-->noncanonical NF-kB signaling	58	10	2.21	4.52	+	6.11e-05	0.00139
	Interleukin-1 family signaling	150	17	5.72	2.97	+	6.07e-05	0.00139
	UCH proteinases	95	13	3.62	3.59	+	6.38e-05	0.00143
	Dectin-1 mediated noncanonical NF-kB signaling	59	10	2.25	4.44	+	7.11e-05	0.00158
	Signal transduction by L1	20	6	0.76	7.86	+	7.4e-05	0.00162
	CD209 (DC-SIGN) signaling	20	6	0.76	7.86	+	7.4e-05	0.00163
	DNA Damage Recognition in GG-NER	38	8	1.45	5.52	+	7.65e-05	0.00166
	PTK6 Regulates RHO GTPases, RAS GTPase and MAP kinases	13	5	0.5	10.08	+	7.95e-05	0.00169
	Mitochondrial protein degradation	97	13	3.7	3.51	+	7.94e-05	0.00171
	Assembly of collagen fibrils and other multimeric structures	60	10	2.29	4.37	+	8.24e-05	0.00174
	Influenza Infection	154	17	5.87	2.89	+	8.45e-05	0.00177
	Signaling by SCF-KIT	39	8	1.49	5.38	+	9.3e-05	0.00193
	FCERI mediated NF-kB activation	141	16	5.38	2.97	+	9.75e-05	0.00201
	Separation of Sister Chromatids	187	19	7.13	2.66	+	0.000102	0.00206
	SRP-dependent cotranslational protein targeting to membrane	113	14	4.31	3.25	+	0.000102	0.00207
	Respiratory electron transport, ATP synthesis by chemiosmotic coupling, and heat production by uncoupling proteins.	127	15	4.84	3.1	+	0.000101	0.00207
	Beta-catenin independent WNT signaling	142	16	5.42	2.95	+	0.000106	0.00212
	Cellular response to hypoxia	74	11	2.82	3.9	+	0.000108	0.00213
	Laminin interactions	30	7	1.14	6.12	+	0.000108	0.00214
	Vpu mediated degradation of CD4	51	9	1.95	4.63	+	0.000118	0.0023
	Cross-presentation of particulate exogenous antigens (phagosomes)	8	4	0.31	13.11	+	0.00013	0.00252
	MTOR signalling	41	8	1.56	5.12	+	0.000135	0.00253
	Endosomal Sorting Complex Required For Transport (ESCRT)	31	7	1.18	5.92	+	0.000135	0.00254
	MAPK1/MAPK3 signaling	269	24	10.26	2.34	+	0.000134	0.00255
	COPI-mediated anterograde transport	102	13	3.89	3.34	+	0.000134	0.00256
	Formation of a pool of free 40S subunits	102	13	3.89	3.34	+	0.000134	0.00258
	Signaling by BRAF and RAF1 fusions	64	10	2.44	4.1	+	0.000144	0.00268
	Respiratory electron transport	103	13	3.93	3.31	+	0.000148	0.00273
	COPI-independent Golgi-to-ER retrograde traffic	53	9	2.02	4.45	+	0.00016	0.0029
	Fcgamma receptor (FCGR) dependent phagocytosis	147	16	5.61	2.85	+	0.00016	0.0029
	Antiviral mechanism by IFN-stimulated genes	147	16	5.61	2.85	+	0.00016	0.00292
	Oxygen-dependent proline hydroxylation of Hypoxia-inducible Factor Alpha	65	10	2.48	4.03	+	0.000165	0.00296
	L1CAM interactions	119	14	4.54	3.08	+	0.000178	0.00318
	SCF-beta-TrCP mediated degradation of Emi1	54	9	2.06	4.37	+	0.000186	0.00323
	Activation of NF-kappaB in B cells	66	10	2.52	3.97	+	0.000188	0.00323
	GPCR ligand binding	464	4	17.7	0.23	-	0.000183	0.00323
	Golgi Associated Vesicle Biogenesis	54	9	2.06	4.37	+	0.000186	0.00325
	Influenza Viral RNA Transcription and Replication	134	15	5.11	2.93	+	0.000186	0.00326
	Parasite infection	120	14	4.58	3.06	+	0.000195	0.00329
	Leishmania phagocytosis	120	14	4.58	3.06	+	0.000195	0.00332
	FCGR3A-mediated phagocytosis	120	14	4.58	3.06	+	0.000195	0.00334
	Collagen chain trimerization	44	8	1.68	4.77	+	0.000226	0.00378
	RHO GTPases Activate NADPH Oxidases	24	6	0.92	6.55	+	0.000226	0.00379
	RAF/MAP kinase cascade	264	23	10.07	2.28	+	0.000243	0.00403
	VEGFR2 mediated cell proliferation	16	5	0.61	8.19	+	0.000245	0.00404
	Degradation of DVL	56	9	2.14	4.21	+	0.000248	0.00405
	TCR signaling	124	14	4.73	2.96	+	0.000275	0.00442
	Oncogenic MAPK signaling	82	11	3.13	3.52	+	0.000275	0.00444
	Degradation of beta-catenin by the destruction complex	82	11	3.13	3.52	+	0.000275	0.00447
	Complex I biogenesis	57	9	2.17	4.14	+	0.000284	0.00454
	ER to Golgi Anterograde Transport	155	16	5.91	2.71	+	0.000294	0.00467
	Degradation of the extracellular matrix	140	15	5.34	2.81	+	0.000301	0.00475
	Regulation of RUNX2 expression and activity	70	10	2.67	3.75	+	0.000308	0.0048
	Orc1 removal from chromatin	70	10	2.67	3.75	+	0.000308	0.00483
	MHC class II antigen presentation	126	14	4.81	2.91	+	0.000325	0.00504
	Signaling by KIT in disease	17	5	0.65	7.71	+	0.000336	0.00515
	Signaling by phosphorylated juxtamembrane, extracellular and kinase domain KIT mutants	17	5	0.65	7.71	+	0.000336	0.00518
	Hedgehog 'off' state	112	13	4.27	3.04	+	0.000343	0.0052
	ISG15 antiviral mechanism	71	10	2.71	3.69	+	0.000346	0.00521
	Interleukin-1 signaling	112	13	4.27	3.04	+	0.000343	0.00523
	SCF(Skp2)-mediated degradation of p27/p21	59	9	2.25	4	+	0.000371	0.00555
	Asparagine N-linked glycosylation	305	25	11.63	2.15	+	0.000378	0.0056
	Regulation of mRNA stability by proteins that bind AU-rich elements	85	11	3.24	3.39	+	0.000378	0.00562
	trans-Golgi Network Vesicle Budding	72	10	2.75	3.64	+	0.000389	0.00572
	Developmental Biology	1236	72	47.15	1.53	+	0.000394	0.00577
	Defective CFTR causes cystic fibrosis	60	9	2.29	3.93	+	0.000422	0.00614
	HCMV Early Events	101	12	3.85	3.11	+	0.000463	0.0067
	Regulation of activated PAK-2p34 by proteasome mediated degradation	49	8	1.87	4.28	+	0.000487	0.00697
	Cross-presentation of soluble exogenous antigens (endosomes)	49	8	1.87	4.28	+	0.000487	0.00701
	G2/M Transition	195	18	7.44	2.42	+	0.000502	0.00711
	Intracellular signaling by second messengers	292	24	11.14	2.15	+	0.000506	0.00713
	Cell Cycle	647	43	24.68	1.74	+	0.000501	0.00714
	MAPK6/MAPK4 signaling	88	11	3.36	3.28	+	0.000511	0.00716
	Synthesis of GDP-mannose	5	3	0.19	15.73	+	0.000522	0.00727
	Neddylation	244	21	9.31	2.26	+	0.000531	0.00736
	Regulation of ornithine decarboxylase (ODC)	50	8	1.91	4.19	+	0.000561	0.00769
	PECAM1 interactions	11	4	0.42	9.53	+	0.000559	0.00771
	Mitotic G2-G2/M phases	197	18	7.51	2.4	+	0.000567	0.00774
	MAP2K and MAPK activation	39	7	1.49	4.71	+	0.000605	0.00822
	Activation of NMDA receptors and postsynaptic events	90	11	3.43	3.2	+	0.00062	0.00837
	Ubiquitin Mediated Degradation of Phosphorylated Cdc25A	51	8	1.95	4.11	+	0.000643	0.00843
	p53-Independent DNA Damage Response	51	8	1.95	4.11	+	0.000643	0.00847
	p53-Independent G1/S DNA damage checkpoint	51	8	1.95	4.11	+	0.000643	0.00851
	Ubiquitin-dependent degradation of Cyclin D	51	8	1.95	4.11	+	0.000643	0.00855
	Golgi-to-ER retrograde transport	135	14	5.15	2.72	+	0.000657	0.00856
	Autodegradation of the E3 ubiquitin ligase COP1	51	8	1.95	4.11	+	0.000643	0.0086
	Signaling by EGFR	51	8	1.95	4.11	+	0.000643	0.00864
	Post NMDA receptor activation events	77	10	2.94	3.4	+	0.00067	0.00869
	Energy dependent regulation of mTOR by LKB1-AMPK	29	6	1.11	5.42	+	0.000676	0.00873
	Antigen activates B Cell Receptor (BCR) leading to generation of second messengers	91	11	3.47	3.17	+	0.000682	0.00875
	Signaling by RAF1 mutants	40	7	1.53	4.59	+	0.00071	0.00903
	MET promotes cell motility	40	7	1.53	4.59	+	0.00071	0.00907
	Regulation of Apoptosis	52	8	1.98	4.03	+	0.000735	0.0093
	The role of GTSE1 in G2/M progression after G2 checkpoint	78	10	2.98	3.36	+	0.000743	0.00935
	Signaling by TGF-beta Receptor Complex	92	11	3.51	3.13	+	0.000748	0.00937
	PTEN Regulation	137	14	5.23	2.68	+	0.000761	0.00949
	Transport to the Golgi and subsequent modification	186	17	7.09	2.4	+	0.000795	0.00987
	Regulation of RUNX3 expression and activity	53	8	2.02	3.96	+	0.000838	0.0103
	AUF1 (hnRNP D0) binds and destabilizes mRNA	53	8	2.02	3.96	+	0.000838	0.0103
	Regulation of actin dynamics for phagocytic cup formation	123	13	4.69	2.77	+	0.000846	0.0104
	Anti-inflammatory response favouring Leishmania parasite infection	139	14	5.3	2.64	+	0.000878	0.0107
	Leishmania parasite growth and survival	139	14	5.3	2.64	+	0.000878	0.0107
	Signaling by NOTCH4	80	10	3.05	3.28	+	0.000908	0.0109
	Regulation of APC/C activators between G1/S and early anaphase	80	10	3.05	3.28	+	0.000908	0.0109
	Selective autophagy	80	10	3.05	3.28	+	0.000908	0.011
	Degradation of AXIN	54	8	2.06	3.88	+	0.000951	0.0112
	Ion homeostasis	54	8	2.06	3.88	+	0.000951	0.0113
	Somitogenesis	54	8	2.06	3.88	+	0.000951	0.0113
	Signalling to ERKs	31	6	1.18	5.07	+	0.000983	0.0115
	VLDL clearance	6	3	0.23	13.11	+	0.00101	0.0118
	SARS-CoV-1 Infection	141	14	5.38	2.6	+	0.00101	0.0118
	Cellular response to starvation	157	15	5.99	2.5	+	0.00101	0.0118
	Stabilization of p53	55	8	2.1	3.81	+	0.00108	0.0123
	Hh mutants are degraded by ERAD	55	8	2.1	3.81	+	0.00108	0.0124
	Regulation of PTEN stability and activity	68	9	2.59	3.47	+	0.00107	0.0124
	Transcriptional regulation by RUNX1	202	18	7.71	2.34	+	0.00113	0.0129
	Rev-mediated nuclear export of HIV RNA	32	6	1.22	4.92	+	0.00117	0.0132
	Nuclear events stimulated by ALK signaling in cancer	32	6	1.22	4.92	+	0.00117	0.0132
	Signaling by Interleukins	459	32	17.51	1.83	+	0.00116	0.0132
	TNFR2 non-canonical NF-kB pathway	98	11	3.74	2.94	+	0.00127	0.0142
	Classical antibody-mediated complement activation	70	9	2.67	3.37	+	0.00132	0.0147
	Global Genome Nucleotide Excision Repair (GG-NER)	84	10	3.2	3.12	+	0.00133	0.0147
	Hedgehog 'on' state	84	10	3.2	3.12	+	0.00133	0.0147
	Metabolism of polyamines	57	8	2.17	3.68	+	0.00137	0.015
	RAF activation	33	6	1.26	4.77	+	0.00139	0.0152
	Signaling by moderate kinase activity BRAF mutants	45	7	1.72	4.08	+	0.00147	0.0157
	Signaling by RAS mutants	45	7	1.72	4.08	+	0.00147	0.0157
	Paradoxical activation of RAF signaling by kinase inactive BRAF	45	7	1.72	4.08	+	0.00147	0.0158
	Initial triggering of complement	85	10	3.24	3.08	+	0.00146	0.0158
	Defective gamma-carboxylation of F9	2	2	0.08	26.22	+	0.00145	0.0159
	Signaling downstream of RAS mutants	45	7	1.72	4.08	+	0.00147	0.0159
	FCGR3A-mediated IL10 synthesis	100	11	3.81	2.88	+	0.0015	0.0159
	Intrinsic Pathway of Fibrin Clot Formation	23	5	0.88	5.7	+	0.00151	0.016
	Hh mutants abrogate ligand secretion	58	8	2.21	3.62	+	0.00153	0.0162
	Prolactin receptor signaling	14	4	0.53	7.49	+	0.00155	0.0163
	SUMOylation	164	15	6.26	2.4	+	0.00157	0.0164
	Interactions of Vpr with host cellular proteins	34	6	1.3	4.63	+	0.00163	0.0168
	Cdc20:Phospho-APC/C mediated degradation of Cyclin A	72	9	2.75	3.28	+	0.00162	0.0168
	Signaling by Hedgehog	148	14	5.65	2.48	+	0.00161	0.0168
	Interactions of Rev with host cellular proteins	34	6	1.3	4.63	+	0.00163	0.0169
	APC/C-mediated degradation of cell cycle proteins	87	10	3.32	3.01	+	0.00174	0.0175
	SUMO is transferred from E1 to E2 (UBE2I, UBC9)	7	3	0.27	11.24	+	0.00172	0.0176
	EGFR Transactivation by Gastrin	7	3	0.27	11.24	+	0.00172	0.0176
	NCAM signaling for neurite out-growth	59	8	2.25	3.55	+	0.00172	0.0176
	Regulation of mitotic cell cycle	87	10	3.32	3.01	+	0.00174	0.0176
	RAC2 GTPase cycle	87	10	3.32	3.01	+	0.00174	0.0176
	Downstream TCR signaling	102	11	3.89	2.83	+	0.00176	0.0177
	RHOG GTPase cycle	73	9	2.78	3.23	+	0.00178	0.0178
	APC:Cdc20 mediated degradation of cell cycle proteins prior to satisfation of the cell cycle checkpoint	73	9	2.78	3.23	+	0.00178	0.0178
	Interferon Signaling	267	21	10.18	2.06	+	0.00179	0.0178
	HSF1-dependent transactivation	24	5	0.92	5.46	+	0.00185	0.0182
	mTORC1-mediated signalling	24	5	0.92	5.46	+	0.00185	0.0182
	Postmitotic nuclear pore complex (NPC) reformation	24	5	0.92	5.46	+	0.00185	0.0183
	Signaling by high-kinase activity BRAF mutants	35	6	1.34	4.49	+	0.0019	0.0185
	Nuclear Envelope Breakdown	47	7	1.79	3.9	+	0.0019	0.0185
	Role of phospholipids in phagocytosis	88	10	3.36	2.98	+	0.0019	0.0185
	FCGR activation	74	9	2.82	3.19	+	0.00196	0.0189
	Cell surface interactions at the vascular wall	197	17	7.51	2.26	+	0.00195	0.0189
	Diseases associated with glycosylation precursor biosynthesis	15	4	0.57	6.99	+	0.00205	0.0195
	Synthesis of Prostaglandins (PG) and Thromboxanes (TX)	15	4	0.57	6.99	+	0.00205	0.0196
	Signaling by FLT3 ITD and TKD mutants	15	4	0.57	6.99	+	0.00205	0.0196
	Class A/1 (Rhodopsin-like receptors)	331	3	12.63	0.24	-	0.00211	0.02
	APC/C:Cdc20 mediated degradation of mitotic proteins	75	9	2.86	3.15	+	0.00216	0.0204
	ROS and RNS production in phagocytes	36	6	1.37	4.37	+	0.00221	0.0208
	FLT3 Signaling	36	6	1.37	4.37	+	0.00221	0.0208
	Activation of APC/C and APC/C:Cdc20 mediated degradation of mitotic proteins	76	9	2.9	3.1	+	0.00237	0.0221
	PCP/CE pathway	91	10	3.47	2.88	+	0.00244	0.0226
	Switching of origins to a post-replicative state	91	10	3.47	2.88	+	0.00244	0.0227
	ABC transporter disorders	77	9	2.94	3.06	+	0.00259	0.0239
	Autodegradation of Cdh1 by Cdh1:APC/C	63	8	2.4	3.33	+	0.00262	0.024
	Creation of C4 and C2 activators	77	9	2.94	3.06	+	0.00259	0.024
	Defects of contact activation system (CAS) and kallikrein/kinin system (KKS)	16	4	0.61	6.55	+	0.00265	0.0241
	Asymmetric localization of PCP proteins	63	8	2.4	3.33	+	0.00262	0.0241
	HuR (ELAVL1) binds and stabilizes mRNA	8	3	0.31	9.83	+	0.00268	0.0242
	Gastrin-CREB signalling pathway via PKC and MAPK	16	4	0.61	6.55	+	0.00265	0.0242
	POLB-Dependent Long Patch Base Excision Repair	8	3	0.31	9.83	+	0.00268	0.0243
	Potential therapeutics for SARS	157	14	5.99	2.34	+	0.0028	0.0252
	Regulation of insulin secretion	78	9	2.98	3.02	+	0.00283	0.0254
	p53-Dependent G1 DNA Damage Response	64	8	2.44	3.28	+	0.0029	0.0256
	p53-Dependent G1/S DNA damage checkpoint	64	8	2.44	3.28	+	0.0029	0.0257
	Collagen degradation	64	8	2.44	3.28	+	0.0029	0.0258
	Hedgehog ligand biogenesis	64	8	2.44	3.28	+	0.0029	0.0259
	Selenocysteine synthesis	94	10	3.59	2.79	+	0.0031	0.0271
	HCMV Late Events	79	9	3.01	2.99	+	0.00309	0.0272
	Metabolism of vitamins and cofactors	189	16	7.21	2.22	+	0.00309	0.0273
	CREB1 phosphorylation through NMDA receptor-mediated activation of RAS signaling	27	5	1.03	4.85	+	0.0032	0.0279
	Nucleotide Excision Repair	110	11	4.2	2.62	+	0.0032	0.0279
	Intrinsic Pathway for Apoptosis	52	7	1.98	3.53	+	0.00343	0.0298
	G1/S DNA Damage Checkpoints	66	8	2.52	3.18	+	0.00352	0.0304
	SARS-CoV-1-host interactions	96	10	3.66	2.73	+	0.00361	0.0311
	RHO GTPase cycle	448	30	17.09	1.76	+	0.0037	0.0317
	Keratinization	217	1	8.28	0.12	-	0.00373	0.0319
	Budding and maturation of HIV virion	28	5	1.07	4.68	+	0.00378	0.0322
	Constitutive Signaling by Overexpressed ERBB2	9	3	0.34	8.74	+	0.00391	0.0329
	APC/C:Cdc20 mediated degradation of Securin	67	8	2.56	3.13	+	0.00387	0.0329
	Activated NTRK2 signals through FRS2 and FRS3	9	3	0.34	8.74	+	0.00391	0.033
	Signaling by Leptin	9	3	0.34	8.74	+	0.00391	0.0331
	Cyclin E associated events during G1/S transition	82	9	3.13	2.88	+	0.00398	0.0334
	Deubiquitination	282	21	10.76	1.95	+	0.00404	0.0338
	SUMOylation of nuclear envelope proteins	3	2	0.11	17.48	+	0.00425	0.0345
	RAS GTPase cycle mutants	3	2	0.11	17.48	+	0.00425	0.0346
	Signaling by RAS GAP mutants	3	2	0.11	17.48	+	0.00425	0.0347
	Signaling by RAS GTPase mutants	3	2	0.11	17.48	+	0.00425	0.0348
	SHC1 events in ERBB2 signaling	18	4	0.69	5.83	+	0.00419	0.0348
	Defective factor XII causes hereditary angioedema	3	2	0.11	17.48	+	0.00425	0.0349
	Defective SERPING1 causes hereditary angioedema	3	2	0.11	17.48	+	0.00425	0.035
	Signaling by PDGFR in disease	18	4	0.69	5.83	+	0.00419	0.035
	Formation of paraxial mesoderm	68	8	2.59	3.08	+	0.00424	0.035
	Regulation of HSF1-mediated heat shock response	68	8	2.59	3.08	+	0.00424	0.0351
	PIP3 activates AKT signaling	252	19	9.61	1.98	+	0.0044	0.0355
	Mitotic Prometaphase	199	16	7.59	2.11	+	0.00453	0.0365
	Cyclin A:Cdk2-associated events at S phase entry	84	9	3.2	2.81	+	0.00468	0.0375
	TP53 Regulates Metabolic Genes	84	9	3.2	2.81	+	0.00468	0.0376
	Nonsense-Mediated Decay (NMD)	116	11	4.42	2.49	+	0.00481	0.0383
	Nonsense Mediated Decay (NMD) enhanced by the Exon Junction Complex (EJC)	116	11	4.42	2.49	+	0.00481	0.0384
	Ras activation upon Ca2+ influx through NMDA receptor	19	4	0.72	5.52	+	0.00515	0.0401
	Diseases of hemostasis	19	4	0.72	5.52	+	0.00515	0.0403
	Nicotinamide salvaging	19	4	0.72	5.52	+	0.00515	0.0404
	Listeria monocytogenes entry into host cells	19	4	0.72	5.52	+	0.00515	0.0405
	Signaling by CSF3 (G-CSF)	30	5	1.14	4.37	+	0.00514	0.0406
	MET activates PTK2 signaling	30	5	1.14	4.37	+	0.00514	0.0407
	SARS-CoV-2 Infection	293	21	11.18	1.88	+	0.00524	0.0407
	Transcriptional regulation by RUNX2	117	11	4.46	2.46	+	0.00514	0.0408
	Processing and activation of SUMO	10	3	0.38	7.86	+	0.00543	0.0418
	Signaling by PDGFRA transmembrane, juxtamembrane and kinase domain mutants	10	3	0.38	7.86	+	0.00543	0.0419
	Signaling by PDGFRA extracellular domain mutants	10	3	0.38	7.86	+	0.00543	0.042
	SUMOylation of DNA replication proteins	43	6	1.64	3.66	+	0.00553	0.0422
	Formation of Incision Complex in GG-NER	43	6	1.64	3.66	+	0.00553	0.0423
	ABC-family proteins mediated transport	102	10	3.89	2.57	+	0.00557	0.0423
	SUMOylation of DNA damage response and repair proteins	71	8	2.71	2.95	+	0.00552	0.0424
	Binding and Uptake of Ligands by Scavenger Receptors	102	10	3.89	2.57	+	0.00557	0.0424
	Iron uptake and transport	57	7	2.17	3.22	+	0.00576	0.0436
	Vpr-mediated nuclear import of PICs	31	5	1.18	4.23	+	0.00594	0.0447
	Mitotic Prophase	103	10	3.93	2.55	+	0.00596	0.0447
	Nicotinate metabolism	31	5	1.18	4.23	+	0.00594	0.0448
	CDK-mediated phosphorylation and removal of Cdc6	72	8	2.75	2.91	+	0.00601	0.045
	Synthesis of DNA	120	11	4.58	2.4	+	0.0062	0.046
	Retinoid metabolism and transport	44	6	1.68	3.57	+	0.0062	0.0461
	Protein hydroxylation	20	4	0.76	5.24	+	0.00625	0.0462
	Aggrephagy	44	6	1.68	3.57	+	0.0062	0.0462
	Glucose metabolism	88	9	3.36	2.68	+	0.00635	0.0468
	APC/C:Cdh1 mediated degradation of Cdc20 and other APC/C:Cdh1 targeted proteins in late mitosis/early G1	73	8	2.78	2.87	+	0.00653	0.0479
	Biological oxidations	220	17	8.39	2.03	+	0.00652	0.048
	FCERI mediated Ca+2 mobilization	89	9	3.39	2.65	+	0.00683	0.0493
	SLC-mediated transmembrane transport	245	2	9.35	0.21	-	0.00685	0.0493
	Opioid Signalling	89	9	3.39	2.65	+	0.00683	0.0494
	SUMOylation of SUMOylation proteins	32	5	1.22	4.1	+	0.00682	0.0496
	FCERI mediated MAPK activation	89	9	3.39	2.65	+	0.00683	0.0496
	Sealing of the nuclear envelope (NE) by ESCRT-III	32	5	1.22	4.1	+	0.00682	0.0498
	Ca2+ pathway	59	7	2.25	3.11	+	0.00696	0.0498
	Transport of the SLBP independent Mature mRNA	32	5	1.22	4.1	+	0.00682	0.0499
	Arachidonic acid metabolism	59	7	2.25	3.11	+	0.00696	0.05

## Sheet: Alveoli_EpiOverFF Ptwy Enrich
	Analysis Type: PANTHER Overrepresentation Test
	Non-fibrotic Control Alveoli
		Homo sapiens (REF)
	Reactome pathways	#	#	expected	Fold Enrichment	+/-	raw P value	FDR
	N/A	N/A	N/A	N/A	N/A	N/A	N/A	N/A
	IPF Alveoli
		Homo sapiens (REF)
	Reactome pathways	#	#	expected	Fold Enrichment	+/-	raw P value	FDR
	Regulation of insulin secretion	78	8	0.4	20.11	+	1.28e-08	3.3e-05
	Integration of energy metabolism	107	8	0.55	14.66	+	1.27e-07	0.000109
	G-protein activation	24	4	0.12	32.69	+	1.17e-05	0.00501
	Thromboxane signalling through TP receptor	24	4	0.12	32.69	+	1.17e-05	0.00601
	ADP signalling through P2Y purinoceptor 1	24	4	0.12	32.69	+	1.17e-05	0.00751
	Parasitic Infection Pathways	223	8	1.14	7.04	+	2.35e-05	0.00756
	Thrombin signalling through proteinase activated receptors (PARs)	31	4	0.16	25.31	+	2.9e-05	0.0083
	Signal amplification	32	4	0.16	24.51	+	3.25e-05	0.00838
	Glucagon signaling in metabolic regulation	33	4	0.17	23.77	+	3.63e-05	0.0085
	Leishmania infection	223	8	1.14	7.04	+	2.35e-05	0.00864
	Cooperation of PDCL (PhLP1) and TRiC/CCT in G-protein beta folding	38	4	0.19	20.64	+	6.04e-05	0.012
	ADORA2B mediated anti-inflammatory cytokines production	43	4	0.22	18.24	+	9.43e-05	0.0152
	GPER1 signaling	44	4	0.22	17.83	+	0.000102	0.0155
	Glucagon-like Peptide-1 (GLP1) regulates insulin secretion	42	4	0.21	18.68	+	8.66e-05	0.0159
	Vasopressin regulates renal water homeostasis via Aquaporins	43	4	0.22	18.24	+	9.43e-05	0.0162
	Opioid Signalling	89	5	0.45	11.02	+	0.000117	0.0168
	G beta:gamma signalling through BTK	18	3	0.09	32.69	+	0.000158	0.0203
	Aquaporin-mediated transport	52	4	0.27	15.09	+	0.000188	0.022
	Prostacyclin signalling through prostacyclin receptor	19	3	0.1	30.97	+	0.000182	0.0223
	G beta:gamma signalling through PLC beta	20	3	0.1	29.42	+	0.000209	0.0224
	G beta:gamma signalling through CDC42	20	3	0.1	29.42	+	0.000209	0.0234
	Presynaptic function of Kainate receptors	21	3	0.11	28.02	+	0.000238	0.0245
	ADP signalling through P2Y purinoceptor 12	22	3	0.11	26.74	+	0.000269	0.0267
	G beta:gamma signalling through PI3Kgamma	25	3	0.13	23.53	+	0.000379	0.0362
	Platelet activation, signaling and aggregation	260	7	1.33	5.28	+	0.000427	0.0366
	Cholesterol biosynthesis	26	3	0.13	22.63	+	0.000421	0.0374
	RAC1 GTPase cycle	183	6	0.93	6.43	+	0.000408	0.0375
	Activation of G protein gated Potassium channels	29	3	0.15	20.29	+	0.000565	0.0416
	Adrenaline,noradrenaline inhibits insulin secretion	28	3	0.14	21.01	+	0.000514	0.0427
	G protein gated Potassium channels	29	3	0.15	20.29	+	0.000565	0.0428
	RHO GTPase cycle	448	9	2.28	3.94	+	0.000533	0.0429
	Inhibition of voltage gated Ca2+ channels via Gbeta/gamma subunits	29	3	0.15	20.29	+	0.000565	0.0441
	Activation of kainate receptors upon glutamate binding	30	3	0.15	19.61	+	0.00062	0.0443
	RHOC GTPase cycle	73	4	0.37	10.75	+	0.000637	0.0443
	Signaling by Rho GTPases	669	11	3.41	3.22	+	0.000673	0.0456
	G-protein beta:gamma signalling	32	3	0.16	18.39	+	0.000738	0.0487
	Unclassified	9630	22	49.1	0.45	-	6.14e-08	7.91e-05
	IPF Epithelia Overlying Fibroblastic Foci
		Homo sapiens (REF)
	Reactome pathways	#	#	expected	Fold Enrichment	+/-	raw P value	FDR
	Cellular responses to stress	751	44	14.33	3.07	+	1.43e-10	7.34e-08
	Metabolism of amino acids and derivatives	370	27	7.06	3.82	+	9.24e-09	2.97e-06
	Processing of Capped Intron-Containing Pre-mRNA	278	23	5.31	4.33	+	1.39e-08	3.99e-06
	Apoptosis	173	18	3.3	5.45	+	2.22e-08	5.72e-06
	Host Interactions of HIV factors	125	15	2.39	6.29	+	6.11e-08	1.31e-05
	Post-translational protein modification	1402	58	26.76	2.17	+	5.72e-08	1.34e-05
	HIV Infection	225	19	4.29	4.42	+	1.92e-07	3.8e-05
	Infectious disease	975	44	18.61	2.36	+	2.9e-07	5.33e-05
	Neutrophil degranulation	478	28	9.12	3.07	+	3.74e-07	6.42e-05
	Nervous system development	575	31	10.97	2.82	+	4.85e-07	7.35e-05
	UCH proteinases	95	12	1.81	6.62	+	7.87e-07	0.000101
	Influenza Infection	154	15	2.94	5.1	+	7.22e-07	0.000103
	Influenza Viral RNA Transcription and Replication	134	14	2.56	5.47	+	7.86e-07	0.000107
	Membrane Trafficking	626	32	11.95	2.68	+	9.51e-07	0.000111
	mRNA Splicing - Major Pathway	204	17	3.89	4.37	+	1e-06	0.000112
	Innate Immune System	1114	47	21.26	2.21	+	9.4e-07	0.000115
	Apoptotic execution phase	51	9	0.97	9.25	+	1.64e-06	0.000169
	Axon guidance	550	29	10.5	2.76	+	1.75e-06	0.000173
	mRNA Splicing	212	17	4.05	4.2	+	1.64e-06	0.000176
	Viral Infection Pathways	784	36	14.96	2.41	+	2.28e-06	0.000196
	Regulation of expression of SLITs and ROBOs	170	15	3.24	4.62	+	2.26e-06	0.000201
	Translation	294	20	5.61	3.56	+	2.2e-06	0.000202
	Asparagine N-linked glycosylation	305	20	5.82	3.44	+	3.71e-06	0.000308
	Mitotic Anaphase	227	17	4.33	3.92	+	3.88e-06	0.000312
	Mitotic Metaphase and Anaphase	228	17	4.35	3.91	+	4.1e-06	0.00032
	Selenoamino acid metabolism	117	12	2.23	5.37	+	5.74e-06	0.000435
	Signaling by ROBO receptors	216	16	4.12	3.88	+	8.48e-06	0.00059
	Apoptotic cleavage of cell adhesion proteins	11	5	0.21	23.82	+	8.28e-06	0.000592
	COPI-mediated anterograde transport	102	11	1.95	5.65	+	9.1e-06	0.000617
	GSK3B and BTRC:CUL1-mediated-degradation of NFE2L2	51	8	0.97	8.22	+	1.36e-05	0.000874
	Vpu mediated degradation of CD4	51	8	0.97	8.22	+	1.36e-05	0.000896
	Negative regulation of NOTCH4 signaling	52	8	0.99	8.06	+	1.54e-05	0.000945
	Glucose metabolism	88	10	1.68	5.95	+	1.53e-05	0.000962
	Apoptotic cleavage of cellular proteins	37	7	0.71	9.91	+	1.61e-05	0.000967
	Cytosolic tRNA aminoacylation	24	6	0.46	13.1	+	1.69e-05	0.000987
	ER to Golgi Anterograde Transport	155	13	2.96	4.39	+	1.77e-05	0.00101
	SCF-beta-TrCP mediated degradation of Emi1	54	8	1.03	7.76	+	1.97e-05	0.00108
	FBXL7 down-regulates AURKA during mitotic entry and in early mitosis	54	8	1.03	7.76	+	1.97e-05	0.0011
	Hh mutants are degraded by ERAD	55	8	1.05	7.62	+	2.22e-05	0.00114
	GTP hydrolysis and joining of the 60S ribosomal subunit	113	11	2.16	5.1	+	2.2e-05	0.00116
	Dectin-1 mediated noncanonical NF-kB signaling	59	8	1.13	7.1	+	3.5e-05	0.00148
	Hh mutants abrogate ligand secretion	58	8	1.11	7.23	+	3.14e-05	0.0015
	Degradation of GLI1 by the proteasome	59	8	1.13	7.1	+	3.5e-05	0.0015
	Eukaryotic Translation Initiation	120	11	2.29	4.8	+	3.68e-05	0.0015
	CLEC7A (Dectin-1) signaling	96	10	1.83	5.46	+	3.05e-05	0.00151
	NIK-->noncanonical NF-kB signaling	58	8	1.11	7.23	+	3.14e-05	0.00152
	Degradation of GLI2 by the proteasome	59	8	1.13	7.1	+	3.5e-05	0.00153
	Nuclear events mediated by NFE2L2	76	9	1.45	6.2	+	3.03e-05	0.00153
	Cap-dependent Translation Initiation	120	11	2.29	4.8	+	3.68e-05	0.00153
	tRNA Aminoacylation	42	7	0.8	8.73	+	3.34e-05	0.00156
	GLI3 is processed to GLI3R by the proteasome	59	8	1.13	7.1	+	3.5e-05	0.00156
	Defective CFTR causes cystic fibrosis	60	8	1.15	6.99	+	3.91e-05	0.00157
	SCF(Skp2)-mediated degradation of p27/p21	59	8	1.13	7.1	+	3.5e-05	0.00158
	Ribosomal scanning and start codon recognition	59	8	1.13	7.1	+	3.5e-05	0.00161
	Signaling by NOTCH4	80	9	1.53	5.89	+	4.39e-05	0.00171
	Regulation of APC/C activators between G1/S and early anaphase	80	9	1.53	5.89	+	4.39e-05	0.00174
	Deubiquitination	282	17	5.38	3.16	+	5.37e-05	0.00207
	KEAP1-NFE2L2 pathway	104	10	1.98	5.04	+	5.71e-05	0.00213
	Gastrulation	104	10	1.98	5.04	+	5.71e-05	0.00216
	Hedgehog ligand biogenesis	64	8	1.22	6.55	+	5.93e-05	0.00218
	Regulation of mRNA stability by proteins that bind AU-rich elements	85	9	1.62	5.55	+	6.76e-05	0.00245
	Metabolism of carbohydrates	288	17	5.5	3.09	+	6.87e-05	0.00246
	Activation of NF-kappaB in B cells	66	8	1.26	6.35	+	7.22e-05	0.00255
	Regulation of activated PAK-2p34 by proteasome mediated degradation	49	7	0.94	7.49	+	8.06e-05	0.0027
	Cross-presentation of soluble exogenous antigens (endosomes)	49	7	0.94	7.49	+	8.06e-05	0.00273
	APC/C-mediated degradation of cell cycle proteins	87	9	1.66	5.42	+	7.98e-05	0.00274
	Regulation of mitotic cell cycle	87	9	1.66	5.42	+	7.98e-05	0.00278
	Formation of paraxial mesoderm	68	8	1.3	6.16	+	8.75e-05	0.00282
	Regulation of ornithine decarboxylase (ODC)	50	7	0.95	7.34	+	9.04e-05	0.00284
	Regulation of HSF1-mediated heat shock response	68	8	1.3	6.16	+	8.75e-05	0.00285
	Cellular response to heat stress	88	9	1.68	5.36	+	8.65e-05	0.00286
	mRNA Splicing - Minor Pathway	50	7	0.95	7.34	+	9.04e-05	0.00288
	Transport to the Golgi and subsequent modification	186	13	3.55	3.66	+	0.000102	0.00293
	Signaling by Rho GTPases, Miro GTPases and RHOBTB3	684	29	13.05	2.22	+	0.000101	0.00293
	Regulation of RUNX2 expression and activity	70	8	1.34	5.99	+	0.000105	0.00295
	Ubiquitin Mediated Degradation of Phosphorylated Cdc25A	51	7	0.97	7.19	+	0.000101	0.00296
	Orc1 removal from chromatin	70	8	1.34	5.99	+	0.000105	0.00298
	p53-Independent DNA Damage Response	51	7	0.97	7.19	+	0.000101	0.003
	p53-Independent G1/S DNA damage checkpoint	51	7	0.97	7.19	+	0.000101	0.00303
	Ubiquitin-dependent degradation of Cyclin D	51	7	0.97	7.19	+	0.000101	0.00307
	Golgi-to-ER retrograde transport	135	11	2.58	4.27	+	9.89e-05	0.00307
	Autodegradation of the E3 ubiquitin ligase COP1	51	7	0.97	7.19	+	0.000101	0.0031
	Regulation of Apoptosis	52	7	0.99	7.05	+	0.000113	0.0031
	Vif-mediated degradation of APOBEC3G	52	7	0.99	7.05	+	0.000113	0.00313
	Neddylation	244	15	4.66	3.22	+	0.000119	0.00321
	C-type lectin receptors (CLRs)	138	11	2.63	4.18	+	0.000119	0.00322
	Cdc20:Phospho-APC/C mediated degradation of Cyclin A	72	8	1.37	5.82	+	0.000126	0.00328
	Transcriptional regulation by RUNX3	93	9	1.77	5.07	+	0.000128	0.00329
	Regulation of RUNX3 expression and activity	53	7	1.01	6.92	+	0.000126	0.00331
	AUF1 (hnRNP D0) binds and destabilizes mRNA	53	7	1.01	6.92	+	0.000126	0.00334
	Degradation of AXIN	54	7	1.03	6.79	+	0.00014	0.0035
	APC:Cdc20 mediated degradation of cell cycle proteins prior to satisfation of the cell cycle checkpoint	73	8	1.39	5.74	+	0.000138	0.00351
	Somitogenesis	54	7	1.03	6.79	+	0.00014	0.00353
	Cellular response to hypoxia	74	8	1.41	5.66	+	0.00015	0.00372
	Stabilization of p53	55	7	1.05	6.67	+	0.000155	0.00381
	Signaling by Rho GTPases	669	28	12.77	2.19	+	0.00016	0.00389
	APC/C:Cdc20 mediated degradation of mitotic proteins	75	8	1.43	5.59	+	0.000163	0.00393
	Degradation of DVL	56	7	1.07	6.55	+	0.000172	0.00406
	M Phase	374	19	7.14	2.66	+	0.000171	0.00408
	Activation of APC/C and APC/C:Cdc20 mediated degradation of mitotic proteins	76	8	1.45	5.52	+	0.000178	0.00416
	SARS-CoV-2-host interactions	198	13	3.78	3.44	+	0.000183	0.00426
	Metabolism of polyamines	57	7	1.09	6.43	+	0.00019	0.00437
	ABC transporter disorders	77	8	1.47	5.44	+	0.000193	0.0044
	Disorders of transmembrane transporters	173	12	3.3	3.63	+	0.000201	0.00453
	The role of GTSE1 in G2/M progression after G2 checkpoint	78	8	1.49	5.37	+	0.000209	0.00469
	Interleukin-1 family signaling	150	11	2.86	3.84	+	0.000234	0.00495
	COPI-dependent Golgi-to-ER retrograde traffic	101	9	1.93	4.67	+	0.000227	0.00496
	HCMV Infection	125	10	2.39	4.19	+	0.000234	0.00498
	Translation initiation complex formation	59	7	1.13	6.22	+	0.000231	0.00499
	Downstream signaling events of B Cell Receptor (BCR)	79	8	1.51	5.31	+	0.000227	0.00499
	Viral Messenger RNA Synthesis	41	6	0.78	7.67	+	0.000233	0.005
	ABC-family proteins mediated transport	102	9	1.95	4.62	+	0.000243	0.00509
	Cytokine Signaling in Immune system	714	29	13.63	2.13	+	0.000247	0.00513
	Activation of the mRNA upon binding of the cap-binding complex and eIFs, and subsequent binding to 43S	60	7	1.15	6.11	+	0.000253	0.00522
	Cyclin E associated events during G1/S transition	82	8	1.56	5.11	+	0.000287	0.00581
	Degradation of beta-catenin by the destruction complex	82	8	1.56	5.11	+	0.000287	0.00586
	Antigen processing-Cross presentation	106	9	2.02	4.45	+	0.000317	0.00638
	Cyclin A:Cdk2-associated events at S phase entry	84	8	1.6	4.99	+	0.000333	0.00655
	Autodegradation of Cdh1 by Cdh1:APC/C	63	7	1.2	5.82	+	0.000333	0.0066
	Asymmetric localization of PCP proteins	63	7	1.2	5.82	+	0.000333	0.00665
	p53-Dependent G1 DNA Damage Response	64	7	1.22	5.73	+	0.000364	0.00704
	p53-Dependent G1/S DNA damage checkpoint	64	7	1.22	5.73	+	0.000364	0.00709
	Diseases associated with glycosylation precursor biosynthesis	15	4	0.29	13.97	+	0.000376	0.00722
	Separation of Sister Chromatids	187	12	3.57	3.36	+	0.000391	0.00747
	Oxygen-dependent proline hydroxylation of Hypoxia-inducible Factor Alpha	65	7	1.24	5.64	+	0.000396	0.00751
	G1/S DNA Damage Checkpoints	66	7	1.26	5.56	+	0.000431	0.00805
	Regulation of RAS by GAPs	66	7	1.26	5.56	+	0.000431	0.00811
	L13a-mediated translational silencing of Ceruloplasmin expression	112	9	2.14	4.21	+	0.000462	0.00844
	Hedgehog 'off' state	112	9	2.14	4.21	+	0.000462	0.0085
	APC/C:Cdc20 mediated degradation of Securin	67	7	1.28	5.47	+	0.000469	0.00851
	Interleukin-1 signaling	112	9	2.14	4.21	+	0.000462	0.00856
	VLDL clearance	6	3	0.11	26.2	+	0.000503	0.00907
	Cellular response to chemical stress	193	12	3.68	3.26	+	0.000511	0.00908
	Regulation of PTEN stability and activity	68	7	1.3	5.39	+	0.000509	0.0091
	Switching of origins to a post-replicative state	91	8	1.74	4.61	+	0.000547	0.00965
	Glycolysis	69	7	1.32	5.32	+	0.000552	0.00967
	Nonsense-Mediated Decay (NMD)	116	9	2.21	4.07	+	0.000585	0.0101
	Rev-mediated nuclear export of HIV RNA	32	5	0.61	8.19	+	0.000598	0.0102
	Nonsense Mediated Decay (NMD) enhanced by the Exon Junction Complex (EJC)	116	9	2.21	4.07	+	0.000585	0.0102
	Cell Cycle, Mitotic	516	22	9.85	2.23	+	0.000594	0.0102
	Transcriptional regulation by RUNX2	117	9	2.23	4.03	+	0.00062	0.0105
	Transport of Mature mRNA derived from an Intron-Containing Transcript	71	7	1.36	5.17	+	0.000646	0.0109
	Selenocysteine synthesis	94	8	1.79	4.46	+	0.000668	0.0111
	Clathrin-mediated endocytosis	144	10	2.75	3.64	+	0.000666	0.0111
	CDK-mediated phosphorylation and removal of Cdc6	72	7	1.37	5.09	+	0.000697	0.0114
	Formation of the ternary complex, and subsequently, the 43S complex	52	6	0.99	6.05	+	0.000739	0.0119
	Synthesis of DNA	120	9	2.29	3.93	+	0.000735	0.0119
	Interactions of Vpr with host cellular proteins	34	5	0.65	7.71	+	0.000766	0.012
	APC/C:Cdh1 mediated degradation of Cdc20 and other APC/C:Cdh1 targeted proteins in late mitosis/early G1	73	7	1.39	5.02	+	0.000752	0.012
	Transcriptional regulation by RUNX1	202	12	3.86	3.11	+	0.000747	0.012
	Interactions of Rev with host cellular proteins	34	5	0.65	7.71	+	0.000766	0.0121
	Mitotic G1 phase and G1/S transition	147	10	2.81	3.56	+	0.000773	0.0121
	Signaling by Hedgehog	148	10	2.82	3.54	+	0.000812	0.0125
	Ub-specific processing proteases	204	12	3.89	3.08	+	0.000811	0.0125
	RUNX1 regulates transcription of genes involved in differentiation of HSCs	97	8	1.85	4.32	+	0.000809	0.0126
	TNFR2 non-canonical NF-kB pathway	98	8	1.87	4.28	+	0.000861	0.0131
	Diseases of signal transduction by growth factor receptors and second messengers	418	19	7.98	2.38	+	0.000874	0.0132
	Signaling by Interleukins	459	20	8.76	2.28	+	0.000871	0.0132
	POLB-Dependent Long Patch Base Excision Repair	8	3	0.15	19.65	+	0.000962	0.0144
	HCMV Early Events	101	8	1.93	4.15	+	0.00103	0.0154
	SARS-CoV-1 modulates host translation machinery	37	5	0.71	7.08	+	0.00108	0.016
	Formation of a pool of free 40S subunits	102	8	1.95	4.11	+	0.0011	0.016
	Downstream TCR signaling	102	8	1.95	4.11	+	0.0011	0.016
	Iron uptake and transport	57	6	1.09	5.52	+	0.00115	0.0166
	DNA Damage Recognition in GG-NER	38	5	0.73	6.89	+	0.0012	0.0173
	Cellular response to starvation	157	10	3	3.34	+	0.00124	0.0176
	Transport of Mature Transcript to Cytoplasm	80	7	1.53	4.58	+	0.00124	0.0177
	G1/S Transition	130	9	2.48	3.63	+	0.00125	0.0177
	Late Phase of HIV Life Cycle	133	9	2.54	3.55	+	0.00145	0.0204
	S Phase	162	10	3.09	3.23	+	0.00155	0.0216
	SUMOylation	163	10	3.11	3.21	+	0.00161	0.0223
	Hedgehog 'on' state	84	7	1.6	4.37	+	0.00161	0.0224
	Nucleotide Excision Repair	110	8	2.1	3.81	+	0.00172	0.0237
	PTEN Regulation	137	9	2.61	3.44	+	0.00176	0.0241
	G2/M Transition	195	11	3.72	2.96	+	0.00181	0.0247
	Mitotic G2-G2/M phases	197	11	3.76	2.93	+	0.00195	0.0265
	Resolution of AP sites via the multiple-nucleotide patch replacement pathway	25	4	0.48	8.38	+	0.00199	0.0266
	SUMOylation of DNA replication proteins	43	5	0.82	6.09	+	0.00198	0.0268
	SRP-dependent cotranslational protein targeting to membrane	113	8	2.16	3.71	+	0.00202	0.0269
	Signaling by the B Cell Receptor (BCR)	169	10	3.23	3.1	+	0.00208	0.0273
	SARS-CoV-2 Infection	293	14	5.59	2.5	+	0.00207	0.0273
	MAPK6/MAPK4 signaling	88	7	1.68	4.17	+	0.00206	0.0274
	Viral mRNA Translation	90	7	1.72	4.08	+	0.00232	0.03
	Peptide chain elongation	90	7	1.72	4.08	+	0.00232	0.0302
	ER-Phagosome pathway	90	7	1.72	4.08	+	0.00232	0.0304
	Intra-Golgi and retrograde Golgi-to-ER traffic	203	11	3.87	2.84	+	0.00244	0.0314
	PCP/CE pathway	91	7	1.74	4.03	+	0.00246	0.0315
	CREB1 phosphorylation through NMDA receptor-mediated activation of RAS signaling	27	4	0.52	7.76	+	0.00256	0.0326
	HIV Life Cycle	146	9	2.79	3.23	+	0.00264	0.0335
	Nuclear Envelope Breakdown	47	5	0.9	5.57	+	0.00283	0.0358
	Eukaryotic Translation Termination	94	7	1.79	3.9	+	0.00292	0.0367
	Nuclear Envelope (NE) Reassembly	70	6	1.34	4.49	+	0.00301	0.0377
	Eukaryotic Translation Elongation	95	7	1.81	3.86	+	0.00308	0.0384
	Defective TPR may confer susceptibility towards thyroid papillary carcinoma (TPC)	29	4	0.55	7.23	+	0.00323	0.0392
	SARS-CoV-1-host interactions	96	7	1.83	3.82	+	0.00326	0.0392
	Transport of Ribonucleoproteins into the Host Nucleus	29	4	0.55	7.23	+	0.00323	0.0394
	Nonsense Mediated Decay (NMD) independent of the Exon Junction Complex (EJC)	96	7	1.83	3.82	+	0.00326	0.0394
	NEP/NS2 Interacts with the Cellular Export Machinery	29	4	0.55	7.23	+	0.00323	0.0396
	Regulation of Glucokinase by Glucokinase Regulatory Protein	29	4	0.55	7.23	+	0.00323	0.0398
	SUMOylation of DNA damage response and repair proteins	71	6	1.36	4.43	+	0.00322	0.0399
	Transcriptional regulation by small RNAs	72	6	1.37	4.37	+	0.00343	0.0411
	TCR signaling	124	8	2.37	3.38	+	0.00346	0.0413
	Export of Viral Ribonucleoproteins from Nucleus	30	4	0.57	6.99	+	0.0036	0.0428
	SARS-CoV-2 modulates host translation machinery	50	5	0.95	5.24	+	0.00362	0.0428
	Nuclear import of Rev protein	31	4	0.59	6.76	+	0.00401	0.0467
	Vpr-mediated nuclear import of PICs	31	4	0.59	6.76	+	0.00401	0.0469
	Diseases of metabolism	252	12	4.81	2.5	+	0.00431	0.0498
	Unclassified	9630	109	183.79	0.59	-	2.19e-14	5.65e-11
	Expression and translocation of olfactory receptors	413	0	7.88	< 0.01	-	0.000696	0.0115
	Olfactory Signaling Pathway	420	0	8.02	< 0.01	-	0.000722	0.0118
