# Supplementary material for: The MUC5B promoter variant results in proteomic changes in the nonfibrotic lung
Source: JCI Insight. 2025 Jun 17;10(14):e189636. doi: 10.1172/jci.insight.189636 (PMC12288964; doi:10.1172/jci.insight.189636)
Supplement: Supplemental table 4 [file jciinsight-10-189636-s112.xlsx]

## Sheet: Legend
	Abbreviations:
	Honeycomb cyst (HC)
	Non-fibrotic Control (Ctrl)
	Fibroblastic Foci (FF)
	We offer the reader analyses that were not discussed in the manuscript, including airways compared to alveolar groups. We also include FF or epithelia overlying FF compared to airways.
	When reviewing the data, note that the Estimate is the Log2 value for protein expression. For the first analysis, IPFHC-IPFSmallAirway a positive estimate means it is increased in IPF honeycomb cyst as compared to IPF Small Airway.
	For significance, please refer to the p_val_adj.
	For the volcano plots, we calculated the negative natural log of the p_val_adj and plotted against the estimate for every protein (gene name for the protein).

## Sheet: IPFHC-IPFSmallAirway
gene	Estimate	Std..Error	df	t.value	lower	upper	p_val_raw	p_val_adj	singular
CEACAM6	3.40351	0.503603	58.8473	6.75833	2.39575	4.41128	7.0071e-09	4.98345e-06	0
BPIFB1	2.85374	0.728286	64.4286	3.91843	1.399	4.30847	0.00021826	0.00657738	0
NAPSA	2.78258	0.452051	54.007	6.15546	1.87628	3.68888	9.5916e-08	3.1007e-05	0
TNC	2.25486	0.595338	46.5179	3.78753	1.05687	3.45285	0.000435582	0.0109079	0
SCGB3A1	2.1723	0.492337	54.9354	4.41222	1.18561	3.15899	4.82175e-05	0.00244945	0
CD44	2.17217	0.432164	51.398	5.02627	1.30473	3.03961	6.42722e-06	0.000634867	0
ANPEP	2.166	0.519424	63.0147	4.17	1.12802	3.20398	9.48163e-05	0.00351215	0
VPS51	2.15902	0.666831	67.8644	3.23774	0.828336	3.48971	0.00186549	0.0314393	0
PDLIM2	2.1464	0.459278	66.8496	4.67343	1.22964	3.06316	1.48133e-05	0.00105352	0
ITGB2	2.13037	0.61353	59.2378	3.47232	0.902805	3.35794	0.000970086	0.0191646	0
MYO1C	2.12133	0.346722	57.0917	6.11826	1.42706	2.81561	9.15281e-08	3.1007e-05	0
SFTPA2	2.11264	0.493641	57.4919	4.2797	1.12432	3.10095	7.17064e-05	0.00286503	0
MUC1	2.06898	0.572838	64.8918	3.6118	0.924905	3.21305	0.00059328	0.0135237	0
ACSL5	2.04433	0.429017	58.3244	4.76515	1.18566	2.903	1.29452e-05	0.000939455	0
EPX	2.03428	0.628482	60.3932	3.23681	0.777295	3.29126	0.00196421	0.0324872	0
CTSE	1.9641	0.500142	65.5669	3.92709	0.965414	2.96279	0.000209142	0.00635649	0
ARPC1B	1.90311	0.592485	57.8131	3.21207	0.717037	3.08918	0.00215469	0.0348276	0
FOLR1	1.8629	0.595587	60.5353	3.12783	0.671761	3.05403	0.00270697	0.0402761	0
SCEL	1.85623	0.55528	39.7688	3.34288	0.733766	2.9787	0.00181508	0.0310308	0
CORO1A	1.84912	0.450728	50.491	4.10251	0.94402	2.75421	0.000148915	0.00494898	0
SERPINH1	1.82904	0.364854	47.6165	5.01307	1.0953	2.56278	7.83724e-06	0.00069673	0
HBB	1.76081	0.40852	55.0865	4.31021	0.942145	2.57947	6.79221e-05	0.00280186	0
HLA-DRB1	1.7459	0.51704	63.3994	3.37672	0.712806	2.77899	0.00125735	0.023409	0
HBD	1.67385	0.461518	53.2757	3.62684	0.748277	2.59943	0.00064264	0.0144531	0
HLA-DRA	1.66761	0.523176	52.9199	3.18747	0.618211	2.717	0.00240988	0.0374215	0
SYNGR2	1.65793	0.351693	56.571	4.71412	0.953556	2.3623	1.62592e-05	0.00110284	0
HBA2	1.65284	0.391414	54.9861	4.22273	0.868421	2.43725	9.13382e-05	0.00341893	0
RNASE3	1.64727	0.515377	56.7553	3.19624	0.615148	2.67939	0.00227587	0.0361294	0
DUSP23	1.62243	0.534347	62.5758	3.03628	0.554479	2.69038	0.00348887	0.0484625	0
RAB8A	1.614	0.371267	54.9468	4.34727	0.869946	2.35805	6.01045e-05	0.00263272	0
SFTPB	1.59559	0.447368	61.9763	3.56662	0.701308	2.48987	0.00070396	0.0155483	0
CD63	1.57886	0.351603	57.2826	4.49045	0.874859	2.28285	3.49112e-05	0.00197054	0
SUSD2	1.53947	0.432596	48.1292	3.55868	0.66974	2.40921	0.000850018	0.0172362	0
HLA-DRB3	1.50275	0.387641	58.4693	3.87665	0.726931	2.27856	0.000270658	0.00776177	0
CAVIN1	1.4632	0.402568	51.4616	3.63466	0.655183	2.27121	0.000642948	0.0144531	0
MANF	1.40907	0.367023	57.3252	3.83917	0.674205	2.14393	0.000310583	0.00841179	0
JCHAIN	1.40314	0.424694	59.6377	3.30388	0.553515	2.25276	0.001616	0.0281691	0
ASS1	1.39943	0.289032	58.8475	4.84177	0.821044	1.97781	9.70043e-06	0.000805386	0
CAVIN2	1.37044	0.375944	59.5343	3.64534	0.618321	2.12256	0.000562509	0.0129889	0
MAGT1	1.35787	0.365603	51.3418	3.71407	0.624014	2.09173	0.000503692	0.012021	0
TRIP10	1.35312	0.35292	58.0299	3.83406	0.646679	2.05956	0.000312733	0.00841179	0
CA1	1.34046	0.436069	55.6072	3.07397	0.466777	2.21415	0.00327043	0.0461494	0
CLIC4	1.33493	0.303536	55.9828	4.39793	0.726868	1.94299	4.9439e-05	0.00247613	0
CD74	1.33198	0.361024	53.3643	3.68945	0.607973	2.05599	0.000528215	0.0124393	0
FBP1	1.32568	0.32231	59.5764	4.11306	0.68087	1.97049	0.000121505	0.004236	0
GLB1	1.31109	0.430691	53.7034	3.04416	0.447501	2.17469	0.00360906	0.0495514	0
BAG3	1.30035	0.378016	52.455	3.43993	0.541959	2.05873	0.00114886	0.0218467	0
NDRG1	1.29715	0.384036	61.9371	3.37768	0.52946	2.06485	0.00126803	0.023485	0
MYOF	1.28715	0.324328	57.1939	3.96867	0.637742	1.93656	0.000204021	0.00628963	0
SCAMP3	1.28598	0.394776	59.2773	3.25749	0.49611	2.07584	0.0018622	0.0314393	0
FLNA	1.2511	0.256116	53.0226	4.8849	0.737401	1.7648	9.93697e-06	0.000805386	0
VIM	1.23131	0.242042	63.233	5.08718	0.747663	1.71496	3.48792e-06	0.000400099	0
ALOX5AP	1.22395	0.404664	65.5626	3.02461	0.415912	2.03199	0.00355254	0.049155	0
S100A4	1.18005	0.288102	62.1825	4.09596	0.60418	1.75593	0.000123641	0.00426861	0
HLA-A	1.16061	0.315554	59.221	3.67801	0.529237	1.79198	0.000508786	0.0120616	0
LDHA	1.14646	0.147087	60.9764	7.79444	0.852341	1.44058	9.95856e-11	1.77063e-07	0
CTSB	1.14484	0.28835	61.9952	3.97031	0.568435	1.72124	0.000189299	0.00601024	0
ACSS2	1.11944	0.312973	55.7823	3.5768	0.492429	1.74646	0.00072771	0.0158757	0
IGKV3-7	1.11358	0.326678	54.682	3.40879	0.458814	1.76834	0.00123184	0.0231769	0
ANXA3	1.11181	0.267162	53.5609	4.16153	0.576076	1.64753	0.000115217	0.00405656	0
CORO1C	1.11152	0.363996	66.2089	3.05367	0.384826	1.83822	0.00325422	0.0461037	0
STT3B	1.09749	0.298971	53.6027	3.67089	0.497987	1.69699	0.000557932	0.0129889	0
IGLL5	1.09191	0.354128	64.7548	3.08339	0.384622	1.79921	0.00300652	0.0429365	0
IGHV3-7	1.04489	0.341662	61.2011	3.05827	0.361745	1.72804	0.00329994	0.0463818	0
LCP1	1.0412	0.279856	57.7345	3.72047	0.48095	1.60145	0.000452304	0.0111704	0
CAPG	0.999114	0.187721	57.9172	5.32233	0.623338	1.37489	1.73401e-06	0.000246646	0
CAP1	0.993754	0.174761	64.9326	5.68635	0.644725	1.34278	3.33453e-07	6.58755e-05	0
STOM	0.985656	0.280595	65.2776	3.51274	0.425315	1.546	0.000810528	0.0167572	0
PKM	0.973778	0.137726	56.672	7.0704	0.697952	1.2496	2.49785e-09	2.46899e-06	0
MYH9	0.957563	0.162354	55.5605	5.89799	0.632272	1.28285	2.27938e-07	5.40364e-05	0
TMED9	0.933016	0.20425	53.6253	4.56801	0.523454	1.34258	2.92495e-05	0.0017051	0
IGHG1	0.919622	0.281493	62.3868	3.26694	0.356995	1.48225	0.00176927	0.0303939	0
C3	0.900439	0.281358	57.0517	3.20033	0.337039	1.46384	0.00224358	0.0357766	0
RPL27A	0.882207	0.230459	53.7258	3.82805	0.420111	1.3443	0.000339257	0.00893629	0
TPM4	0.835888	0.138016	65.9823	6.05647	0.56033	1.11145	7.40212e-08	2.92466e-05	0
ARPC2	0.824213	0.264639	54.339	3.11448	0.29372	1.35471	0.00293962	0.0426173	0
GSN	0.794049	0.139383	64.1745	5.69689	0.515614	1.07248	3.29588e-07	6.58755e-05	0
CKAP4	0.767056	0.227202	48.0737	3.3761	0.310254	1.22386	0.00146311	0.0262768	0
ACTB	0.754671	0.208955	46.514	3.61164	0.334191	1.17515	0.000743311	0.0160195	0
ANXA2	0.742349	0.128902	61.235	5.75902	0.484614	1.00008	2.92747e-07	6.50631e-05	0
TMEM43	0.732429	0.237315	66.0954	3.08632	0.258628	1.20623	0.00295954	0.0426173	0
ALDH2	0.710751	0.19984	67.5583	3.55661	0.31193	1.10957	0.000691964	0.0153789	0
P4HB	0.699488	0.221994	58.2846	3.15093	0.255164	1.14381	0.00256914	0.038386	0
NME1	0.683744	0.163331	64.0618	4.18624	0.357458	1.01003	8.82366e-05	0.00337386	0
RPS9	0.67803	0.152131	55.1509	4.45689	0.373172	0.982889	4.11865e-05	0.00221908	0
CFL1	0.668921	0.165019	66.6195	4.0536	0.339507	0.998334	0.000134396	0.00455154	0
RPL7	0.648066	0.172011	54.4293	3.76758	0.303267	0.992865	0.000406882	0.0103348	0
HSD17B4	0.646471	0.198618	56.7231	3.25484	0.248702	1.04424	0.00191549	0.0318459	0
RPL8	0.633018	0.206642	56.7335	3.06335	0.219182	1.04685	0.00334507	0.0468309	0
ATP6V1A	0.61544	0.145441	63.9942	4.23155	0.324888	0.905992	7.55059e-05	0.00298332	0
MSN	0.594673	0.173866	53.8136	3.4203	0.246065	0.94328	0.00120069	0.0227109	0
ACTR3	0.5921	0.158803	55.0432	3.72852	0.273858	0.910343	0.000456537	0.0111962	0
HSPA5	0.58738	0.165093	57.4841	3.55787	0.256847	0.917913	0.000757271	0.0161606	0
ARPC4	0.556074	0.158467	61.0346	3.50909	0.239204	0.872945	0.000850917	0.0172362	0
EEF2	0.529393	0.137422	61.1	3.85232	0.25461	0.804176	0.000283091	0.00798945	0
SRI	-0.542032	0.162166	63.239	-3.34245	-0.86607	-0.217993	0.00139835	0.0253701	0
ATP2A2	-0.696831	0.194864	51.114	-3.57598	-1.08802	-0.305646	0.000773373	0.016331	0
CTSD	-0.753959	0.190557	61.4204	-3.95661	-1.13495	-0.37297	0.0001997	0.00622924	0
GDI1	-0.783321	0.186948	67.1027	-4.19004	-1.15646	-0.410181	8.33052e-05	0.00321993	0
TUBB4B	-0.806946	0.20466	54.5512	-3.94286	-1.21717	-0.396723	0.000231512	0.00680378	0
PRDX5	-0.808083	0.229223	59.2371	-3.5253	-1.26672	-0.349446	0.000823036	0.0169174	0
DYNLRB1	-0.930303	0.29554	49.7074	-3.14781	-1.524	-0.336606	0.00278025	0.0411941	0
TUBA3E	-0.98274	0.180706	66.0391	-5.43834	-1.34353	-0.621953	8.4123e-07	0.000135973	0
TUBA1A	-1.0067	0.153272	54.0374	-6.56805	-1.31399	-0.699413	2.063e-08	1.048e-05	0
HIBADH	-1.09209	0.297521	53.1116	-3.67064	-1.68881	-0.495368	0.000562112	0.0129889	0
PIERCE2	-1.18754	0.369321	60.3415	-3.21546	-1.9262	-0.448872	0.00209378	0.0341535	0
TPPP3	-1.18812	0.378507	46.3338	-3.13896	-1.94987	-0.42637	0.00294807	0.0426173	0
GLYR1	-1.19301	0.366543	52.3546	-3.25475	-1.92841	-0.457602	0.00199182	0.0327913	0
PPOX	-1.22032	0.360895	57.1617	-3.38138	-1.94296	-0.497687	0.00130633	0.0240689	0
MAOB	-1.23331	0.387078	53.5181	-3.18619	-2.00951	-0.457102	0.00240629	0.0374215	0
H1-10	-1.23348	0.313142	57.7327	-3.93905	-1.86036	-0.606598	0.000223021	0.00666439	0
ARHGAP18	-1.25645	0.390425	60.9345	-3.21815	-2.03717	-0.475728	0.00206842	0.0338954	0
DYNLT2B	-1.27559	0.287055	58.5344	-4.44371	-1.85008	-0.701098	3.99417e-05	0.00218512	0
HMGB2	-1.29154	0.366228	63.4651	-3.52661	-2.02329	-0.559801	0.000787887	0.0164807	0
FBN1	-1.32348	0.327019	63.7448	-4.04711	-1.97683	-0.670136	0.000142724	0.00478798	0
SPAG8	-1.32773	0.394011	50.837	-3.36977	-2.1188	-0.536655	0.0014426	0.02604	0
FDFT1	-1.39458	0.437794	66.9498	-3.18546	-2.26843	-0.520724	0.00219539	0.035325	0
NPHP4	-1.40351	0.364341	67.0791	-3.85219	-2.13072	-0.676298	0.000264278	0.00764042	0
SUGP2	-1.4061	0.444879	61.9344	-3.16063	-2.29541	-0.516777	0.00243641	0.0375059	0
DNAAF5	-1.41284	0.43235	56.0656	-3.26781	-2.27892	-0.546758	0.00185353	0.0314393	0
SDC4	-1.41553	0.448974	59.1801	-3.15281	-2.31387	-0.517191	0.00253913	0.0381395	0
SMPD2	-1.42685	0.372023	59.601	-3.83538	-2.17111	-0.682591	0.00030499	0.00834265	0
SLC27A2	-1.43433	0.464188	63.1867	-3.08997	-2.36188	-0.506774	0.00297524	0.0426611	0
CES1	-1.45275	0.436263	53.597	-3.32998	-2.32755	-0.577941	0.00157675	0.027757	0
DYNLRB2	-1.51896	0.430304	63.9734	-3.52996	-2.37859	-0.659319	0.000776135	0.016331	0
IFT140	-1.5435	0.460824	62.1213	-3.34943	-2.46464	-0.622359	0.00138051	0.0251748	0
BASP1	-1.5604	0.359117	50.8638	-4.3451	-2.2814	-0.839395	6.66539e-05	0.00280186	0
KCTD12	-1.57567	0.26757	61.3837	-5.8888	-2.11064	-1.0407	1.76405e-07	5.22746e-05	0
ENO2	-1.58301	0.496453	52.0179	-3.18864	-2.57921	-0.586814	0.00242103	0.0374313	0
CCDC40	-1.58844	0.46323	66.737	-3.42904	-2.51311	-0.663758	0.00104261	0.0203711	0
EFHC1	-1.5952	0.503764	61.74	-3.16656	-2.60229	-0.588105	0.0023971	0.0374215	0
IGF2BP2	-1.59745	0.516634	63.0209	-3.09203	-2.62985	-0.565044	0.0029602	0.0426173	0
CFAP126	-1.61587	0.422201	58.6715	-3.82726	-2.46079	-0.77095	0.00031698	0.00841179	0
IFT22	-1.61634	0.347511	60.7621	-4.65119	-2.31129	-0.921393	1.8302e-05	0.00117131	0
RIBC2	-1.61791	0.522724	62.8182	-3.09515	-2.66255	-0.573272	0.00293677	0.0426173	0
CCDC13	-1.64292	0.490137	65.0832	-3.35196	-2.62177	-0.664072	0.0013401	0.024564	0
IFT81	-1.66443	0.486795	63.6083	-3.41916	-2.63703	-0.691829	0.00110113	0.0212806	0
CIMIP2B	-1.67541	0.388031	60.406	-4.31771	-2.45148	-0.899337	5.95536e-05	0.00263272	0
ALOX15	-1.68608	0.486012	60.9472	-3.46921	-2.65793	-0.714219	0.000964179	0.0191543	0
ASL	-1.68737	0.474046	56.8167	-3.55951	-2.6367	-0.738042	0.000758949	0.0161606	0
ACSS1	-1.69834	0.416538	65.0496	-4.07727	-2.53021	-0.866467	0.000126517	0.00432592	0
CIMAP1B	-1.70572	0.353182	59.4698	-4.82958	-2.41232	-0.999122	9.96541e-06	0.000805386	0
ODAD2	-1.72161	0.457088	64.5494	-3.76647	-2.6346	-0.808621	0.000360517	0.00935768	0
AK9	-1.73341	0.501075	53.646	-3.45938	-2.73816	-0.728664	0.00106887	0.02077	0
LRRC23	-1.73915	0.446055	45.5107	-3.89895	-2.63727	-0.841025	0.000315431	0.00841179	0
TUBB2A	-1.7479	0.479852	56.185	-3.64257	-2.70909	-0.786706	0.000589816	0.0135237	0
CFAP20	-1.74847	0.471443	60.9137	-3.70877	-2.69121	-0.805738	0.000452345	0.0111704	0
NME7	-1.76942	0.418604	54.7313	-4.22697	-2.60842	-0.930431	9.05197e-05	0.00341893	0
POSTN	-1.77125	0.530369	55.541	-3.33965	-2.8339	-0.708599	0.0015036	0.0266011	0
TTC21B	-1.84113	0.580077	62.8004	-3.17393	-3.00039	-0.681862	0.00232951	0.0368167	0
CFAP161	-1.86197	0.49736	50.2854	-3.7437	-2.8608	-0.86313	0.00046697	0.0113736	0
CFAP44	-1.87111	0.48346	52.1744	-3.87026	-2.84117	-0.901058	0.000304068	0.00834265	0
TMEM231	-1.87789	0.416624	65.2053	-4.50741	-2.7099	-1.04589	2.79289e-05	0.00168331	0
SAXO2	-1.90217	0.507028	67.6937	-3.7516	-2.91401	-0.890326	0.000366746	0.00938237	0
CCDC181	-1.91286	0.490418	65.7138	-3.90048	-2.89209	-0.933633	0.000228285	0.00676484	0
DPT	-1.92613	0.499007	57.5293	-3.85992	-2.92517	-0.927082	0.000289568	0.00804456	0
RSPH1	-1.94855	0.44898	64.4139	-4.33994	-2.84538	-1.05172	5.1351e-05	0.00248693	0
LUM	-1.98709	0.46288	57.7155	-4.29287	-2.91374	-1.06043	6.82619e-05	0.00280186	0
SRCIN1	-2.02737	0.499762	57.4199	-4.05668	-3.02797	-1.02678	0.000152	0.00500475	0
DNAH1	-2.05234	0.554926	58.4837	-3.6984	-3.16295	-0.941729	0.000480887	0.0116329	0
CCDC170	-2.10182	0.491694	60.8474	-4.27465	-3.08507	-1.11857	6.85493e-05	0.00280186	0
RSPH3	-2.1412	0.496357	65.8811	-4.31382	-3.13224	-1.15015	5.49625e-05	0.00253827	0
ODAD3	-2.1735	0.397279	62.8673	-5.47095	-2.96743	-1.37956	8.27278e-07	0.000135973	0
CFAP77	-2.19725	0.464329	66.1096	-4.73209	-3.12428	-1.27021	1.21257e-05	0.000917423	0
CFAP206	-2.25805	0.406238	61.2838	-5.55845	-3.0703	-1.44581	6.28924e-07	0.000112562	0
COL1A1	-2.2656	0.461959	61.3848	-4.90434	-3.18923	-1.34198	7.21629e-06	0.000663316	0
DNAJB6	-2.27546	0.511956	63.2728	-4.44464	-3.29843	-1.25248	3.62156e-05	0.00201223	0
TEKT4	-2.2808	0.493531	65.3813	-4.6214	-3.26634	-1.29526	1.84458e-05	0.00117131	0
TEKT1	-2.31128	0.621359	61.4686	-3.71972	-3.55358	-1.06899	0.000433977	0.0109079	0
SAXO4	-2.31374	0.651505	66.0864	-3.55138	-3.61448	-1.013	0.000712199	0.0156332	0
DNAI1	-2.31747	0.595869	66.8349	-3.88922	-3.50688	-1.12805	0.000234079	0.00682284	0
OGN	-2.35785	0.500756	59.9597	-4.70858	-3.35952	-1.35617	1.51949e-05	0.00105947	0
COL21A1	-2.36614	0.664965	59.9348	-3.5583	-3.6963	-1.03599	0.000737216	0.015985	0
UBXN11	-2.3702	0.493487	60.0378	-4.80296	-3.35731	-1.38309	1.08052e-05	0.000835287	0
DNAH7	-2.3752	0.574237	63.2969	-4.13627	-3.52262	-1.22778	0.000105989	0.00378409	0
DNALI1	-2.38431	0.556293	57.4268	-4.28606	-3.49808	-1.27053	7.02615e-05	0.0028392	0
DNAI2	-2.40221	0.407512	58.11	-5.89483	-3.2179	-1.58652	2.01933e-07	5.40364e-05	0
COL1A2	-2.40843	0.443265	57.8929	-5.43339	-3.29576	-1.5211	1.15083e-06	0.000170515	0
TUBB3	-2.41998	0.730003	65.21	-3.31503	-3.87781	-0.962155	0.00149943	0.0266011	0
DNAH9	-2.53704	0.527064	53.6212	-4.81354	-3.59391	-1.48017	1.25052e-05	0.000926428	0
EFHC2	-2.57715	0.504566	62.9014	-5.10765	-3.58547	-1.56882	3.26217e-06	0.000386675	0
MLF1	-2.58589	0.531463	66.8554	-4.8656	-3.64673	-1.52504	7.27484e-06	0.000663316	0
COL3A1	-2.71213	0.48561	58.6648	-5.585	-3.68395	-1.74031	6.33085e-07	0.000112562	0
DNAH10	-2.71887	0.776958	61.631	-3.49937	-4.27217	-1.16557	0.000872357	0.017526	0
BGN	-2.8678	0.610784	57.9722	-4.69527	-4.09043	-1.64517	1.67473e-05	0.00110284	0
COL5A1	-2.97925	0.673861	54.1515	-4.42116	-4.33017	-1.62832	4.76439e-05	0.00244945	0
COL5A2	-3.52424	0.542816	55.6434	-6.49251	-4.61178	-2.4367	2.4368e-08	1.08316e-05	0
ENO1	0.497664	0.153294	59.8199	3.24648	0.191012	0.804316	0.00191649	0.0318459	0
COPB2	0.489317	0.135341	55.6478	3.61545	0.21816	0.760475	0.000646245	0.0144531	0
EIF4A1	0.464687	0.119198	52.6596	3.89843	0.225569	0.703805	0.000275673	0.00784235	0
RNH1	0.450698	0.112065	57.4676	4.02176	0.226332	0.675064	0.000170522	0.00551251	0
RAB1A	0.415721	0.104879	61.1812	3.9638	0.206014	0.625427	0.000195614	0.00615577	0
ARHGDIA	0.390963	0.117633	62.4261	3.32358	0.15585	0.626076	0.00149018	0.0266011	0
RPL15	0.597155	0.197587	58.2959	3.02224	0.201684	0.992625	0.00372401	0.0505442	0
TSGA10	-1.9702	0.652905	61.429	-3.01759	-3.27558	-0.664819	0.00370509	0.0505442	0
ARL8B	1.39782	0.46276	59.3605	3.02062	0.471959	2.32368	0.00371717	0.0505442	0
ADPGK	-0.932827	0.308758	55.2417	-3.02122	-1.55153	-0.314122	0.00380941	0.0513116	0
IGHA1	0.865374	0.287546	57.6889	3.00951	0.289722	1.44103	0.00387581	0.0518149	0
SH3BGRL3	0.622391	0.206287	53.8755	3.01712	0.20879	1.03599	0.00389049	0.0518149	0
FXYD1	-1.89129	0.63273	63.9524	-2.98909	-3.15533	-0.627248	0.00396715	0.0521511	0
LMNA	0.559124	0.185905	55.6553	3.00759	0.186662	0.931587	0.0039481	0.0521511	0
ABHD11	-1.19066	0.397561	61.8327	-2.9949	-1.98541	-0.395901	0.00394497	0.0521511	0
CLUAP1	-1.50423	0.502103	59.9968	-2.99586	-2.50858	-0.499871	0.0039744	0.0521511	0
RPS13	0.660928	0.219845	52.8268	3.00634	0.219941	1.10192	0.00404036	0.0528218	0
CKB	-0.95855	0.316846	44.128	-3.02529	-1.59706	-0.320042	0.00413229	0.0538257	0
RP1	-1.43014	0.481567	64.7837	-2.96977	-2.39196	-0.468328	0.00417571	0.0541929	0
SCGB1A1	-1.66806	0.560246	59.1768	-2.97737	-2.78904	-0.547081	0.00420816	0.0544154	0
COL2A1	-2.61357	0.88112	59.8844	-2.9662	-4.37615	-0.851003	0.00432615	0.0554957	0
PRDX4	0.996286	0.333977	51.9424	2.9831	0.326095	1.66648	0.00433909	0.0554957	0
MUC5B	2.10415	0.710865	61.975	2.95999	0.683141	3.52516	0.00435413	0.0554957	0
IGHV3-72	1.13858	0.388333	62.4091	2.93196	0.362412	1.91474	0.0047034	0.0597331	0
DNAL1	-1.49861	0.511605	59.1152	-2.92924	-2.52229	-0.474935	0.00482104	0.0607929	0
PDIA3	0.606199	0.207692	55.479	2.91874	0.190056	1.02234	0.00506857	0.0630908	0
ARHGEF2	1.58572	0.542704	53.4846	2.92189	0.497426	2.67402	0.00508747	0.0630908	0
HINT2	-1.11932	0.379603	45.1012	-2.94865	-1.88383	-0.354805	0.00504191	0.0630908	0
SEC31A	0.892435	0.303398	44.9685	2.94146	0.281348	1.50352	0.00514703	0.0633316	0
HMGN5	-1.79982	0.620978	60.7823	-2.89836	-3.04163	-0.558003	0.00521105	0.0636787	0
LTF	1.24749	0.431667	57.6901	2.88992	0.383311	2.11166	0.0054213	0.0655719	0
WDR47	-1.72344	0.597504	58.3656	-2.8844	-2.91932	-0.527566	0.00548509	0.0658182	0
EIF5A	0.631628	0.218158	53.2368	2.89528	0.194104	1.06915	0.00548306	0.0658182	0
ARHGAP1	1.17441	0.404859	50.5789	2.90079	0.36146	1.98737	0.00549719	0.0658182	0
DNAH6	-1.62703	0.56454	55.7947	-2.88204	-2.75803	-0.496025	0.0055996	0.0668194	0
HSPA2	-1.16794	0.405488	53.5428	-2.88034	-1.98106	-0.354831	0.00570144	0.0675811	0
CDHR3	-1.13335	0.395776	59.8791	-2.86361	-1.92505	-0.341645	0.00576587	0.0681177	0
APCS	-1.15222	0.40326	58.3516	-2.85727	-1.95933	-0.345113	0.00591295	0.069166	0
PPIB	1.01298	0.354473	52.6613	2.85771	0.301894	1.72407	0.00609794	0.071096	0
S100A6	0.801776	0.283342	67.5125	2.82971	0.236301	1.36725	0.00613033	0.07124	0
CROCC	-1.44199	0.508268	60.7012	-2.83708	-2.45844	-0.425549	0.00618042	0.0713558	0
LZTFL1	-1.41366	0.497968	60.1942	-2.83887	-2.40968	-0.417646	0.00616464	0.0713558	0
IFT172	-1.3152	0.464852	62.7287	-2.82929	-2.24421	-0.386188	0.00625764	0.0720135	0
CROCC2	-1.90143	0.668102	51.545	-2.84602	-3.24236	-0.560503	0.00633884	0.0720157	0
HNRNPH3	-0.473036	0.166688	56.789	-2.83786	-0.806849	-0.139224	0.00628762	0.0720157	0
MUC4	1.4506	0.513365	59.4273	2.82566	0.42351	2.47768	0.00641606	0.0725798	0
PYCARD	1.18576	0.411789	39.0982	2.87953	0.352904	2.01861	0.00642932	0.0725798	0
KIF21A	-1.50255	0.534304	64.6693	-2.81217	-2.56974	-0.435372	0.00650797	0.0730042	0
TXNDC17	1.15298	0.40987	59.2286	2.81304	0.332899	1.97306	0.00664826	0.0743434	0
CFAP70	-1.42612	0.505169	51.0522	-2.82305	-2.44026	-0.411976	0.00676519	0.0751782	0
LMNB1	-0.757046	0.269941	57.1049	-2.80449	-1.29757	-0.21652	0.00687601	0.075935	0
DBN1	1.24796	0.444301	53.2604	2.80883	0.356911	2.13902	0.00693705	0.076372	0
RAB27A	1.13036	0.405032	61.2767	2.79078	0.320519	1.9402	0.00700058	0.0767131	0
SMPD3	-1.30614	0.470387	66.0022	-2.77674	-2.2453	-0.366987	0.0071389	0.0776328	0
GLIPR2	-0.832687	0.300023	63.7157	-2.77541	-1.4321	-0.233271	0.00722796	0.0783617	0
RAB21	0.793683	0.285699	58.6064	2.77804	0.22192	1.36545	0.00733509	0.0792814	0
CP	1.29563	0.464362	51.5329	2.79013	0.363618	2.22764	0.00736851	0.0794013	0
WDR19	-1.0322	0.373471	62.0142	-2.7638	-1.77875	-0.285644	0.00751211	0.080461	0
PHIP	-1.3059	0.472571	60.9266	-2.76339	-2.25088	-0.360911	0.00755462	0.0806734	0
HSPA4L	-1.71192	0.624633	65.723	-2.74068	-2.95914	-0.464703	0.00788753	0.0839762	0
CAPN1	0.523753	0.190461	57.9357	2.74992	0.142495	0.905011	0.00793873	0.0842691	0
LCA5	-1.35697	0.493439	55.2237	-2.75004	-2.34576	-0.368192	0.00803987	0.0850886	0
EGFR	1.01333	0.369445	55.7349	2.74284	0.273165	1.7535	0.00817557	0.0860128	0
RPL13	0.774188	0.281607	50.9795	2.74918	0.208832	1.33954	0.00824441	0.0862582	0
SEC61B	0.757915	0.277216	58.9784	2.73402	0.203202	1.31263	0.00824741	0.0862582	0
HBG1	1.56215	0.569421	51.1705	2.7434	0.419084	2.70522	0.00836228	0.0872031	0
RNF213	1.15164	0.423083	60.273	2.72201	0.305425	1.99785	0.0084716	0.0880848	0
IGKV3D-15	0.806878	0.296932	56.2548	2.71739	0.212112	1.40164	0.00872909	0.0902345	0
RPS5	0.416278	0.153807	61.8138	2.70649	0.108803	0.723753	0.00877863	0.0904835	0
STX7	-0.404981	0.150039	63.0142	-2.69917	-0.704808	-0.105153	0.00891258	0.0915987	0
EEF1G	0.418788	0.153956	48.5024	2.72018	0.109321	0.728255	0.0090308	0.0925461	0
ESYT1	0.828749	0.305636	50.9907	2.71156	0.215157	1.44234	0.00910457	0.0930341	0
CA2	1.01423	0.376375	56.5939	2.69473	0.260434	1.76803	0.00925685	0.0940496	0
PAPSS2	1.00378	0.371857	49.1179	2.69937	0.256551	1.75101	0.00950041	0.0954335	0
ALDOA	0.329786	0.122748	55.8569	2.68668	0.0838772	0.575694	0.00948778	0.0954335	0
DNAJA1	-1.3651	0.510837	64.1154	-2.67229	-2.38558	-0.344624	0.00954142	0.0955755	0
SUN2	1.22273	0.45666	57.7879	2.67755	0.308553	2.13691	0.00963825	0.0962742	0
HLA-B	0.911103	0.341999	66.3786	2.66405	0.228352	1.59385	0.00968127	0.0964331	0
GPI	0.329071	0.12367	64.0785	2.66089	0.0820182	0.576125	0.00983785	0.0971761	0
PTK7	1.21484	0.451482	47.3605	2.69079	0.306762	2.12293	0.00981786	0.0971761	0
ACAA2	0.755143	0.282426	52.2793	2.67378	0.188487	1.3218	0.00998471	0.0975024	0
ASPH	1.2473	0.468946	61.6507	2.65978	0.30978	2.18481	0.00995151	0.0975024	0
DPYSL3	1.74987	0.655758	54.7434	2.66847	0.435563	3.06418	0.0100051	0.0975024	0
ZC2HC1A	-1.86459	0.700317	58.3212	-2.66249	-3.26626	-0.462913	0.010008	0.0975024	0
IFT57	-1.21849	0.456888	57.6209	-2.66693	-2.13318	-0.303801	0.00991967	0.0975024	0
ERICH3	-1.65423	0.622612	61.1096	-2.65692	-2.89917	-0.409285	0.0100475	0.0976197	0
SQSTM1	1.05595	0.396473	55.5816	2.66337	0.261591	1.85032	0.0101018	0.097825	0
CDC16	-1.4193	0.532816	52.2829	-2.66378	-2.48834	-0.350268	0.0102488	0.0987666	0
RPS3	0.375558	0.141578	55.9382	2.65265	0.0919358	0.65918	0.0103739	0.0997012	0
ACYP1	-1.04859	0.394488	49.7324	-2.65809	-1.84104	-0.256127	0.0105405	0.100667	0
MGST1	1.04661	0.397317	64.1561	2.63419	0.252912	1.8403	0.0105593	0.100667	0
CCDC6	0.963575	0.364533	54.3901	2.64332	0.232851	1.6943	0.0107037	0.101771	0
DNAJA4	-1.16833	0.442033	52.8907	-2.64308	-2.05498	-0.28168	0.0107849	0.102266	0
IFT122	-1.80471	0.685195	57.8177	-2.63387	-3.17637	-0.433054	0.0108132	0.102266	0
EVPL	1.0771	0.407489	48.4928	2.64325	0.257998	1.89619	0.0110274	0.103739	0
RPL13A	0.632598	0.240452	53.8604	2.63088	0.150493	1.1147	0.0110828	0.103985	0
SLC25A11	-0.441249	0.166742	44.5835	-2.6463	-0.777172	-0.105327	0.011203	0.104837	0
CYRIB	1.05034	0.399722	49.9425	2.62768	0.247454	1.85323	0.0113891	0.106298	0
TPI1	0.326541	0.125482	58.9985	2.6023	0.0754525	0.577629	0.0116912	0.108498	0
SPAG1	-1.19358	0.458924	59.4646	-2.60083	-2.11174	-0.275427	0.0117163	0.108498	0
SURF4	0.913984	0.348947	48.0252	2.61926	0.212388	1.61558	0.0117579	0.1086	0
ELANE	1.26918	0.48859	56.9907	2.59764	0.290794	2.24757	0.0119245	0.109713	0
EHD2	1.0307	0.396852	56.9492	2.5972	0.236006	1.8254	0.0119401	0.109713	0
MARCKS	-1.39231	0.536615	57.6608	-2.59463	-2.4666	-0.318029	0.0119872	0.109862	0
AP3D1	1.59075	0.616348	64.5914	2.58093	0.359674	2.82183	0.012134	0.110767	0
RHOA	0.40803	0.157597	57.9441	2.58908	0.0925593	0.7235	0.0121482	0.110767	0
WDR54	-0.976329	0.378413	63.0488	-2.58006	-1.73252	-0.220143	0.0122199	0.111135	0
IGKC	0.743947	0.288463	59.6602	2.579	0.166867	1.32103	0.0123929	0.112135	0
RPL18	0.449126	0.17389	57.3141	2.58281	0.100958	0.797294	0.0123766	0.112135	0
IGHG2	1.06444	0.413196	60.7484	2.57612	0.238136	1.89075	0.0124395	0.11222	0
DCN	-1.52229	0.594172	63.4558	-2.56203	-2.70948	-0.335096	0.0127922	0.114278	0
NPC2	0.983627	0.383168	58.7537	2.56709	0.216843	1.75041	0.0128225	0.114278	0
SERPINA3	0.692374	0.269972	55.5275	2.56461	0.151454	1.2333	0.0130614	0.116116	0
RAC1	0.361731	0.141607	62.1175	2.55448	0.0786746	0.644788	0.0130999	0.116168	0
PACSIN2	0.755248	0.297267	62.2227	2.54064	0.161061	1.34943	0.0135736	0.119475	0
TXNDC12	-0.941389	0.370953	60.2945	-2.53776	-1.68333	-0.199446	0.0137588	0.120323	0
MVP	0.456406	0.179891	60.5022	2.53713	0.0966329	0.81618	0.0137716	0.120323	0
HLA-DQB1	0.90328	0.355216	55.1027	2.5429	0.191441	1.61512	0.0138315	0.120551	0
IFT56	-1.33821	0.527706	55.9707	-2.5359	-2.39534	-0.281073	0.0140348	0.121563	0
PIERCE1	-1.64552	0.649506	57.1	-2.5335	-2.94609	-0.344962	0.0140626	0.121563	0
GALM	-0.953861	0.377469	61.7772	-2.52699	-1.70846	-0.199258	0.0140791	0.121563	0
ATP6V0A1	1.20016	0.47643	65.5664	2.51906	0.248817	2.1515	0.0142135	0.122185	0
RUVBL2	-0.85614	0.336911	49.5865	-2.54115	-1.53298	-0.179296	0.0142252	0.122185	0
IQGAP1	0.539907	0.214559	57.2562	2.51636	0.110302	0.969511	0.0146837	0.125518	0
HSPA1A	-0.376614	0.150468	60.7336	-2.50294	-0.677521	-0.0757071	0.015023	0.12811	0
HSPG2	-1.05819	0.423619	58.2181	-2.49797	-1.90608	-0.210289	0.0153371	0.130164	0
GAS2L2	-1.121	0.447656	53.9136	-2.50414	-2.01853	-0.223465	0.0153328	0.130164	0
PGM2	0.762959	0.305029	52.3565	2.50127	0.150973	1.37495	0.0155395	0.131568	0
GSTA2	-1.10215	0.442253	56.4671	-2.49212	-1.98793	-0.216371	0.0156589	0.132264	0
LDHB	-0.346216	0.139204	59.1423	-2.48712	-0.624749	-0.0676841	0.0157187	0.132454	0
PRG2	1.56506	0.630292	60.3219	2.48308	0.304432	2.8257	0.0158227	0.132762	0
KYNU	1.14872	0.459282	46.7471	2.50112	0.224632	2.07281	0.0159425	0.133392	0
TXNDC5	0.754275	0.303902	52.9857	2.48197	0.144721	1.36383	0.0162707	0.135818	0
MRPL46	-1.11799	0.450924	52.9682	-2.47933	-2.02244	-0.213536	0.0163799	0.136409	0
RAVER1	-1.03407	0.416414	47.7809	-2.48327	-1.87142	-0.196714	0.016581	0.137762	0
KIF2A	-1.06825	0.434429	64.3724	-2.45896	-1.93602	-0.20047	0.0166323	0.137866	0
IDH1	0.784809	0.316174	45.0201	2.48221	0.14801	1.42161	0.0168536	0.139376	0
VASP	1.17691	0.477058	49.5767	2.46702	0.218508	2.13531	0.0171246	0.141114	0
STEAP3	0.892152	0.360598	44.6031	2.47409	0.165692	1.61861	0.0172307	0.14118	0
MYL9	1.17043	0.478059	57.3381	2.44829	0.213252	2.1276	0.0174357	0.142532	0
RPS19	0.353388	0.144703	56.5472	2.44216	0.0635746	0.6432	0.0177503	0.143913	0
DNAJC3	1.08578	0.445158	58.717	2.43909	0.19493	1.97663	0.0177665	0.143913	0
DHRS7B	-1.40963	0.575819	50.8383	-2.44804	-2.56572	-0.253535	0.0178555	0.144305	0
GMFG	0.987911	0.402694	46.7178	2.45326	0.177666	1.79816	0.0179449	0.144491	0
CSRP1	0.582087	0.239411	61.7462	2.43133	0.103472	1.0607	0.0179598	0.144491	0
GMDS	1.25211	0.509734	43.0111	2.45641	0.224145	2.28008	0.0181461	0.14566	0
APOBR	1.35482	0.557205	56.3224	2.43145	0.238742	2.47089	0.0182443	0.146118	0
CRIP2	1.01253	0.416543	52.9201	2.4308	0.177024	1.84804	0.0184873	0.147732	0
LGALS1	0.81989	0.338383	55.382	2.42297	0.141861	1.49792	0.0186904	0.149021	0
PPA1	0.955494	0.387649	34.1424	2.46485	0.167818	1.74317	0.0188931	0.1503	0
ORM1	1.08316	0.44874	55.1567	2.41377	0.18392	1.9824	0.0191352	0.151421	0
FDX1	-0.844733	0.350162	55.7762	-2.4124	-1.54625	-0.143212	0.0191618	0.151421	0
PPID	-1.00621	0.417619	49.771	-2.40939	-1.84512	-0.167299	0.0197207	0.154805	0
FTL	1.33905	0.558578	53.1407	2.39726	0.218758	2.45935	0.0200658	0.156822	0
ARSA	-1.29959	0.545158	60.3969	-2.38388	-2.38992	-0.209259	0.0202902	0.157882	0
S100A10	1.16869	0.491427	64.077	2.37815	0.186973	2.1504	0.0203925	0.158332	0
FASN	0.631129	0.26388	50.3501	2.39173	0.101203	1.16106	0.020544	0.158821	0
HP	1.41386	0.595555	62.3292	2.37402	0.223485	2.60423	0.0206898	0.159594	0
PRELP	-1.07772	0.454324	59.9508	-2.37214	-1.98652	-0.168923	0.0209122	0.160961	0
GDI2	0.353087	0.148861	58.7133	2.37193	0.0551865	0.650988	0.0209934	0.161236	0
GK	-1.15602	0.489354	62.4249	-2.36234	-2.13409	-0.177947	0.0212912	0.163062	0
SHMT1	0.858308	0.362707	58.0044	2.3664	0.132272	1.58434	0.0213227	0.163062	0
EEA1	1.2239	0.519382	58.9696	2.35645	0.184603	2.26319	0.0217926	0.165941	0
GIPC1	0.902823	0.385076	68.6371	2.34453	0.134546	1.6711	0.0219507	0.166788	0
NDUFS2	1.14818	0.489102	63.4159	2.34753	0.170916	2.12545	0.0220318	0.167047	0
RABEP2	0.911199	0.388615	61.1998	2.34473	0.134167	1.68823	0.0223007	0.168726	0
FBLN2	-0.787304	0.335121	54.8427	-2.34932	-1.45894	-0.115664	0.0224374	0.169237	0
COTL1	1.04121	0.443839	57.2937	2.34592	0.152537	1.92988	0.0224637	0.169237	0
STK33	-1.07363	0.459392	61.5967	-2.33708	-1.99206	-0.155203	0.0227017	0.169952	0
IGLV3-21	0.825602	0.353346	58.3876	2.33653	0.118404	1.5328	0.0229164	0.17084	0
RPS25	0.463705	0.198319	55.1403	2.33817	0.0662872	0.861123	0.0230327	0.171348	0
H1-0	-0.726598	0.312278	59.0835	-2.32676	-1.35145	-0.101749	0.0234259	0.173696	0
PARP4	1.29053	0.55614	64.9546	2.32051	0.179826	2.40123	0.0234645	0.173696	0
FAU	0.62689	0.271655	54.8172	2.30767	0.0824415	1.17134	0.0248183	0.182342	0
NDUFB4	0.83042	0.361682	58.7647	2.296	0.106636	1.5542	0.0252605	0.185209	0
RPN1	0.460448	0.200565	53.9167	2.29576	0.0583255	0.862571	0.0256051	0.18735	0
PPT1	-0.817627	0.357503	57.906	-2.28705	-1.53327	-0.101982	0.0258661	0.188079	0
KRT24	1.60053	0.701939	64.4381	2.28015	0.198426	3.00263	0.0259164	0.188079	0
NME9	-1.48567	0.651479	65.3532	-2.28045	-2.78663	-0.184708	0.0258499	0.188079	0
CETN2	-0.904692	0.397387	62.3868	-2.27661	-1.69896	-0.110426	0.0262513	0.190121	0
TMX4	-1.84121	0.809872	64.707	-2.27346	-3.45878	-0.223647	0.0263251	0.190268	0
CEP290	-1.81586	0.796409	55.6478	-2.28007	-3.41149	-0.220243	0.0264573	0.190836	0
PARK7	-0.318236	0.140145	62.0098	-2.27075	-0.598382	-0.0380899	0.0266457	0.191806	0
MIF	0.38849	0.171312	61.4895	2.26773	0.0459852	0.730995	0.0268705	0.193033	0
CCDC39	-1.37837	0.607266	57.9778	-2.2698	-2.59396	-0.162788	0.0269544	0.193246	0
ATP6V1B2	0.753528	0.331896	55.4008	2.27037	0.0885019	1.41855	0.0270948	0.193861	0
ADH1C	-1.24428	0.550279	63.4148	-2.26118	-2.34379	-0.144777	0.0271868	0.194129	0
ECI2	-1.0112	0.447733	63.5521	-2.25849	-1.90577	-0.116628	0.027356	0.194556	0
MRC1	1.59636	0.706535	63.0638	2.25943	0.184495	3.00823	0.0273214	0.194556	0
AK2	0.759243	0.334739	52.9594	2.26817	0.0878298	1.43066	0.0274225	0.19464	0
RPL24	0.585681	0.259268	53.2715	2.25898	0.0657171	1.10564	0.0280016	0.19796	0
ARPC3	0.669262	0.294249	42.3114	2.27447	0.0755724	1.26295	0.0280691	0.198036	0
YWHAE	-0.370352	0.16487	64.1621	-2.24633	-0.699701	-0.0410032	0.0281321	0.198036	0
HDLBP	0.636675	0.281494	49.0391	2.26177	0.0710031	1.20235	0.0281794	0.198036	0
ACADVL	0.574252	0.255321	48.1168	2.24914	0.0609264	1.08758	0.0291171	0.20227	0
HSD17B10	0.780252	0.349974	66.2274	2.22946	0.0815506	1.47895	0.0291801	0.20227	0
CALR	0.718359	0.321518	53.5932	2.23427	0.0736419	1.36308	0.0296583	0.203676	0
ITPR3	1.73351	0.777008	57.2534	2.23101	0.177727	3.28929	0.0296134	0.203676	0
GALT	1.10564	0.49673	59.8358	2.22583	0.111971	2.0993	0.0298047	0.204211	0
ST6GALNAC1	0.987291	0.444705	57.0446	2.2201	0.0967988	1.87778	0.0304011	0.207498	0
HSPD1	-0.390181	0.177087	61.3801	-2.20333	-0.744243	-0.0361187	0.0313336	0.213044	0
KNG1	0.960321	0.436621	60.7202	2.19944	0.0871621	1.83348	0.0316646	0.214475	0
GNG5	-1.10542	0.502148	59.2123	-2.20138	-2.11014	-0.100697	0.0316188	0.214475	0
GRN	1.04145	0.474761	62.4139	2.19364	0.0925458	1.99036	0.0319942	0.216231	0
APPL1	1.03816	0.471888	53.9791	2.20002	0.0920751	1.98425	0.0321063	0.216231	0
AQP4	1.11373	0.508698	64.1508	2.18937	0.0975345	2.12992	0.0322144	0.216549	0
DDX60	-1.87339	0.850199	49.0716	-2.20347	-3.58186	-0.16491	0.0322856	0.216618	0
RBMX	-0.38834	0.17705	55.9833	-2.19339	-0.743017	-0.0336634	0.0324491	0.217305	0
NOP56	-1.04211	0.478217	65.7973	-2.17916	-1.99696	-0.0872643	0.0329057	0.219125	0
RRBP1	0.800311	0.364568	49.6754	2.19523	0.0679362	1.53269	0.032848	0.219125	0
ARL6IP5	1.11551	0.511397	60.8172	2.1813	0.0928442	2.13817	0.0330377	0.219592	0
APOA4	1.21847	0.559302	56.9091	2.17856	0.0984534	2.3385	0.0335208	0.222388	0
TP53I3	1.17716	0.539689	51.2146	2.18118	0.0937987	2.26052	0.0337859	0.223729	0
CFAP53	-1.18885	0.548731	61.635	-2.16654	-2.28587	-0.0918191	0.0341453	0.225689	0
SLC34A2	0.795872	0.366511	49.0906	2.17148	0.0593757	1.53237	0.0347557	0.228449	0
CMBL	-0.869463	0.4033	56.5456	-2.15587	-1.6772	-0.0617279	0.0353628	0.232011	0
MX1	0.971679	0.451034	52.7088	2.15434	0.0669034	1.87646	0.0358044	0.233539	0
MFAP2	-0.99562	0.463542	58.7859	-2.14785	-1.92324	-0.0680043	0.0358583	0.233539	0
EHD1	0.989813	0.461253	60.0964	2.14592	0.0672003	1.91243	0.0359275	0.233562	0
CPSF1	-1.43733	0.671088	58.2159	-2.14179	-2.78055	-0.0941078	0.0364061	0.23581	0
IGKV3-20	0.86688	0.405491	60.285	2.13785	0.0558564	1.6779	0.0365922	0.236156	0
STBD1	-0.781323	0.366112	60.3214	-2.13411	-1.51358	-0.0490698	0.036908	0.237332	0
SAR1B	0.947356	0.443103	56.2487	2.138	0.0597998	1.83491	0.0368751	0.237332	0
NHERF2	0.621865	0.292281	67.394	2.12762	0.0385311	1.2052	0.0370302	0.237688	0
PSMD5	0.969947	0.455594	57.524	2.12897	0.0578169	1.88208	0.0375496	0.240588	0
DOCK9	-1.42006	0.6697	66.9445	-2.12044	-2.75681	-0.0833128	0.0376777	0.240975	0
C4B	0.616816	0.290594	59.5302	2.1226	0.0354464	1.19819	0.0379562	0.242083	0
LAMP1	0.750995	0.355333	59.6275	2.1135	0.0401321	1.46186	0.0387517	0.245011	0
ALCAM	-0.831616	0.392753	56.21	-2.1174	-1.61833	-0.044903	0.0386628	0.245011	0
PDS5B	-1.03953	0.491514	57.3344	-2.11496	-2.02365	-0.0554183	0.0387911	0.245011	0
RPL28	0.647153	0.306026	52.8509	2.1147	0.0333015	1.261	0.0391893	0.246214	0
SARS1	0.968282	0.460188	66.0077	2.1041	0.0494891	1.88707	0.0391826	0.246214	0
RPL32	0.769804	0.364569	57.1847	2.11155	0.0398186	1.49979	0.0391071	0.246214	0
ILK	0.721778	0.344885	67.9062	2.09281	0.033553	1.41	0.0401056	0.24999	0
EXOC8	0.790662	0.376392	56.5714	2.10064	0.036827	1.5445	0.0401418	0.24999	0
ACADM	-0.717549	0.342198	59.7864	-2.09688	-1.4021	-0.033001	0.0402426	0.250179	0
PIR	-0.971084	0.459707	43.5617	-2.1124	-1.89783	-0.0443428	0.0404215	0.250853	0
MAP1B	-1.23799	0.592991	65.7096	-2.08771	-2.42203	-0.0539487	0.0407053	0.250863	0
RPL14	0.762738	0.362611	48.0209	2.10346	0.0336684	1.49181	0.040689	0.250863	0
DYNLL1	-1.04519	0.500236	66.4447	-2.08939	-2.04382	-0.0465575	0.0405055	0.250863	0
GGT5	0.963461	0.461871	64.5669	2.086	0.0409244	1.886	0.0409345	0.251839	0
GALNT2	1.45328	0.696593	61.4986	2.08627	0.0605837	2.84597	0.0411086	0.252038	0
MCAT	-0.947067	0.452513	54.1188	-2.0929	-1.85426	-0.0398781	0.0410603	0.252038	0
NSUN2	-0.877188	0.420151	54.0271	-2.08779	-1.71953	-0.0348449	0.0415463	0.254284	0
DYNLT1	-1.03416	0.497766	61.6184	-2.07761	-2.02931	-0.0390219	0.0419191	0.256124	0
GLS	0.871605	0.418554	52.015	2.08242	0.0317208	1.71149	0.0422394	0.256808	0
HVCN1	0.620673	0.299666	66.0823	2.07121	0.0223832	1.21896	0.0422477	0.256808	0
PLS3	0.892863	0.428453	48.5123	2.08392	0.0316352	1.75409	0.0424571	0.257202	0
PFKL	0.387834	0.187382	65.2016	2.06976	0.0136296	0.762039	0.0424413	0.257202	0
IGKV3D-11	0.891997	0.432105	61.7152	2.06431	0.0281523	1.75584	0.0431985	0.260362	0
COL4A1	-0.997407	0.483459	60.8893	-2.06306	-1.96418	-0.0306352	0.043378	0.261002	0
RPL26	0.455194	0.220478	53.4655	2.06458	0.0130611	0.897327	0.0438282	0.263265	0
SHMT2	0.826611	0.402509	56.6097	2.05364	0.0204792	1.63274	0.04464	0.267689	0
RAB27B	0.768326	0.375512	63.4061	2.04607	0.0180186	1.51863	0.0449014	0.268373	0
CTSG	1.06902	0.520666	54.0989	2.05317	0.0251854	2.11284	0.0449049	0.268373	0
PAPSS1	-0.926657	0.453426	65.0572	-2.04368	-1.8322	-0.0211164	0.0450388	0.268721	0
NDUFS7	0.891997	0.435123	50.8166	2.04999	0.0183744	1.76562	0.0455425	0.269915	0
RPS17	0.75637	0.369543	55.579	2.04677	0.0159627	1.49678	0.0454207	0.269915	0
SLURP2	-1.1139	0.546217	56.682	-2.03929	-2.20781	-0.0199827	0.046093	0.271806	0
DNAAF1	-1.27284	0.62231	50.5647	-2.04535	-2.52244	-0.0232404	0.0460408	0.271806	0
NDUFB8	0.957808	0.472022	60.3996	2.02916	0.013752	1.90186	0.0468559	0.273147	0
CYB5A	0.68996	0.339206	57.556	2.03405	0.0108548	1.36907	0.0465647	0.273147	0
S100A2	1.46641	0.723598	65.2031	2.02655	0.021368	2.91145	0.0468022	0.273147	0
IFI16	1.09198	0.538228	61.0836	2.02885	0.0157597	2.16821	0.0468387	0.273147	0
MDH2	0.224509	0.110428	54.0848	2.03308	0.00312163	0.445896	0.0469651	0.273335	0
ACTN4	0.290733	0.143398	54.228	2.02745	0.00326494	0.5782	0.0475424	0.276243	0
SRSF9	-0.719368	0.356022	61.9681	-2.02057	-1.43105	-0.00768372	0.047651	0.276422	0
SAMHD1	-0.733961	0.364577	68.486	-2.01319	-1.46137	-0.00655327	0.0480274	0.2777	0
LPCAT3	0.694946	0.344882	62.0623	2.01503	0.00555088	1.38434	0.0482389	0.27847	0
ERLIN2	-0.743916	0.369688	61.2866	-2.01228	-1.48308	-0.00474915	0.0485909	0.278901	0
SH3GL1	0.980375	0.486669	60.323	2.01446	0.00699968	1.95375	0.0484259	0.278901	0
SERPINA1	0.480258	0.238592	54.7259	2.01288	0.00205454	0.958462	0.0490574	0.280915	0
MYO18A	1.05681	0.526129	58.452	2.00866	0.00382594	2.1098	0.0492001	0.281279	0
AP3B1	0.960817	0.480208	64.5308	2.00084	0.00164376	1.91999	0.0496202	0.282918	0
DECR2	-1.19109	0.594908	59.1559	-2.00214	-2.38143	-0.000749193	0.0498606	0.28354	0
NID1	-0.82317	0.412861	62.7353	-1.99382	-1.64827	0.00193398	0.0505231	0.285175	0
THEM6	0.984421	0.492875	59.2806	1.9973	-0.00172259	1.97056	0.0503887	0.285175	0
H1-2	-0.959585	0.481484	60.7158	-1.99297	-1.92246	0.0032927	0.050764	0.285176	0
CNN2	0.853576	0.428802	50.1576	1.9906	-0.00763219	1.71478	0.0519872	0.291128	0
FDXR	-0.932764	0.471737	66.0169	-1.9773	-1.87461	0.00908427	0.0521861	0.291783	0
HPX	0.83729	0.422976	60.2738	1.97952	-0.00870906	1.68329	0.0523297	0.292126	0
PODN	-2.61104	1.32347	66.7824	-1.97287	-5.25285	0.0307793	0.0526517	0.293463	0
IGHV1-18	0.965471	0.488878	62.0305	1.97487	-0.0117719	1.94271	0.0527377	0.293482	0
SRPRA	1.22173	0.619676	53.9513	1.97157	-0.0206693	2.46413	0.0537964	0.298906	0
TMPO	-0.668893	0.340372	59.662	-1.96518	-1.34982	0.0120317	0.054054	0.299402	0
AK1	-0.399769	0.204284	56.2714	-1.95693	-0.808956	0.00941786	0.0553244	0.303954	0
CAPNS1	0.256784	0.131066	53.7461	1.95919	-0.00601648	0.519584	0.0552863	0.303954	0
TGFBI	-1.04599	0.533121	49.5658	-1.96201	-2.11703	0.025048	0.0553887	0.303954	0
DDOST	0.635666	0.327474	67.1446	1.94112	-0.0179497	1.28928	0.056443	0.308312	0
IGKV2-28	0.754336	0.388141	58.6984	1.94346	-0.0224153	1.53109	0.0567602	0.308541	0
AHSA1	-1.07018	0.551312	64.9857	-1.94114	-2.17123	0.030875	0.0565799	0.308541	0
WFS1	-0.812792	0.418274	55.6389	-1.9432	-1.65082	0.0252321	0.0570573	0.308822	0
GHITM	-0.96902	0.500815	67.1567	-1.93488	-1.96861	0.0305689	0.0572177	0.309219	0
TBL2	0.874645	0.451895	53.9692	1.93551	-0.0313605	1.78065	0.0581744	0.313912	0
NDUFB5	0.884863	0.458826	62.7496	1.92854	-0.0320994	1.80183	0.0583152	0.314195	0
OSGEP	-0.679515	0.352903	63.4412	-1.9255	-1.38464	0.0256106	0.058652	0.315418	0
CTSS	0.935031	0.486605	59.4421	1.92154	-0.038512	1.90857	0.0594621	0.318925	0
GSTA4	-1.09325	0.569879	60.2147	-1.91839	-2.23309	0.0465944	0.0598064	0.318941	0
CRABP2	0.789866	0.410246	49.7355	1.92535	-0.0342458	1.61398	0.0599136	0.318941	0
SND1	0.782808	0.408407	66.5803	1.91673	-0.0324707	1.59809	0.059565	0.318941	0
HIP1R	0.944019	0.493526	60.7151	1.9128	-0.0429415	1.93098	0.0604929	0.320965	0
PRKAR2A	-0.443631	0.232418	60.8714	-1.90877	-0.908399	0.0211367	0.06101	0.320965	0
RPL31	0.377881	0.19782	62.1071	1.91022	-0.0175424	0.773305	0.0607243	0.320965	0
CYBRD1	0.764471	0.400455	60.3915	1.90901	-0.0364505	1.56539	0.0610158	0.320965	0
MDM1	-1.06867	0.55931	60.3703	-1.9107	-2.18732	0.0499723	0.0607954	0.320965	0
SQOR	0.503898	0.263312	59.7786	1.91369	-0.0228458	1.03064	0.0604519	0.320965	0
RPS21	0.389384	0.204468	63.9005	1.90438	-0.0190997	0.797867	0.0613648	0.322324	0
HSP90B1	0.478871	0.251245	57.7629	1.90599	-0.0240956	0.981837	0.0616318	0.323249	0
PAM	1.03139	0.542358	61.3094	1.90169	-0.053006	2.11579	0.0619135	0.323946	0
RACK1	0.357328	0.187477	54.3444	1.90598	-0.0184861	0.733142	0.0619469	0.323946	0
MAP1A	-1.77911	0.934532	56.2696	-1.90375	-3.65101	0.0927817	0.0620618	0.32407	0
ATP6V1G1	0.719873	0.37968	56.9052	1.896	-0.0404496	1.4802	0.0630414	0.327742	0
NKX2-1	0.743614	0.392468	53.0223	1.89471	-0.0435701	1.5308	0.0635895	0.329148	0
ALDH9A1	-0.317513	0.168105	63.9315	-1.88878	-0.653347	0.0183217	0.0634591	0.329148	0
SFXN3	-0.643544	0.339974	55.7446	-1.89292	-1.32466	0.0375744	0.0635642	0.329148	0
CHMP6	-0.719777	0.379786	50.2161	-1.89522	-1.48252	0.0429647	0.0638274	0.329899	0
BDH2	0.87357	0.462762	59.6345	1.88773	-0.0522075	1.79935	0.0639304	0.329951	0
IGHG3	0.608455	0.322571	56.9409	1.88626	-0.0374976	1.25441	0.0643627	0.331701	0
IGHV5-51	0.969552	0.517233	65.1073	1.8745	-0.0634023	2.00251	0.0653494	0.335813	0
ATP6V0D1	1.05392	0.562021	63.6808	1.87524	-0.0689515	2.1768	0.0653465	0.335813	0
SNRPA1	-1.18061	0.630042	61.2391	-1.87387	-2.44036	0.0791333	0.065722	0.33724	0
COL18A1	-0.801194	0.427369	55.0436	-1.87471	-1.65765	0.0552572	0.066142	0.337977	0
PRDX6	-0.354272	0.189746	63.8322	-1.86709	-0.733352	0.0248082	0.066483	0.338217	0
GOLM1	0.807	0.431468	58.9735	1.87036	-0.0563733	1.67037	0.0663992	0.338217	0
BLVRB	0.51224	0.274592	63.2656	1.86546	-0.0364423	1.06092	0.0667549	0.338631	0
COMT	0.800435	0.429649	62.083	1.863	-0.058398	1.65927	0.0671948	0.338929	0
STING1	-0.573522	0.306505	49.9916	-1.87117	-1.18916	0.0421144	0.0671803	0.338929	0
HCLS1	0.898716	0.482604	62.1329	1.86222	-0.0659538	1.86339	0.0673017	0.338987	0
UNC93B1	-0.813047	0.436113	57.233	-1.8643	-1.68627	0.0601773	0.0674104	0.339054	0
DRC7	-1.14253	0.612926	52.1533	-1.86405	-2.37237	0.0873123	0.0679472	0.34079	0
RBKS	-1.34539	0.727658	67.1468	-1.84893	-2.79774	0.106965	0.0688708	0.344451	0
NDUFV1	0.783853	0.425044	62.6063	1.84417	-0.0656333	1.63334	0.0698909	0.348084	0
DAD1	0.578984	0.31474	62.6714	1.83956	-0.0500385	1.20801	0.0705698	0.350117	0
SSH3	0.902125	0.490038	59.8011	1.84093	-0.0781648	1.88241	0.0705944	0.350117	0
FKBP9	0.894513	0.482596	42.8133	1.85354	-0.078857	1.86788	0.0707033	0.350168	0
MMAB	-0.694967	0.378276	57.7095	-1.8372	-1.45225	0.0623144	0.0713312	0.352297	0
APOH	0.846179	0.462651	59.8936	1.82898	-0.0792945	1.77165	0.0723824	0.355514	0
TF	0.581043	0.317599	61.1733	1.82949	-0.0539992	1.21608	0.0722012	0.355514	0
DNAJB2	-0.683087	0.372751	54.3065	-1.83256	-1.43031	0.0641364	0.0723532	0.355514	0
CYSTM1	-1.01171	0.553243	61.3189	-1.82869	-2.11787	0.0944497	0.0723099	0.355514	0
PGRMC1	-0.800343	0.439035	53.6543	-1.82296	-1.68068	0.0799985	0.0738829	0.358561	0
AQP1	0.879493	0.483691	64.724	1.8183	-0.0865822	1.84557	0.0736464	0.358561	0
AKR1C2	0.81513	0.446327	48.122	1.82631	-0.0822115	1.71247	0.0740111	0.358561	0
COPA	0.640608	0.349977	44.2662	1.83043	-0.0646034	1.34582	0.0739231	0.358561	0
ATP2C1	0.824162	0.453477	62.9841	1.81743	-0.082043	1.73037	0.0739085	0.358561	0
CAPS	-1.02812	0.5648	62.0863	-1.82033	-2.15711	0.100865	0.0735291	0.358561	0
LUZP1	0.73677	0.403985	52.6335	1.82376	-0.0736533	1.54719	0.0738691	0.358561	0
GPX1	0.50196	0.275647	52.4397	1.82103	-0.0510553	1.05498	0.0743101	0.359519	0
DBNL	0.518389	0.280933	29.4754	1.84524	-0.0557815	1.09256	0.0750713	0.362709	0
WASHC4	-1.16721	0.645771	66.9992	-1.80747	-2.45618	0.121752	0.0751782	0.362732	0
TPM3	0.358016	0.198213	64.0269	1.80622	-0.0379573	0.753989	0.0755848	0.363707	0
PTMS	1.22064	0.673935	55.4926	1.81121	-0.12969	2.57096	0.0755223	0.363707	0
TXNRD1	-0.899762	0.498439	60.497	-1.80516	-1.89662	0.0970952	0.0760262	0.364771	0
SNX9	0.721613	0.399921	60.9209	1.80439	-0.0780986	1.52133	0.0761136	0.364771	0
RABIF	0.805103	0.447506	62.397	1.79909	-0.0893359	1.69954	0.0768408	0.367761	0
CBX1	-0.621392	0.345116	57.9768	-1.80053	-1.31222	0.0694399	0.0769798	0.36793	0
AKR7A2	-0.519085	0.287873	51.2664	-1.80318	-1.09694	0.0587708	0.0772392	0.368675	0
IGLV3-10	0.76418	0.424566	54.2127	1.79991	-0.086948	1.61531	0.0774407	0.369141	0
PPL	0.428218	0.237658	48.8005	1.80182	-0.0494236	0.905859	0.0777524	0.37013	0
STK11IP	-0.884333	0.493507	63.5881	-1.79194	-1.87035	0.101684	0.077901	0.370342	0
DPY30	-0.713374	0.398651	65.3347	-1.78947	-1.50946	0.0827091	0.0781736	0.371142	0
RPLP0	0.281742	0.157435	60.7106	1.78957	-0.0330998	0.596583	0.0785104	0.372135	0
GPRC5A	0.780571	0.437741	62.526	1.78318	-0.0943142	1.65546	0.0794107	0.374019	0
CMTM7	0.773848	0.433228	58.2206	1.78624	-0.0932827	1.64098	0.0792685	0.374019	0
SCLT1	1.67518	0.940211	66.7898	1.7817	-0.2016	3.55196	0.0793435	0.374019	0
PIGR	0.935624	0.524098	54.1947	1.78521	-0.115044	1.98629	0.0798244	0.37448	0
AQP5	0.781433	0.438894	53.9081	1.78046	-0.0985318	1.6614	0.0806366	0.376146	0
LGALS3BP	1.16244	0.651112	45.248	1.78532	-0.148766	2.47365	0.0809134	0.376146	0
CHD4	-0.811536	0.457552	63.4482	-1.77365	-1.72575	0.102682	0.0809201	0.376146	0
SUOX	0.930047	0.52746	67.6564	1.76326	-0.12258	1.98267	0.0823727	0.3819	0
EML1	-0.786117	0.444929	43.5456	-1.76683	-1.68308	0.110844	0.0842645	0.386385	0
PRODH	0.855698	0.486822	62.9402	1.75772	-0.117156	1.82855	0.0836569	0.386385	0
LAMC1	-0.990034	0.563546	57.0627	-1.75679	-2.11849	0.138422	0.084318	0.386385	0
GNAI1	-0.756471	0.428653	49.553	-1.76476	-1.61764	0.104697	0.0837663	0.386385	0
ATP6V1H	0.631137	0.359028	60.7367	1.7579	-0.0868479	1.34912	0.0838026	0.386385	0
VPS4A	0.678875	0.386473	60.0472	1.75659	-0.0941727	1.45192	0.0840855	0.386385	0
SCRN1	-0.614149	0.35126	59.6605	-1.74842	-1.31686	0.0885577	0.0855357	0.391461	0
ANXA1	0.257011	0.146532	48.7494	1.75397	-0.037493	0.551516	0.0857211	0.391805	0
RPN2	0.569682	0.32519	49.4176	1.75184	-0.083672	1.22304	0.0860046	0.392596	0
UGT1A6	1.32739	0.756672	43.5128	1.75425	-0.198064	2.85284	0.0864288	0.394027	0
YBX3	-0.771447	0.443367	64.3934	-1.73997	-1.65707	0.114176	0.0866411	0.394489	0
TTR	0.743229	0.427464	61.0729	1.7387	-0.111517	1.59798	0.0871273	0.395728	0
PCBP1	0.250947	0.144523	64.0083	1.73638	-0.0377705	0.539665	0.0873079	0.395728	0
COPZ1	0.598886	0.345259	60.8427	1.7346	-0.0915374	1.28931	0.0878753	0.397172	0
MECP2	-0.789803	0.455227	56.3618	-1.73497	-1.7016	0.121996	0.0882122	0.397599	0
SCGB2A2	-1.13164	0.653319	57.36	-1.73214	-2.43971	0.17643	0.0886231	0.397599	0
RBM14	-0.477756	0.275219	52.8532	-1.73591	-1.02981	0.074299	0.0884062	0.397599	0
PSPC1	-0.698821	0.40361	54.3328	-1.73143	-1.5079	0.110254	0.0890507	0.398822	0
COL8A1	-0.959283	0.556526	61.8263	-1.7237	-2.07182	0.153258	0.0897597	0.399481	0
HADHB	0.24703	0.143277	62.4522	1.72415	-0.0393342	0.533395	0.0896278	0.399481	0
PAWR	0.629452	0.364733	57.7004	1.72579	-0.100721	1.35963	0.0897376	0.399481	0
MUC5AC	-1.48148	0.864094	62.9109	-1.71448	-3.20828	0.245327	0.0913628	0.403648	0
NAGK	0.398408	0.232452	66.1671	1.71394	-0.0656754	0.862491	0.0912217	0.403648	0
GAA	0.579772	0.338193	61.1851	1.71432	-0.0964463	1.25599	0.0915318	0.403718	0
RPS23	0.54874	0.319868	56.2123	1.71552	-0.0919791	1.18946	0.0917576	0.403718	0
BROX	-0.961275	0.561289	61.1794	-1.71262	-2.08357	0.161026	0.091847	0.403718	0
TMEM109	0.462461	0.270142	59.6539	1.71192	-0.0779676	1.00289	0.0921063	0.404358	0
PLAA	0.823326	0.481727	64.3781	1.70911	-0.138925	1.78558	0.0922468	0.404476	0
DHRS7	0.696519	0.407483	58.321	1.70932	-0.119052	1.51209	0.0927084	0.405377	0
HACD2	1.0862	0.63717	62.3149	1.70472	-0.187361	2.35975	0.0932284	0.406275	0
FKBP1A	0.625036	0.365785	52.4608	1.70876	-0.108811	1.35888	0.093407	0.406555	0
PTPN6	0.769365	0.451364	53.6561	1.70453	-0.135699	1.67443	0.0940665	0.408925	0
RPS15A	0.522878	0.306615	49.4227	1.70532	-0.0931552	1.13891	0.0944129	0.40943	0
SNAP23	0.671504	0.396003	64.01	1.6957	-0.119601	1.46261	0.0948012	0.410613	0
ATL3	0.610363	0.360218	61.3686	1.69443	-0.10985	1.33058	0.095254	0.4117	0
CD81	0.714725	0.422419	54.1058	1.69198	-0.132136	1.56159	0.0964017	0.41552	0
PALLD	0.735314	0.435995	64.3982	1.68652	-0.135583	1.60621	0.0965354	0.415593	0
NPHP1	-0.976862	0.578643	54.5945	-1.68819	-2.13668	0.182958	0.0970791	0.416682	0
GPAA1	-0.924088	0.547627	52.5689	-1.68744	-2.0227	0.174523	0.0974445	0.416682	0
NDUFV2	0.834856	0.495646	61.3933	1.68438	-0.156121	1.82583	0.0971862	0.416682	0
PSMD4	0.749609	0.444862	57.1465	1.68504	-0.141162	1.64038	0.0974356	0.416682	0
SEC13	0.47319	0.280043	48.5897	1.68971	-0.089697	1.03608	0.0974914	0.416682	0
TMT1A	-0.647202	0.382713	50.3572	-1.69109	-1.41577	0.121365	0.0970009	0.416682	0
CALM1	-0.281401	0.167891	65.5436	-1.67609	-0.616651	0.0538482	0.0984846	0.419508	0
EZR	0.294246	0.175256	55.9048	1.67895	-0.0568463	0.645339	0.0987426	0.419508	0
RPS2	0.595034	0.352637	45.9862	1.68738	-0.114793	1.30486	0.0983022	0.419508	0
COLGALT1	0.913144	0.544036	57.3948	1.67846	-0.176108	2.00239	0.0986945	0.419508	0
ZMPSTE24	-0.661141	0.395048	63.7814	-1.67357	-1.45039	0.128111	0.099113	0.42058	0
RPL21	0.778253	0.46448	51.2537	1.67554	-0.154117	1.71062	0.0999201	0.423499	0
TSNAX	1.05485	0.632156	63.9184	1.66866	-0.208057	2.31776	0.100077	0.42366	0
RPL27	0.565564	0.33851	53.4964	1.67075	-0.113254	1.24438	0.100613	0.425421	0
LAMA5	-1.14136	0.684233	54.3107	-1.66808	-2.51298	0.230269	0.101056	0.426281	0
PCK2	0.886424	0.533697	65.0013	1.66091	-0.179442	1.95229	0.101548	0.427848	0
SULT2B1	-0.776445	0.467398	56.1495	-1.66121	-1.7127	0.159811	0.102246	0.429293	0
TAP1	0.823342	0.495303	53.9528	1.6623	-0.169702	1.81639	0.102253	0.429293	0
ELMOD2	-0.860937	0.519331	66.8216	-1.65778	-1.89758	0.175702	0.102049	0.429293	0
HNRNPF	-0.57774	0.346826	44.7238	-1.66579	-1.2764	0.120921	0.102745	0.430351	0
TUBB2B	-0.738317	0.445972	63.5719	-1.65552	-1.62936	0.152729	0.102747	0.430351	0
PITRM1	0.820023	0.493936	47.7778	1.66018	-0.173221	1.81327	0.103428	0.432187	0
TWF2	0.597866	0.361448	59.4284	1.65409	-0.12528	1.32101	0.103383	0.432187	0
CUX1	0.706508	0.426049	48.7337	1.65828	-0.149787	1.5628	0.103685	0.432751	0
GALNT7	0.859793	0.521853	58.2325	1.64758	-0.18472	1.90431	0.104826	0.436487	0
MNDA	0.750897	0.456489	56.0208	1.64494	-0.163554	1.66535	0.105583	0.43759	0
UCHL3	0.689681	0.419903	58.2986	1.64248	-0.150755	1.53012	0.105875	0.438291	0
ARHGDIB	0.750856	0.459041	64.3994	1.63571	-0.166074	1.66779	0.10678	0.441144	0
PPP1R13L	0.920883	0.562301	58.9302	1.63771	-0.204306	2.04607	0.106813	0.441144	0
IGHV3-64D	0.809573	0.494334	56.8693	1.63771	-0.180362	1.79951	0.107005	0.441428	0
PGK1	0.260286	0.159677	57.1156	1.63008	-0.0594468	0.58002	0.108587	0.444857	0
MSH6	-0.71381	0.437591	56.2775	-1.63123	-1.59031	0.162694	0.108426	0.444857	0
PURA	-0.706233	0.433235	54.7116	-1.63014	-1.57456	0.162093	0.108817	0.445285	0
EIF3E	0.524079	0.321296	51.1438	1.63114	-0.120905	1.16906	0.109004	0.445538	0
ALDH5A1	-0.772606	0.474903	55.9798	-1.62687	-1.72396	0.178748	0.109382	0.445753	0
KIF13B	-1.08097	0.665559	61.794	-1.62416	-2.4115	0.249549	0.109433	0.445753	0
SSB	-0.905008	0.558316	64.0558	-1.62096	-2.02035	0.210337	0.109939	0.446791	0
ATP2B4	-0.517638	0.319248	57.9102	-1.62143	-1.1567	0.121427	0.110358	0.447321	0
RPL10	0.543865	0.335499	57.8095	1.62106	-0.127756	1.21549	0.110447	0.447321	0
DHX29	1.80102	1.11198	58.4221	1.61965	-0.424513	4.02656	0.110694	0.447813	0
CNN1	1.06589	0.660515	64.6076	1.61373	-0.253399	2.38518	0.11146	0.448843	0
CALD1	0.856129	0.530892	66.6332	1.61262	-0.203643	1.9159	0.111553	0.448843	0
PPP3CA	0.766131	0.474877	58.3542	1.61332	-0.184316	1.71658	0.112069	0.450032	0
PPIA	0.238691	0.148199	61.3554	1.61061	-0.0576169	0.535	0.112398	0.450099	0
ETFB	0.489361	0.304572	55.8607	1.60672	-0.120804	1.09953	0.113755	0.454235	0
RPL6	0.457933	0.284607	50.7951	1.609	-0.113495	1.02936	0.113814	0.454235	0
RPS11	0.312407	0.194734	57.041	1.60428	-0.0775342	0.702349	0.114176	0.455167	0
MAP2K2	-1.19294	0.745374	55.4846	-1.60046	-2.68641	0.300525	0.115175	0.45659	0
GSS	0.401244	0.250493	53.5282	1.60182	-0.101065	0.903553	0.115082	0.45659	0
PICALM	0.520858	0.325031	51.464	1.60249	-0.131525	1.17324	0.115168	0.45659	0
CTSZ	0.564969	0.352851	58.4832	1.60115	-0.141216	1.27115	0.114732	0.45659	0
F12	-0.633367	0.397184	65.4346	-1.59465	-1.4265	0.159763	0.115611	0.45679	0
CSNK1E	-0.686322	0.42571	36.5497	-1.61218	-1.54925	0.176607	0.115525	0.45679	0
RPS4X	0.476827	0.298243	56.3656	1.59879	-0.12054	1.07419	0.115459	0.45679	0
ETHE1	0.702799	0.441138	52.2088	1.59315	-0.182324	1.58792	0.117163	0.461044	0
HSP90AA1	-0.298015	0.187692	64.742	-1.58779	-0.67289	0.0768593	0.117206	0.461044	0
RAB11FIP1	-0.809893	0.508824	56.3727	-1.5917	-1.82904	0.209255	0.117046	0.461044	0
ALDH1A1	-0.364542	0.229655	57.5805	-1.58735	-0.824318	0.0952334	0.117911	0.462793	0
RPL30	0.521592	0.328644	52.4503	1.58711	-0.137745	1.18093	0.1185	0.464592	0
KPNA6	-0.836663	0.529082	62.3271	-1.58135	-1.89417	0.220845	0.11886	0.464979	0
DEFA1	0.625571	0.394986	56.7817	1.58378	-0.16544	1.41658	0.118798	0.464979	0
ABCD3	-0.634521	0.401415	57.0634	-1.58071	-1.43832	0.169278	0.119471	0.465652	0
CD2AP	-0.816464	0.516709	57.5901	-1.58012	-1.85093	0.217998	0.119556	0.465652	0
SLC35F6	0.565348	0.358158	56.6726	1.57848	-0.151942	1.28264	0.12002	0.46695	0
KRT9	0.341745	0.216225	49.206	1.58051	-0.0927287	0.776219	0.120398	0.467396	0
ERAP2	0.872286	0.554591	62.1749	1.57285	-0.236264	1.98084	0.12083	0.468562	0
NFIB	-0.674417	0.428351	56.4176	-1.57445	-1.53237	0.183533	0.120975	0.468614	0
PRAF2	0.721247	0.460699	63.8327	1.56555	-0.199153	1.64165	0.122399	0.471969	0
ACP2	0.618427	0.395078	61.2559	1.56533	-0.171513	1.40837	0.122658	0.471969	0
H1-3	-0.832462	0.531927	61.1401	-1.56499	-1.89607	0.231142	0.122746	0.471969	0
HSPA9	0.242397	0.154308	51.4623	1.57087	-0.0673207	0.552116	0.122341	0.471969	0
HINT1	-0.518787	0.331535	61.3835	-1.5648	-1.18165	0.144075	0.12277	0.471969	0
H2BC26	-0.529276	0.338409	64.3953	-1.56401	-1.20525	0.146694	0.122716	0.471969	0
ERLIN1	-0.622315	0.39821	57.3541	-1.56278	-1.41961	0.174981	0.123606	0.474187	0
METAP2	-0.839933	0.537662	58.7389	-1.5622	-1.91589	0.236026	0.123614	0.474187	0
LUC7L2	-0.485929	0.31024	47.7351	-1.5663	-1.1098	0.137939	0.123884	0.474711	0
HOOK3	0.757147	0.486301	61.6512	1.55695	-0.215065	1.72936	0.124601	0.476433	0
DLST	0.320352	0.205908	54.4027	1.5558	-0.092399	0.733104	0.125554	0.478409	0
HEBP2	-0.714158	0.460084	62.4937	-1.55223	-1.63371	0.205393	0.125656	0.478409	0
PRG3	0.905555	0.584634	61.6352	1.54893	-0.26325	2.07436	0.126519	0.480666	0
EPHX2	-0.60588	0.390392	51.8288	-1.55198	-1.38932	0.177561	0.126753	0.48104	0
TMED10	0.36969	0.239081	62.7347	1.54629	-0.108116	0.847496	0.127064	0.481705	0
GALE	0.728546	0.471875	60.4872	1.54394	-0.215189	1.67228	0.127819	0.483538	0
ALDH7A1	0.342376	0.222165	61.6113	1.54109	-0.101781	0.786534	0.128416	0.484249	0
UFSP2	0.550049	0.356555	57.3936	1.54268	-0.163833	1.26393	0.128405	0.484249	0
PRF1	0.770827	0.501091	62.4392	1.5383	-0.230698	1.77235	0.129028	0.486042	0
VTN	-0.880592	0.573778	63.3918	-1.53473	-2.02706	0.265874	0.129828	0.48802	0
NDUFA10	0.854713	0.558625	64.9067	1.53003	-0.260968	1.97039	0.130868	0.48948	0
RPL17	0.711038	0.464189	61.6056	1.53179	-0.21698	1.63906	0.130695	0.48948	0
PSME3	0.704862	0.459799	56.0706	1.53298	-0.216199	1.62592	0.130904	0.48948	0
CYP51A1	-0.641102	0.417728	55.3028	-1.53474	-1.47815	0.195941	0.13055	0.48948	0
FAM136A	0.620601	0.405006	58.6832	1.53233	-0.189905	1.43111	0.130816	0.48948	0
ANXA6	0.304827	0.198853	49.3437	1.53293	-0.0947126	0.704366	0.131681	0.490418	0
CLTB	0.611042	0.397852	45.3207	1.53585	-0.190117	1.4122	0.131528	0.490418	0
MXRA5	-1.48241	0.970901	64.2938	-1.52683	-3.42183	0.457021	0.131707	0.490418	0
A2M	0.592262	0.388091	64.3931	1.52609	-0.182948	1.36747	0.131885	0.490547	0
RPSA	0.362093	0.237037	58.3683	1.52758	-0.112323	0.83651	0.132017	0.490547	0
IGLV1-47	0.691753	0.453663	60.8359	1.52482	-0.215452	1.59896	0.132487	0.491265	0
ABCF1	0.778413	0.506247	38.2968	1.53761	-0.246171	1.803	0.132365	0.491265	0
CFB	0.855448	0.56273	59.5461	1.52018	-0.270355	1.98125	0.133759	0.494437	0
DPYD	0.860067	0.564172	50.5261	1.52448	-0.272813	1.99295	0.133625	0.494437	0
LGALS9	0.544614	0.358656	59.6091	1.51848	-0.172903	1.26213	0.134179	0.494959	0
PGD	0.300073	0.197393	55.7447	1.52018	-0.0953919	0.695538	0.134117	0.494959	0
HADH	-0.556845	0.36664	55.6037	-1.51878	-1.29143	0.177739	0.134484	0.495571	0
AARS1	0.424149	0.2795	52.4221	1.51753	-0.136601	0.984899	0.135141	0.497477	0
VANGL1	-0.602237	0.398535	63.9492	-1.51113	-1.39842	0.193941	0.135683	0.498953	0
RALA	-0.54553	0.360644	54.0017	-1.51266	-1.26858	0.177516	0.136197	0.500329	0
KTN1	-0.667627	0.44259	60.9335	-1.50846	-1.55266	0.217405	0.136606	0.501247	0
VPS11	1.30266	0.864135	62.494	1.50747	-0.424453	3.02977	0.136729	0.501247	0
FN1	0.663913	0.44091	60.7646	1.50578	-0.21781	1.54564	0.137305	0.502322	0
ACOT9	0.685041	0.455712	54.049	1.50323	-0.228588	1.59867	0.1386	0.506019	0
HSD17B13	-1.03342	0.689506	62.48	-1.49878	-2.41151	0.344674	0.138966	0.506836	0
ALYREF	-0.683643	0.457206	56.3564	-1.49526	-1.59941	0.232122	0.140424	0.511429	0
MLEC	0.55218	0.36972	55.0115	1.49351	-0.188752	1.29311	0.141018	0.51252	0
RHEB	0.741868	0.497883	62.454	1.49005	-0.253242	1.73698	0.141246	0.51252	0
NECAP2	0.694744	0.465875	60.2462	1.49127	-0.237066	1.62655	0.141109	0.51252	0
TRAPPC3	0.323059	0.216943	53.3118	1.48914	-0.112015	0.758133	0.142343	0.514777	0
ATP5MG	-0.50058	0.336375	55.9499	-1.48816	-1.17443	0.173273	0.142323	0.514777	0
MTHFD1	0.637379	0.426785	44.0708	1.49344	-0.222711	1.49747	0.142447	0.514777	0
IGHM	0.649859	0.437357	55.3566	1.48588	-0.226497	1.52621	0.142985	0.516197	0
TBXAS1	1.13536	0.766443	59.4286	1.48134	-0.398056	2.66878	0.143799	0.517796	0
CCAR2	-0.555599	0.37559	59.9811	-1.47927	-1.3069	0.195698	0.144301	0.517796	0
PDPR	0.709819	0.478567	50.152	1.48322	-0.251339	1.67098	0.144274	0.517796	0
NUCKS1	-0.476674	0.322169	60.3666	-1.47958	-1.12103	0.167679	0.144186	0.517796	0
NEFM	-1.42471	0.964296	63.7909	-1.47746	-3.35123	0.501814	0.144472	0.517887	0
A1BG	0.79107	0.536472	62.7109	1.47458	-0.281079	1.86322	0.145328	0.519384	0
CEP135	-0.83264	0.565569	62.514	-1.47222	-1.96301	0.297732	0.145979	0.52095	0
SIRT5	-0.634716	0.429315	46.3141	-1.47844	-1.49872	0.229292	0.146059	0.52095	0
MYH11	0.772421	0.526354	67.5736	1.46749	-0.278022	1.82286	0.146881	0.523355	0
GATM	1.16723	0.795747	62.3775	1.46684	-0.423255	2.75771	0.147445	0.523756	0
GMFB	0.62511	0.425534	55.8552	1.469	-0.227386	1.47761	0.147442	0.523756	0
LCLAT1	-0.592656	0.403475	56.6329	-1.46888	-1.40071	0.215401	0.147398	0.523756	0
DNAH12	-1.68939	1.15327	64.3846	-1.46488	-3.99304	0.614254	0.14782	0.523756	0
BOLA2	0.605736	0.412982	56.1687	1.46674	-0.221511	1.43298	0.148024	0.523756	0
RCC2	0.756924	0.517201	62.7812	1.4635	-0.27669	1.79054	0.14832	0.524278	0
ADK	0.720978	0.492996	54.9405	1.46244	-0.267033	1.70899	0.149318	0.527283	0
KHDRBS1	-0.477176	0.325069	42.2564	-1.46792	-1.13307	0.178722	0.14953	0.527509	0
AP2A2	-0.723241	0.494385	43.7697	-1.46291	-1.71976	0.273273	0.150636	0.529772	0
TES	0.602834	0.414392	62.2104	1.45474	-0.225468	1.43114	0.150767	0.529772	0
G3BP2	-0.546274	0.375187	53.8735	-1.456	-1.29852	0.205971	0.151195	0.530225	0
POLR2B	0.595008	0.409727	63.64	1.4522	-0.223606	1.41362	0.151357	0.530273	0
RARRES1	0.744241	0.513088	66.8398	1.45051	-0.279931	1.76841	0.151592	0.530572	0
BAX	0.573622	0.39428	51.2162	1.45486	-0.217848	1.36509	0.15181	0.530814	0
TMEM67	-0.871051	0.602078	67.4282	-1.44674	-2.07266	0.330561	0.152602	0.533058	0
ATIC	0.609496	0.421092	57.9555	1.44742	-0.233425	1.45242	0.153168	0.533986	0
FAM3C	0.657259	0.454527	55.014	1.44603	-0.253628	1.56815	0.153842	0.535229	0
CDA	-0.949838	0.658415	61.4707	-1.44261	-2.26622	0.36654	0.154206	0.535504	0
QSOX1	0.624032	0.432567	50.0109	1.44263	-0.2448	1.49286	0.15536	0.53585	0
MMP9	-0.866703	0.601935	59.5896	-1.43986	-2.07092	0.337516	0.15514	0.53585	0
MARCKSL1	0.706062	0.490513	58.9717	1.43944	-0.275462	1.68759	0.155314	0.53585	0
YWHAZ	0.172217	0.119312	53.7626	1.44342	-0.0670125	0.411446	0.154704	0.53585	0
ACY1	0.557251	0.386686	59.1456	1.4411	-0.216466	1.33097	0.154831	0.53585	0
AKAP9	-1.01736	0.706424	64.5806	-1.44016	-2.42836	0.393635	0.154652	0.53585	0
TALDO1	-0.279005	0.193208	39.0681	-1.44406	-0.669783	0.111773	0.156693	0.5394	0
VARS1	0.561207	0.39226	60.0333	1.4307	-0.223421	1.34584	0.157701	0.542344	0
HLA-DPA1	0.604483	0.424908	64.8662	1.42262	-0.24415	1.45312	0.159638	0.547417	0
NAP1L1	-0.41761	0.293775	64.9188	-1.42153	-1.00433	0.169113	0.159949	0.547955	0
PLIN3	0.395983	0.279345	58.1966	1.41754	-0.163147	0.955112	0.161657	0.551683	0
RPL35A	0.569881	0.402063	60.1452	1.41739	-0.234325	1.37409	0.161528	0.551683	0
MYH10	0.561407	0.396642	69.1037	1.4154	-0.22985	1.35266	0.161442	0.551683	0
APOA1	0.647589	0.458405	59.3811	1.4127	-0.269555	1.56473	0.162964	0.554546	0
SNRPD2	-0.388801	0.275749	66.5164	-1.40999	-0.939271	0.161669	0.163203	0.554828	0
TOMM34	-0.695035	0.492115	55.7445	-1.41234	-1.68096	0.29089	0.163408	0.554994	0
PPP3R1	-0.577466	0.409259	51.3127	-1.411	-1.39897	0.244034	0.164278	0.555825	0
RALGAPA2	0.790806	0.55878	43.0655	1.41524	-0.336032	1.91764	0.16419	0.555825	0
SPAG7	-0.564885	0.401474	57.6259	-1.40703	-1.36863	0.238864	0.16479	0.556499	0
EWSR1	-0.458638	0.326274	54.8298	-1.40568	-1.11255	0.195275	0.16546	0.557701	0
YKT6	0.647518	0.462614	62.6449	1.3997	-0.277044	1.57208	0.166537	0.558686	0
AIFM1	-0.741416	0.529309	60.7793	-1.40072	-1.79991	0.31708	0.166381	0.558686	0
BNIP1	-1.75932	1.25588	64.0466	-1.40087	-4.26818	0.749551	0.166081	0.558686	0
TMEM123	0.470646	0.3364	66.1871	1.39907	-0.200962	1.14226	0.166462	0.558686	0
RAB11B	0.17941	0.128362	67.2674	1.39769	-0.0767832	0.435604	0.1668	0.559038	0
RPLP1	0.69457	0.499084	63.0377	1.39169	-0.302758	1.6919	0.168908	0.561966	0
LYN	0.822938	0.588941	50.6188	1.39732	-0.359627	2.0055	0.168413	0.561966	0
USP5	0.540189	0.38679	55.9846	1.39659	-0.23465	1.31503	0.168048	0.561966	0
ZC3HAV1	-0.434086	0.311216	51.1985	-1.39481	-1.05882	0.190646	0.169096	0.561966	0
COPS7A	-0.543111	0.389975	59.5791	-1.39268	-1.32329	0.237068	0.168892	0.561966	0
AP3M1	0.494692	0.354249	57.5877	1.39645	-0.214522	1.20391	0.167937	0.561966	0
RPL3	0.513871	0.369946	51.7186	1.38904	-0.228576	1.25632	0.170772	0.563079	0
B2M	0.217048	0.156479	55.6748	1.38707	-0.0964574	0.530553	0.170947	0.563079	0
ZNF638	-0.813366	0.58667	64.541	-1.38641	-1.98518	0.358454	0.170392	0.563079	0
NT5DC1	-0.458116	0.33081	64.7022	-1.38483	-1.11885	0.202615	0.170861	0.563079	0
GLG1	0.879729	0.633463	52.2389	1.38876	-0.39127	2.15073	0.170799	0.563079	0
PHPT1	0.715524	0.516714	62.7713	1.38476	-0.317121	1.74817	0.171029	0.563079	0
MCTS1	1.14951	0.83031	65.7558	1.38444	-0.508371	2.80739	0.170905	0.563079	0
HSD17B8	-0.656126	0.474464	61.7186	-1.38288	-1.60465	0.292399	0.171685	0.563722	0
VPS4B	0.583751	0.42202	58.0756	1.38323	-0.26099	1.42849	0.171889	0.563871	0
RPL4	0.453211	0.328075	52.712	1.38142	-0.204908	1.11133	0.172976	0.566256	0
TSN	0.765615	0.55543	59.2935	1.37842	-0.345682	1.87691	0.173253	0.566256	0
HMGA1	-0.712102	0.517298	63.1285	-1.37658	-1.7458	0.321596	0.173506	0.566562	0
CD9	0.524597	0.381222	59.8803	1.37609	-0.237992	1.28719	0.173918	0.566748	0
MICAL1	-0.717955	0.521423	56.963	-1.37692	-1.7621	0.32619	0.173926	0.566748	0
SEC63	0.634179	0.460843	56.769	1.37613	-0.288725	1.55708	0.174187	0.566748	0
ALDH3A2	0.440812	0.32075	52.3791	1.37432	-0.202709	1.08433	0.175195	0.567349	0
KPNA1	-0.461452	0.336311	58.6527	-1.3721	-1.13449	0.211587	0.175257	0.567349	0
ACTG2	0.570901	0.416215	58.6707	1.37165	-0.262041	1.40384	0.175395	0.567349	0
RBM10	-0.568478	0.414116	53.0314	-1.37275	-1.39908	0.262123	0.175608	0.567349	0
ITPR1	-0.630831	0.459999	56.7027	-1.37137	-1.55207	0.290406	0.175661	0.567349	0
DCLK1	0.758249	0.55737	56.3495	1.36041	-0.358145	1.87464	0.179119	0.571832	0
SCGB1D2	0.906198	0.665687	58.04	1.3613	-0.4263	2.2387	0.178682	0.571832	0
ALB	0.382603	0.281402	60.2448	1.35963	-0.180237	0.945444	0.179013	0.571832	0
PYGB	0.572424	0.418051	37.6283	1.36927	-0.274151	1.419	0.179033	0.571832	0
PFKP	0.689558	0.506265	59.6522	1.36205	-0.323244	1.70236	0.178304	0.571832	0
COL16A1	-0.813986	0.597032	63.8219	-1.36339	-2.00676	0.378786	0.177551	0.571832	0
PTPA	-0.596901	0.438544	61.5934	-1.3611	-1.47365	0.279852	0.178442	0.571832	0
VDAC3	-0.632918	0.465729	61.1966	-1.35898	-1.56414	0.298305	0.17914	0.571832	0
SBDS	0.475841	0.348374	50.8188	1.36589	-0.223609	1.17529	0.177987	0.571832	0
DDX3X	0.333871	0.245908	48.9193	1.35771	-0.16032	0.828063	0.180787	0.573719	0
ABCE1	0.35938	0.265541	62.1109	1.35339	-0.171411	0.890171	0.180838	0.573719	0
RPS14	0.31558	0.233033	63.8638	1.35423	-0.149975	0.781136	0.180435	0.573719	0
PSME1	0.462183	0.339472	44.9803	1.36148	-0.221557	1.14592	0.180144	0.573719	0
GORASP2	0.713069	0.52656	58.7197	1.3542	-0.34068	1.76682	0.18086	0.573719	0
NAGA	-0.583991	0.431044	54.1817	-1.35483	-1.44812	0.280134	0.181095	0.573951	0
HTRA2	-0.526501	0.389011	56.3872	-1.35344	-1.30567	0.252663	0.181317	0.574142	0
HMGN1	-0.559487	0.414072	60.8526	-1.35118	-1.38752	0.268542	0.18164	0.574142	0
PCNA	-0.664337	0.491773	62.8206	-1.3509	-1.64712	0.318448	0.181573	0.574142	0
UCHL1	-0.720075	0.530233	39.3173	-1.35803	-1.7923	0.352146	0.182195	0.574643	0
CHCHD3	-0.453905	0.33549	50.6625	-1.35296	-1.12754	0.219729	0.182076	0.574643	0
ACO1	0.64406	0.476998	53.8178	1.35024	-0.312338	1.60046	0.182591	0.575055	0
OPLAH	0.777918	0.577244	58.9947	1.34764	-0.377148	1.93298	0.182927	0.575144	0
CSK	0.613497	0.455425	52.4388	1.34709	-0.300198	1.52719	0.183745	0.577205	0
MYO1G	-0.597254	0.445207	66.001	-1.34152	-1.48614	0.291631	0.18435	0.577575	0
AGR2	0.731566	0.544795	60.5865	1.34283	-0.357969	1.8211	0.184337	0.577575	0
MAD1L1	-0.832066	0.619622	64.1712	-1.34286	-2.06984	0.405708	0.184048	0.577575	0
CAMP	0.721568	0.538136	60.0183	1.34087	-0.354857	1.79799	0.185017	0.579155	0
ELN	-0.891929	0.666022	61.7932	-1.33919	-2.22338	0.43952	0.185415	0.579891	0
CIB1	-0.639682	0.478382	61.3178	-1.33718	-1.59617	0.316802	0.186104	0.581024	0
SUGT1	-0.408087	0.304502	49.6627	-1.34018	-1.0198	0.203626	0.186287	0.581084	0
IGHV1-69	0.608078	0.457052	63.6951	1.33044	-0.305071	1.52123	0.188118	0.584234	0
VAC14	0.600128	0.449844	51.1044	1.33408	-0.302925	1.50318	0.188092	0.584234	0
FBLN5	0.633641	0.475627	57.8401	1.33222	-0.318486	1.58577	0.188013	0.584234	0
PRPS2	-0.559727	0.421175	59.8329	-1.32897	-1.40225	0.282797	0.188905	0.584264	0
HNRNPU	-0.243597	0.183018	54.8346	-1.331	-0.610398	0.123203	0.188696	0.584264	0
FHL1	0.493174	0.371002	63.1205	1.3293	-0.248186	1.23453	0.188532	0.584264	0
GNAS	0.473123	0.355983	52.1119	1.32906	-0.241174	1.18742	0.189619	0.585059	0
UBXN6	0.538698	0.405035	48.7979	1.33001	-0.275335	1.35273	0.1897	0.585059	0
HNRNPLL	-0.671783	0.50733	63.8344	-1.32416	-1.68534	0.341775	0.190173	0.585133	0
PGM1	0.44817	0.337667	50.3003	1.32726	-0.229953	1.12629	0.190417	0.585241	0
KRT4	1.03721	0.779394	39.854	1.33079	-0.538187	2.6126	0.190823	0.585982	0
RPS6KA1	0.434043	0.328852	62.4624	1.31987	-0.223226	1.09131	0.191694	0.587643	0
LACTB	0.626091	0.473919	55.6255	1.32109	-0.323424	1.57561	0.191879	0.587702	0
ZFR	-0.886739	0.673011	64.5123	-1.31757	-2.23103	0.457549	0.192308	0.588508	0
TMSB4X	0.326995	0.248129	59.236	1.31784	-0.169468	0.823459	0.19263	0.588987	0
ABCC1	0.635693	0.483329	64.5638	1.31524	-0.329706	1.60109	0.193082	0.589341	0
SPCS3	0.635583	0.482743	60.4533	1.31661	-0.329897	1.60106	0.19294	0.589341	0
IRF9	-0.612128	0.465253	54.3111	-1.31569	-1.54478	0.320526	0.193806	0.590551	0
C1QB	-0.549284	0.41836	62.567	-1.31295	-1.38542	0.286854	0.193996	0.590625	0
NDUFAB1	-0.556586	0.425319	65.2935	-1.30863	-1.40593	0.292763	0.195247	0.593418	0
LMAN2	0.352777	0.268582	46.6221	1.31348	-0.187656	0.89321	0.195449	0.593524	0
SRSF10	-0.645935	0.49396	64.189	-1.30767	-1.63268	0.340808	0.195651	0.59363	0
KRT36	-0.941028	0.721519	66.6273	-1.30423	-2.38134	0.499279	0.196642	0.595441	0
RMDN1	-1.07463	0.824174	66.7328	-1.30389	-2.71981	0.570545	0.19675	0.595441	0
CHORDC1	-0.650551	0.49832	55.219	-1.30549	-1.64912	0.348015	0.19714	0.596112	0
IGKV2-30	0.51249	0.392972	56.9041	1.30414	-0.274451	1.29943	0.197437	0.596394	0
PRDX2	0.35132	0.270401	65.6047	1.29926	-0.188613	0.891253	0.198403	0.598406	0
PRKAR1A	0.622957	0.478879	55.089	1.30087	-0.336702	1.58262	0.198719	0.598852	0
NELFE	-0.474642	0.364355	45.8435	-1.30269	-1.20812	0.258834	0.199186	0.599071	0
DNAJC8	-0.582738	0.448256	50.5562	-1.30001	-1.48284	0.317365	0.199493	0.599153	0
GMPR2	-0.806259	0.619594	44.496	-1.30127	-2.05457	0.442057	0.199864	0.59976	0
SEC23IP	0.610216	0.471058	54.2881	1.29542	-0.334084	1.55452	0.200658	0.601129	0
EIF3F	0.415591	0.321596	59.6717	1.29228	-0.22777	1.05895	0.201243	0.601577	0
ALDH18A1	0.699425	0.539659	45.5658	1.29605	-0.387131	1.78598	0.201484	0.601577	0
NARS1	0.408472	0.316652	58.511	1.28997	-0.225258	1.0422	0.202136	0.602389	0
AHCYL2	0.620403	0.48124	58.8445	1.28918	-0.342609	1.58342	0.202381	0.602389	0
IGHV3-74	0.399308	0.309731	51.6308	1.28921	-0.222318	1.02093	0.203071	0.60282	0
PODXL	0.441776	0.342923	51.8858	1.28826	-0.246386	1.12994	0.203369	0.60282	0
COL4A2	-0.839044	0.652707	66.0339	-1.28548	-2.1422	0.464115	0.203113	0.60282	0
EXOC7	0.48596	0.377826	58.1517	1.2862	-0.270299	1.24222	0.203471	0.60282	0
DLAT	-0.420848	0.327714	62.2979	-1.28419	-1.07588	0.234181	0.20383	0.602841	0
AP1M1	0.721421	0.562251	63.6423	1.2831	-0.401925	1.84477	0.204112	0.602841	0
DNAH2	-0.787245	0.612834	58.0058	-1.2846	-2.01396	0.439472	0.204039	0.602841	0
LBR	-0.535665	0.419123	67.325	-1.27806	-1.37216	0.300833	0.205616	0.606278	0
CD59	-0.374223	0.292927	64.7311	-1.27753	-0.959284	0.210839	0.205978	0.606471	0
MAP9	-0.940969	0.736788	61.2557	-1.27712	-2.41414	0.532206	0.206379	0.606471	0
MARK2	-0.829492	0.648731	55.0428	-1.27864	-2.12956	0.470572	0.20639	0.606471	0
VPS52	0.532914	0.417323	57.7401	1.27698	-0.30253	1.36836	0.206721	0.606517	0
AIP	0.470155	0.36898	56.8704	1.2742	-0.268751	1.20906	0.207774	0.607103	0
DHRS3	-0.584496	0.455421	35.9685	-1.28342	-1.50816	0.339167	0.207552	0.607103	0
HSPE1	-0.503751	0.395727	67.4693	-1.27298	-1.29352	0.286021	0.207395	0.607103	0
KPNB1	0.241939	0.189269	45.0959	1.27828	-0.139247	0.623125	0.207691	0.607103	0
TRIOBP	-0.61449	0.484254	62.3422	-1.26894	-1.58239	0.353414	0.209179	0.610708	0
COG2	0.718317	0.56683	63.7038	1.26725	-0.414157	1.85079	0.209678	0.611159	0
EPS8	0.578182	0.456726	57.9942	1.26593	-0.336057	1.49242	0.210601	0.612846	0
GUSB	0.779588	0.618086	62.2954	1.26129	-0.455832	2.01501	0.211906	0.613104	0
SOD3	-0.553084	0.438338	58.2963	-1.26178	-1.43042	0.324249	0.212055	0.613104	0
STXBP2	0.483159	0.382362	58.7782	1.26362	-0.282007	1.24832	0.211357	0.613104	0
SGCB	0.596006	0.472467	64.2228	1.26148	-0.347792	1.5398	0.2117	0.613104	0
MIA3	-1.18321	0.936549	59.562	-1.26337	-3.05687	0.690453	0.211379	0.613104	0
SH3BGRL	0.493487	0.390669	48.1074	1.26318	-0.291961	1.27893	0.212612	0.613674	0
GSPT1	0.587577	0.466183	51.891	1.2604	-0.347934	1.52309	0.213163	0.614768	0
RPL35	0.397462	0.316188	55.058	1.25704	-0.236178	1.0311	0.214044	0.615312	0
CYC1	0.582277	0.464128	59.2224	1.25456	-0.346367	1.51092	0.214567	0.615818	0
AEBP1	-0.768045	0.61171	56.8266	-1.25557	-1.99305	0.456963	0.21441	0.615818	0
AP1S1	0.56336	0.450185	58.3896	1.2514	-0.337655	1.46438	0.21578	0.617806	0
FLNB	-0.228632	0.182689	53.2461	-1.25148	-0.59502	0.137757	0.216231	0.618106	0
LRG1	0.764094	0.608347	40.928	1.25602	-0.464553	1.99274	0.216233	0.618106	0
EIF4H	0.296321	0.236869	51.4085	1.25099	-0.179122	0.771764	0.216602	0.618665	0
PRPSAP2	-0.568242	0.456789	60.589	-1.24399	-1.48177	0.345289	0.218293	0.621436	0
TARS1	0.55517	0.445157	52.7054	1.24713	-0.337819	1.44816	0.217863	0.621436	0
ARPP19	0.55576	0.446918	60.1608	1.24354	-0.33816	1.44968	0.218493	0.621436	0
CSTF3	-0.485275	0.389159	49.8905	-1.24698	-1.26697	0.296417	0.218227	0.621436	0
BPNT2	0.644056	0.517725	58.2866	1.24401	-0.392175	1.68029	0.218475	0.621436	0
THYN1	-0.512878	0.412069	51.8817	-1.24464	-1.3398	0.314044	0.218857	0.621609	0
EIF3D	0.625122	0.503822	62.7171	1.24076	-0.381774	1.63202	0.219315	0.622414	0
LAMP2	0.572848	0.462644	63.8339	1.2382	-0.351436	1.49713	0.220175	0.622865	0
RPL10A	0.493405	0.396392	42.2554	1.24474	-0.306403	1.29321	0.220087	0.622865	0
FUBP3	0.67991	0.548298	45.5992	1.24004	-0.424018	1.78384	0.221305	0.625564	0
RAB4B	-0.55296	0.448015	58.2951	-1.23425	-1.44966	0.343742	0.222064	0.627211	0
WASH3P	-0.564707	0.456051	40.5171	-1.23825	-1.48605	0.35664	0.222749	0.627458	0
GET3	0.42379	0.345007	64.4034	1.22835	-0.265358	1.11294	0.223785	0.627458	0
LYPLA1	0.291132	0.236971	58.2174	1.22855	-0.18318	0.765444	0.224182	0.627458	0
SNRPA	-0.494923	0.402932	60.0207	-1.2283	-1.3009	0.311056	0.224128	0.627458	0
NDUFB7	0.45878	0.371561	52.0665	1.23474	-0.286789	1.20435	0.222472	0.627458	0
SRP14	-0.678363	0.553252	63.4904	-1.22614	-1.78378	0.427056	0.224675	0.627458	0
SERPINB9	0.643656	0.523293	52.8967	1.23001	-0.405984	1.6933	0.224135	0.627458	0
SUB1	-0.289986	0.236015	54.4876	-1.22867	-0.763071	0.183099	0.224475	0.627458	0
YARS1	0.592295	0.482233	57.7763	1.22823	-0.373079	1.55767	0.224339	0.627458	0
RAB5B	-0.271549	0.220411	54.2276	-1.23201	-0.713403	0.170306	0.22326	0.627458	0
SCARB2	0.266507	0.216724	55.6619	1.22971	-0.167701	0.700716	0.223979	0.627458	0
CYFIP1	0.224532	0.183225	65.4919	1.22544	-0.141342	0.590405	0.224798	0.627458	0
MIPEP	-0.491103	0.398696	51.4455	-1.23177	-1.29135	0.309145	0.223635	0.627458	0
HTATSF1	-0.436702	0.355353	44.8814	-1.22893	-1.15247	0.279067	0.225504	0.628008	0
SULT1A1	0.59149	0.482384	53.9822	1.22618	-0.375639	1.55862	0.225453	0.628008	0
ABCA3	0.803872	0.65724	67.8127	1.2231	-0.507696	2.11544	0.225525	0.628008	0
NCK1	-0.619993	0.505372	48.5867	-1.22681	-1.63579	0.395808	0.225807	0.628302	0
SOD1	-0.512479	0.419267	63.2897	-1.22232	-1.35024	0.325284	0.226118	0.628676	0
CYBA	0.378653	0.310322	56.0084	1.22019	-0.242995	1.0003	0.227504	0.630558	0
COA3	-0.48933	0.400778	54.2299	-1.22095	-1.29276	0.314104	0.227387	0.630558	0
ZZEF1	-0.528331	0.433241	55.165	-1.21948	-1.39651	0.339846	0.227849	0.630952	0
HSD17B2	0.664504	0.545331	57.4464	1.21853	-0.427317	1.75633	0.228001	0.630952	0
HAPLN1	-1.23526	1.01575	62.2701	-1.21611	-3.26553	0.795014	0.228533	0.631931	0
HNRNPC	-0.273456	0.225198	58.5496	-1.21429	-0.72415	0.177237	0.229511	0.633118	0
CD163	0.700837	0.576938	54.3325	1.21475	-0.455692	1.85737	0.229714	0.633118	0
KRT15	0.670597	0.553097	55.6938	1.21244	-0.437524	1.77872	0.230462	0.634112	0
ANK2	-0.642609	0.531269	57.8589	-1.20957	-1.70612	0.420897	0.231361	0.634816	0
CLC	0.627139	0.518632	60.1261	1.20922	-0.410235	1.66451	0.231313	0.634816	0
PDXK	0.61285	0.506889	57.2704	1.20904	-0.402074	1.62777	0.231615	0.635021	0
IGKV3D-20	0.590552	0.48979	59.0072	1.20573	-0.389513	1.57062	0.232736	0.635143	0
PSAP	0.435536	0.361469	65.4511	1.20491	-0.286273	1.15734	0.232578	0.635143	0
OTUD4	-0.484694	0.402399	62.4992	-1.20451	-1.28895	0.319563	0.232934	0.635143	0
OSTF1	0.461632	0.383304	59.9199	1.20435	-0.305111	1.22837	0.23319	0.635143	0
ALG1	0.518795	0.430067	55.0375	1.20631	-0.343065	1.38065	0.232857	0.635143	0
CLPB	-0.67905	0.562988	56.5621	-1.20615	-1.8066	0.448503	0.232779	0.635143	0
SLK	0.850747	0.707067	64.9139	1.20321	-0.561399	2.26289	0.233267	0.635143	0
ACBD3	0.384172	0.318866	57.0278	1.20481	-0.254339	1.02268	0.233254	0.635143	0
ANXA5	0.1848	0.153628	58.9695	1.20291	-0.122612	0.492211	0.23382	0.63541	0
ESRP2	-0.521969	0.434123	60.6388	-1.20235	-1.39016	0.346218	0.233901	0.63541	0
EML3	0.510566	0.424273	52.991	1.20339	-0.340422	1.36155	0.234174	0.635667	0
SEC11A	0.363911	0.303285	56.655	1.1999	-0.243486	0.971309	0.235172	0.637402	0
SLTM	-0.616178	0.514732	62.5999	-1.19709	-1.64492	0.41256	0.235787	0.638582	0
EHD4	-0.320778	0.268422	67.6123	-1.19505	-0.856462	0.214906	0.236242	0.639329	0
IGLV1-51	0.508173	0.425487	54.5991	1.19433	-0.344663	1.36101	0.237511	0.641785	0
THRAP3	-0.615621	0.515852	59.6162	-1.19341	-1.64762	0.416374	0.237438	0.641785	0
ACTL6A	0.519983	0.437196	61.0086	1.18936	-0.354242	1.39421	0.238907	0.644576	0
C1QC	0.576722	0.485367	61.0966	1.18822	-0.393798	1.54724	0.239346	0.644783	0
CAMSAP3	-0.675541	0.568413	60.3071	-1.18847	-1.81242	0.461334	0.239307	0.644783	0
EIF2B3	0.58721	0.494114	57.7179	1.18841	-0.401969	1.57639	0.239539	0.644814	0
SCYL1	0.787089	0.662783	58.5578	1.18755	-0.539347	2.11353	0.239805	0.644887	0
S100A13	0.60612	0.510864	62.5344	1.18646	-0.414909	1.62715	0.239929	0.644887	0
ARL6IP4	-0.483881	0.406647	46.1993	-1.18993	-1.30232	0.334561	0.240153	0.645004	0
SVIL	0.371256	0.314005	61.5954	1.18232	-0.256513	0.999025	0.241621	0.647968	0
MMRN1	-0.828426	0.700724	55.5596	-1.18224	-2.23239	0.575539	0.242144	0.648393	0
PDCD10	0.525545	0.442846	41.7305	1.18674	-0.368326	1.41942	0.242041	0.648393	0
RAP1A	-0.448318	0.380406	59.6088	-1.17853	-1.20935	0.312709	0.24327	0.64945	0
NUP54	-0.573101	0.486404	61.1827	-1.17824	-1.54567	0.399465	0.243263	0.64945	0
MIEN1	0.590666	0.501366	65.4249	1.17811	-0.410509	1.59184	0.24302	0.64945	0
SYNCRIP	0.360756	0.307299	52.8999	1.17395	-0.255636	0.977148	0.245671	0.652483	0
EDF1	0.602572	0.513312	62.7533	1.17389	-0.423279	1.62842	0.244875	0.652483	0
RHOC	0.469694	0.400094	60.1391	1.17396	-0.330574	1.26996	0.245039	0.652483	0
RAC2	0.460325	0.39236	55.8138	1.17322	-0.325725	1.24637	0.24569	0.652483	0
RAB2A	0.313314	0.267079	58.8088	1.17311	-0.221147	0.847775	0.245481	0.652483	0
SRPRB	0.377849	0.321021	45.4578	1.17702	-0.268541	1.02424	0.245313	0.652483	0
PLS1	0.628757	0.537524	62.8872	1.16973	-0.445437	1.70295	0.246524	0.65421	0
CCP110	-0.872052	0.748668	58.1463	-1.1648	-2.37059	0.62649	0.248855	0.654533	0
MICAL2	-0.67165	0.57664	62.8599	-1.16476	-1.82402	0.480723	0.248516	0.654533	0
PSMC3	0.498271	0.426953	53.2271	1.16704	-0.358004	1.35454	0.248397	0.654533	0
SPR	-0.308892	0.264638	55.6766	-1.16722	-0.839094	0.22131	0.248095	0.654533	0
TAP2	0.635502	0.544899	58.9672	1.16627	-0.454852	1.72586	0.248199	0.654533	0
PGM2L1	-0.637844	0.547112	65.2614	-1.16584	-1.73042	0.454731	0.247923	0.654533	0
ARFGEF1	0.611017	0.522463	56.6968	1.16949	-0.435319	1.65735	0.247098	0.654533	0
IGLC3	0.571425	0.491572	63.5283	1.16245	-0.410743	1.55359	0.249403	0.655005	0
PTPRC	0.617778	0.530958	52.371	1.16352	-0.447487	1.68304	0.249894	0.65521	0
GFUS	0.439482	0.378448	59.1009	1.16128	-0.317763	1.19673	0.250199	0.65521	0
LTBP2	-0.513207	0.44284	64.5401	-1.1589	-1.39774	0.371325	0.250767	0.656165	0
PSMD11	0.283695	0.244703	53.7171	1.15935	-0.206963	0.774354	0.251442	0.65646	0
RPL7A	0.460473	0.396839	49.2895	1.16035	-0.336886	1.25783	0.251495	0.65646	0
ALDH1L2	-0.579934	0.500534	53.0878	-1.15863	-1.58384	0.423971	0.251792	0.65646	0
SLC27A1	-0.558115	0.481807	58.2887	-1.15838	-1.52245	0.406224	0.251433	0.65646	0
HDHD5	0.588781	0.509904	61.1675	1.15469	-0.430779	1.60834	0.252708	0.657856	0
CAPZA1	0.378004	0.328106	36.9988	1.15208	-0.286803	1.04281	0.256679	0.665754	0
ILKAP	0.500567	0.437592	63.7173	1.14391	-0.373699	1.37483	0.25694	0.665945	0
PDLIM7	0.730693	0.640229	64.3221	1.1413	-0.548188	2.00957	0.257976	0.667174	0
ARCN1	0.561617	0.491426	49.2456	1.14283	-0.425815	1.54905	0.258634	0.667827	0
CTTN	0.334059	0.29265	51.2786	1.1415	-0.253382	0.921501	0.258965	0.667827	0
SMU1	-0.444144	0.38894	53.5785	-1.14193	-1.22406	0.335775	0.258559	0.667827	0
PGM3	0.600942	0.528972	58.1717	1.13606	-0.457843	1.65973	0.260591	0.670523	0
BUB3	-0.613785	0.542696	64.6156	-1.13099	-1.69775	0.470175	0.262238	0.672176	0
GPX3	-0.525125	0.463897	57.1523	-1.13199	-1.45401	0.40376	0.262368	0.672176	0
AOC3	0.67036	0.59208	62.2436	1.13221	-0.513098	1.85382	0.261888	0.672176	0
SUMF1	0.502717	0.443056	50.9307	1.13466	-0.386784	1.39222	0.261831	0.672176	0
CAPN7	-0.748341	0.661957	65.8661	-1.1305	-2.07003	0.57335	0.262367	0.672176	0
FUS	-0.351722	0.311091	50.9896	-1.13061	-0.976265	0.272822	0.26351	0.673646	0
PLEC	0.21259	0.187963	50.6249	1.13102	-0.164829	0.590009	0.263376	0.673646	0
AMPD3	-0.689307	0.611715	65.0258	-1.12684	-1.91098	0.532362	0.26395	0.674285	0
STRN	0.53406	0.477033	61.8745	1.11954	-0.419554	1.48767	0.267235	0.674513	0
IGKV1-5	0.399586	0.356567	60.5167	1.12065	-0.313529	1.1127	0.266865	0.674513	0
SERPING1	0.567102	0.505074	62.6565	1.12281	-0.442316	1.57652	0.265802	0.674513	0
HNRNPL	-0.540268	0.484844	56.3694	-1.11431	-1.51139	0.430851	0.269874	0.674513	0
LORICRIN	0.835397	0.748699	54.2228	1.1158	-0.665513	2.33631	0.269429	0.674513	0
ATP5PB	-0.341382	0.305531	64.4175	-1.11734	-0.951673	0.26891	0.267999	0.674513	0
ALDH1B1	0.756795	0.675129	62.349	1.12096	-0.592619	2.10621	0.266603	0.674513	0
GNAQ	-0.308965	0.277308	53.5386	-1.11416	-0.865043	0.247113	0.270188	0.674513	0
RPL23	0.332424	0.295651	53.152	1.12438	-0.260537	0.925385	0.265904	0.674513	0
ERH	-0.31667	0.283917	50.5548	-1.11536	-0.886779	0.253439	0.26997	0.674513	0
PAK2	-0.470026	0.418671	61.6558	-1.12266	-1.30703	0.366979	0.265934	0.674513	0
SNW1	-0.458188	0.411338	66.7257	-1.1139	-1.27929	0.362909	0.26932	0.674513	0
ZC3H14	-0.459246	0.411502	63.9019	-1.11603	-1.28134	0.362847	0.268591	0.674513	0
LARP1	0.561263	0.501331	49.7211	1.11955	-0.445829	1.56836	0.268286	0.674513	0
VPS13C	-0.733531	0.654134	66.859	-1.12138	-2.03924	0.572176	0.266139	0.674513	0
LEO1	1.05293	0.945217	67.1801	1.11396	-0.833634	2.9395	0.269266	0.674513	0
RABGGTA	0.532322	0.472593	59.3385	1.12639	-0.413221	1.47786	0.264537	0.674513	0
CCT7	-0.258259	0.230113	54.5926	-1.12231	-0.719493	0.202975	0.266641	0.674513	0
APOL2	0.440287	0.392902	54.0597	1.1206	-0.347415	1.22799	0.267412	0.674513	0
BCLAF1	-0.503548	0.447094	49.9321	-1.12627	-1.40159	0.394498	0.265437	0.674513	0
UGGT1	0.513704	0.455384	51.6509	1.12807	-0.400237	1.42765	0.264504	0.674513	0
VPS28	-0.630777	0.563735	50.0637	-1.11893	-1.76304	0.501482	0.268512	0.674513	0
PSMD13	0.415766	0.373556	62.6273	1.113	-0.330813	1.16235	0.269964	0.674513	0
TCIRG1	0.510628	0.461087	56.6294	1.10744	-0.412814	1.43407	0.272784	0.67852	0
SLC44A2	0.461345	0.417163	61.3314	1.10591	-0.372732	1.29542	0.273084	0.67852	0
ERP44	0.40566	0.36653	55.274	1.10676	-0.3288	1.14012	0.273191	0.67852	0
AAMDC	-0.533579	0.481939	58.3431	-1.10715	-1.49816	0.431006	0.272773	0.67852	0
SLC25A6	0.510491	0.462098	57.032	1.10472	-0.414834	1.43582	0.273919	0.679732	0
GSTP1	-0.158601	0.143781	58.3315	-1.10307	-0.446376	0.129173	0.274525	0.680762	0
SNX2	0.376729	0.342501	40.5288	1.09994	-0.31521	1.06867	0.277851	0.682044	0
IGHA2	0.581641	0.52994	58.569	1.09756	-0.47893	1.64221	0.276888	0.682044	0
MGP	-0.545345	0.497157	62.3946	-1.09693	-1.53902	0.448334	0.27689	0.682044	0
UQCRB	-0.337708	0.307783	51.0123	-1.09723	-0.955603	0.280188	0.277695	0.682044	0
SERPINB1	0.182486	0.166072	60.5999	1.09884	-0.149639	0.514612	0.276184	0.682044	0
EIF1	0.494904	0.451152	64.3612	1.09698	-0.406279	1.39609	0.276738	0.682044	0
ILF3	-0.297778	0.271002	48.6406	-1.09881	-0.842478	0.246922	0.277262	0.682044	0
SF3B2	-0.438543	0.398382	56.1039	-1.10081	-1.23656	0.35948	0.27568	0.682044	0
CIRBP	-0.42236	0.38389	51.8776	-1.10021	-1.19273	0.348015	0.27632	0.682044	0
PI4K2A	0.685119	0.624999	66.6964	1.09619	-0.562489	1.93273	0.276937	0.682044	0
PTGFRN	0.419887	0.38322	59.8972	1.09568	-0.346693	1.18647	0.277604	0.682044	0
FMNL1	0.494868	0.44977	37.9986	1.10027	-0.415645	1.40538	0.278137	0.682107	0
CHMP2B	-0.495	0.451556	46.4233	-1.09621	-1.40371	0.413711	0.278641	0.682872	0
TM7SF2	0.559028	0.512695	64.7961	1.09037	-0.464956	1.58301	0.279588	0.68425	0
DCPS	-0.467075	0.42884	64.1088	-1.08916	-1.32375	0.389603	0.280161	0.684709	0
HLA-DRB5	0.573004	0.52657	61.0381	1.08818	-0.479925	1.62593	0.280793	0.685783	0
GSTO1	0.277514	0.25499	56.5197	1.08833	-0.233188	0.788217	0.281067	0.685886	0
TRAP1	-0.503827	0.463832	54.2502	-1.08623	-1.43366	0.426001	0.282181	0.685886	0
CMPK2	-0.449043	0.414004	60.6106	-1.08464	-1.277	0.378916	0.282378	0.685886	0
KRT27	-0.871087	0.801825	61.2846	-1.08638	-2.47429	0.732112	0.281566	0.685886	0
CHMP2A	-0.537479	0.498089	56.532	-1.07908	-1.53506	0.460107	0.285134	0.68602	0
GOT2	0.280736	0.258198	40.5247	1.08729	-0.240891	0.802364	0.283333	0.68602	0
COL4A5	-0.577918	0.534324	48.9392	-1.08159	-1.65172	0.49588	0.284737	0.68602	0
PSMC2	0.472758	0.437838	55.8488	1.07975	-0.404389	1.3499	0.284892	0.68602	0
CST6	-0.588399	0.543378	57.7234	-1.08285	-1.6762	0.499402	0.283376	0.68602	0
PDCD4	0.570661	0.527591	64.5055	1.08164	-0.483163	1.62449	0.283441	0.68602	0
NIT2	-0.38453	0.354995	47.7101	-1.0832	-1.09841	0.329347	0.284165	0.68602	0
CSTB	0.172055	0.160101	51.4279	1.07467	-0.149296	0.493407	0.287541	0.686688	0
ATP5PF	-0.428662	0.398476	46.3056	-1.07575	-1.23061	0.373286	0.287611	0.686688	0
UQCRC2	-0.33205	0.309414	56.9179	-1.07316	-0.951661	0.287561	0.287729	0.686688	0
VDAC2	-0.155408	0.144788	60.8127	-1.07335	-0.444947	0.134131	0.287355	0.686688	0
CCDC50	0.451886	0.419633	63.0041	1.07686	-0.386683	1.29045	0.285649	0.686688	0
WDR11	0.437962	0.406893	53.8075	1.07636	-0.377875	1.2538	0.28657	0.686688	0
TUBB1	-0.755615	0.702526	64.1368	-1.07557	-2.15901	0.647784	0.28615	0.686688	0
PPP4C	-0.466007	0.435014	59.7245	-1.07125	-1.33625	0.404233	0.288369	0.687291	0
ARF6	0.356604	0.333342	61.8121	1.06979	-0.309776	1.02298	0.288875	0.688037	0
ATP5F1D	-0.305623	0.286021	64.7088	-1.06854	-0.876895	0.265648	0.289249	0.688466	0
CPNE1	0.392559	0.367508	51.4103	1.06816	-0.345102	1.13022	0.290437	0.69037	0
LETM1	0.565386	0.530726	51.8708	1.06531	-0.499657	1.63043	0.291671	0.69113	0
PSPH	-0.457121	0.431143	58.1922	-1.06026	-1.32009	0.405844	0.293409	0.693265	0
CFAP46	1.21147	1.14586	66.7599	1.05726	-1.07583	3.49878	0.294204	0.693328	0
IGHV3-15	0.476925	0.451658	56.4394	1.05594	-0.4277	1.38155	0.295494	0.694637	0
CFAP141	-0.631436	0.598403	64.1517	-1.0552	-1.82683	0.563957	0.295291	0.694637	0
JPT2	-0.483433	0.458399	58.857	-1.05461	-1.40073	0.433867	0.295912	0.694637	0
DUOX1	0.472553	0.448032	57.7167	1.05473	-0.424374	1.36948	0.295944	0.694637	0
LPCAT2	0.47824	0.454746	58.9861	1.05166	-0.431709	1.38819	0.297243	0.696768	0
SEC24A	0.424336	0.403999	65.0284	1.05034	-0.382499	1.23117	0.29745	0.696793	0
U2SURP	0.501064	0.477727	64.3646	1.04885	-0.453202	1.45533	0.29817	0.697035	0
ARSD	-0.467825	0.446127	60.2612	-1.04864	-1.36013	0.424482	0.298533	0.697035	0
PLEKHS1	-0.645652	0.616027	68.0794	-1.04809	-1.87489	0.583586	0.298304	0.697035	0
NIPSNAP3A	-0.508193	0.48479	63.0971	-1.04828	-1.47694	0.460553	0.298511	0.697035	0
ATP6AP2	-0.651498	0.622216	56.1383	-1.04706	-1.89788	0.594882	0.299558	0.697706	0
MPST	0.742144	0.70953	62.4948	1.04597	-0.675963	2.16025	0.299606	0.697706	0
SORBS2	-0.713857	0.682637	50.3122	-1.04573	-2.08476	0.65705	0.300682	0.697822	0
NRAS	0.457014	0.437929	48.8738	1.04358	-0.423094	1.33712	0.301814	0.697822	0
APRT	0.387046	0.371316	57.293	1.04236	-0.356419	1.13051	0.301622	0.697822	0
FDPS	-0.411158	0.393199	58.7544	-1.04567	-1.19802	0.375701	0.299995	0.697822	0
CD82	-0.611552	0.5865	63.0918	-1.04271	-1.78355	0.560442	0.30106	0.697822	0
SERPINB6	-0.220229	0.210591	48.9613	-1.04577	-0.643436	0.202978	0.300805	0.697822	0
LMNB2	-0.314525	0.301161	58.5768	-1.04438	-0.917237	0.288187	0.300601	0.697822	0
FSCN1	0.458062	0.43914	61.7799	1.04309	-0.419828	1.33595	0.300972	0.697822	0
TXNL1	0.290928	0.279296	46.6237	1.04165	-0.271064	0.852919	0.302948	0.699187	0
HSPA8	-0.150747	0.14504	55.0324	-1.03934	-0.44141	0.139917	0.303191	0.699187	0
WBP2	-0.532521	0.512159	53.5573	-1.03976	-1.55953	0.494491	0.303124	0.699187	0
VWA5A	0.421808	0.406269	55.1829	1.03825	-0.392311	1.23593	0.303682	0.699412	0
SHTN1	0.48541	0.469039	60.8366	1.0349	-0.452542	1.42336	0.30481	0.700035	0
CYBB	0.431815	0.418633	64.779	1.03149	-0.404307	1.26794	0.306148	0.700035	0
PYGL	0.569058	0.551965	56.402	1.03097	-0.536488	1.6746	0.306957	0.700035	0
RAD23B	0.476744	0.460785	63.8077	1.03464	-0.443833	1.39732	0.304745	0.700035	0
RPS3A	0.352034	0.341667	51.3176	1.03034	-0.333788	1.03786	0.307681	0.700035	0
RPS6	0.318381	0.30823	51.3735	1.03293	-0.300307	0.93707	0.306473	0.700035	0
NUCB1	0.357762	0.347586	59.1649	1.02928	-0.337716	1.05324	0.30754	0.700035	0
NNT	0.427414	0.413265	56.339	1.03424	-0.400345	1.25517	0.305444	0.700035	0
LRRC46	-0.617729	0.598233	61.0761	-1.03259	-1.81394	0.578481	0.305867	0.700035	0
KRT12	-0.64501	0.626789	64.3161	-1.02907	-1.89705	0.607027	0.307302	0.700035	0
ERAP1	0.378724	0.368343	58.628	1.02818	-0.358426	1.11587	0.308086	0.700035	0
DBR1	-0.438422	0.424902	53.1373	-1.03182	-1.29062	0.413773	0.306831	0.700035	0
TFRC	0.580583	0.566129	60.7759	1.02553	-0.551548	1.71271	0.309178	0.701619	0
EMC3	-0.404944	0.394097	50.0918	-1.02753	-1.19647	0.386586	0.309109	0.701619	0
SGSH	-0.641214	0.626218	58.7634	-1.02395	-1.89438	0.61195	0.310057	0.703165	0
RPS28	0.333193	0.325838	65.0669	1.02257	-0.317537	0.983924	0.310296	0.703259	0
ARPIN	-0.483037	0.472113	57.7218	-1.02314	-1.42817	0.462097	0.310512	0.703299	0
RPA2	-0.329248	0.322821	53.5015	-1.01991	-0.976603	0.318107	0.312361	0.704794	0
SFPQ	-0.284067	0.278707	66.7544	-1.01923	-0.840407	0.272273	0.311773	0.704794	0
PERP	0.72943	0.715454	65.5331	1.01954	-0.699209	2.15807	0.311698	0.704794	0
ARVCF	-1.11905	1.10003	67.8239	-1.01729	-3.31422	1.07612	0.31263	0.704953	0
UBA1	-0.137019	0.135394	51.6095	-1.012	-0.408757	0.134719	0.316259	0.712087	0
FABP5	0.433825	0.429952	66.3936	1.00901	-0.424506	1.29216	0.316634	0.712087	0
DYNC1LI1	-0.448173	0.443761	56.9497	-1.00994	-1.33681	0.44046	0.316795	0.712087	0
TKT	0.174932	0.1737	62.9219	1.00709	-0.172188	0.522051	0.317747	0.712427	0
RCN1	0.352512	0.349292	52.8585	1.00922	-0.348123	1.05315	0.317467	0.712427	0
CHTOP	-0.432851	0.428983	54.1406	-1.00902	-1.29286	0.427157	0.317455	0.712427	0
IGHV4-61	0.482828	0.479856	60.825	1.00619	-0.47676	1.44242	0.318309	0.713237	0
CEP170	-0.517766	0.514411	54.4345	-1.00652	-1.54891	0.513377	0.318618	0.713479	0
OXSR1	0.484171	0.482639	66.3149	1.00317	-0.479363	1.4477	0.319423	0.713551	0
SAR1A	0.488836	0.48579	50.3949	1.00627	-0.486713	1.46438	0.319093	0.713551	0
STIP1	-0.44325	0.441612	49.3205	-1.00371	-1.33056	0.444057	0.320418	0.714965	0
PRPF8	-0.644601	0.644066	67.4259	-1.00083	-1.93001	0.640812	0.320488	0.714965	0
SPNS1	0.531037	0.531196	59.9386	0.999701	-0.531535	1.59361	0.321474	0.715819	0
DTNA	-0.564883	0.564499	56.8315	-1.00068	-1.69534	0.565579	0.321223	0.715819	0
FGB	0.432566	0.43299	56.5525	0.999022	-0.434629	1.29976	0.322039	0.716628	0
PCBP2	-0.158294	0.158643	61.9299	-0.9978	-0.475425	0.158836	0.322259	0.716669	0
ATP9A	0.448859	0.450055	58.6145	0.997341	-0.451824	1.34954	0.322699	0.71675	0
S100A11	-0.156157	0.156656	65.7531	-0.996818	-0.468952	0.156638	0.322507	0.71675	0
F2	0.434138	0.437002	60.1487	0.993447	-0.439952	1.30823	0.324472	0.71979	0
NIPSNAP2	-0.386829	0.389115	42.0249	-0.994125	-1.17208	0.398424	0.325852	0.719909	0
PSMB8	0.262895	0.264852	47.605	0.992612	-0.269739	0.79553	0.325918	0.719909	0
ATP1B3	0.386048	0.389435	58.484	0.991302	-0.393354	1.16545	0.325622	0.719909	0
ACTR2	0.287323	0.289348	47.5124	0.993	-0.294605	0.869251	0.32574	0.719909	0
UFD1	0.606712	0.612572	61.1621	0.990434	-0.618135	1.83156	0.325864	0.719909	0
COX5B	-0.273644	0.276496	52.4299	-0.989686	-0.828365	0.281077	0.326873	0.720617	0
RAB1B	0.196151	0.198385	61.3923	0.98874	-0.200493	0.592794	0.326672	0.720617	0
TMSB4Y	0.363592	0.368413	56.6956	0.986915	-0.374227	1.10141	0.327877	0.721617	0
POTEI	0.571802	0.57908	52.8068	0.987432	-0.589784	1.73339	0.327934	0.721617	0
LAMB1	-0.37478	0.38072	56.4994	-0.984399	-1.1373	0.387744	0.329116	0.72298	0
TOP1	-0.72749	0.739191	49.9686	-0.98417	-2.21222	0.757242	0.329773	0.72298	0
CAMK1D	0.364114	0.370173	54.1717	0.983632	-0.377984	1.10621	0.329669	0.72298	0
RDH11	0.42003	0.427096	55.4472	0.983456	-0.435734	1.27579	0.329655	0.72298	0
VPS25	-0.44414	0.45139	61.8741	-0.983938	-1.34649	0.458212	0.328978	0.72298	0
VILL	-0.489046	0.498422	66.5671	-0.981189	-1.48402	0.505928	0.330052	0.723005	0
RPS20	0.335368	0.340589	42.5321	0.98467	-0.351714	1.02245	0.330355	0.723005	0
NDUFA9	-0.425115	0.433127	58.3884	-0.981502	-1.29199	0.44176	0.330395	0.723005	0
MACROH2A1	-0.305737	0.311696	56.1114	-0.980882	-0.930112	0.318638	0.330861	0.723581	0
MYO1D	-0.439188	0.447279	44.5826	-0.981912	-1.34029	0.461911	0.331442	0.723669	0
RPL22	0.158961	0.162568	62.7615	0.977817	-0.165928	0.483851	0.331919	0.723669	0
OXCT1	0.39711	0.405536	53.7877	0.979223	-0.416014	1.21023	0.331854	0.723669	0
NCEH1	0.481213	0.491721	63.9764	0.978631	-0.50112	1.46355	0.331449	0.723669	0
PGAM1	0.403273	0.414377	56.818	0.973203	-0.42656	1.23311	0.334577	0.726348	0
VDAC1	-0.29693	0.30465	55.8344	-0.97466	-0.907257	0.313397	0.333933	0.726348	0
LRPAP1	0.500297	0.514239	60.089	0.972888	-0.528303	1.5289	0.334509	0.726348	0
H3C1	-0.277036	0.284607	63.6405	-0.973398	-0.845666	0.291594	0.334041	0.726348	0
TTC38	-0.415766	0.4267	55.6478	-0.974377	-1.27067	0.439135	0.334086	0.726348	0
PDLIM5	0.560167	0.5754	59.884	0.973526	-0.59085	1.71118	0.334208	0.726348	0
GLA	0.514193	0.52936	44.4516	0.971349	-0.552356	1.58074	0.336631	0.726898	0
EIF2AK2	0.459461	0.473254	59.7976	0.970856	-0.487253	1.40618	0.335531	0.726898	0
DAP	-0.438001	0.452037	61.0588	-0.968949	-1.34189	0.465885	0.336393	0.726898	0
SYNE2	-0.592486	0.609829	59.0486	-0.971561	-1.81273	0.627758	0.335232	0.726898	0
GRHPR	0.278959	0.287157	57.8837	0.971454	-0.295872	0.85379	0.335364	0.726898	0
CHMP3	0.595019	0.614272	61.612	0.968656	-0.633048	1.82309	0.336504	0.726898	0
NACA	0.399051	0.412271	44.6948	0.967934	-0.431462	1.22957	0.338286	0.728175	0
PDIA4	0.326614	0.337688	50.9774	0.967206	-0.351331	1.00456	0.338007	0.728175	0
CYP7B1	-0.543833	0.563529	52.5318	-0.965049	-1.67436	0.586698	0.338942	0.728705	0
CYP2S1	-0.482846	0.500427	55.7268	-0.964868	-1.48543	0.519738	0.338779	0.728705	0
STAMBP	0.560419	0.582388	58.5097	0.962277	-0.605142	1.72598	0.33987	0.729732	0
SRSF2	-0.355419	0.368027	41.8784	-0.965742	-1.09819	0.387353	0.339717	0.729732	0
GLO1	-0.416526	0.434098	56.0979	-0.959522	-1.2861	0.453043	0.341414	0.730925	0
PTCD3	1.1346	1.18356	63.0181	0.958632	-1.23054	3.49973	0.341407	0.730925	0
CYB5R3	0.220445	0.231419	54.3541	0.952577	-0.243454	0.684344	0.345021	0.734064	0
ATP5F1B	-0.14355	0.150739	64.9768	-0.952308	-0.444598	0.157498	0.34447	0.734064	0
BCKDHA	0.524785	0.551674	65.3268	0.951259	-0.57688	1.62645	0.344979	0.734064	0
ROCK1	-0.530024	0.555973	56.3136	-0.953327	-1.64363	0.583586	0.344499	0.734064	0
IARS2	-0.36421	0.382931	65.0067	-0.951109	-1.12897	0.400556	0.345072	0.734064	0
MROH1	-0.527948	0.554523	45.2519	-0.952076	-1.64464	0.588747	0.346116	0.735678	0
ALDH3A1	0.506751	0.535349	50.6549	0.946582	-0.568184	1.58169	0.348346	0.739975	0
RIGI	-0.47829	0.508271	57.2898	-0.941014	-1.49597	0.539393	0.350649	0.741334	0
AKR1C3	0.396539	0.420968	53.6772	0.941967	-0.447568	1.24065	0.35043	0.741334	0
RAB5C	0.192781	0.204744	69.2393	0.941569	-0.215648	0.601209	0.349687	0.741334	0
GNB2	-0.132244	0.14022	53.084	-0.943121	-0.413479	0.148991	0.349892	0.741334	0
ABRAXAS2	-0.427594	0.454816	64.4263	-0.940147	-1.33608	0.48089	0.350654	0.741334	0
AK3	0.436925	0.463916	52.8028	0.941821	-0.493653	1.3675	0.350574	0.741334	0
EIF1AY	0.470527	0.500049	48.6871	0.940961	-0.534523	1.47558	0.35137	0.742226	0
UBA2	-0.410494	0.437183	60.4375	-0.938952	-1.28486	0.463872	0.351493	0.742226	0
LGALS3	0.203411	0.216997	64.1601	0.937389	-0.23007	0.636892	0.352074	0.743012	0
PLEKHA7	-0.425394	0.455207	62.8011	-0.934506	-1.33511	0.484321	0.353622	0.744512	0
CALU	0.420516	0.450485	47.8305	0.933474	-0.485328	1.32636	0.355264	0.744646	0
DYSF	0.658858	0.706321	50.4933	0.932802	-0.759486	2.0772	0.355361	0.744646	0
SPCS2	0.387122	0.414747	57.447	0.933394	-0.443254	1.2175	0.354523	0.744646	0
PSME2	0.342268	0.367057	53.4306	0.932465	-0.393817	1.07835	0.355291	0.744646	0
NENF	0.49227	0.528491	66.9343	0.931462	-0.562623	1.54716	0.354962	0.744646	0
PLG	-0.403244	0.43324	61.6921	-0.930763	-1.26937	0.462877	0.355604	0.744716	0
KRT84	1.04522	1.12419	56.5817	0.929751	-1.2063	3.29673	0.35645	0.745512	0
WARS1	0.344447	0.371915	54.3241	0.926143	-0.401097	1.08999	0.358468	0.747798	0
PTRHD1	-0.443442	0.479907	64.6977	-0.924016	-1.40197	0.515084	0.358912	0.747798	0
ATP5F1A	-0.159447	0.172734	67.0824	-0.923074	-0.504218	0.185325	0.359277	0.748003	0
ERGIC1	0.346666	0.375388	51.2102	0.923487	-0.406882	1.10021	0.360084	0.749132	0
RNASE2	0.54107	0.587974	65.7495	0.920227	-0.632942	1.71508	0.360818	0.749456	0
TXLNA	0.4078	0.442562	56.3695	0.921452	-0.478631	1.29423	0.360742	0.749456	0
CRTAP	0.393446	0.426594	46.2706	0.922296	-0.465108	1.252	0.361158	0.749725	0
ACADSB	0.328114	0.356827	57.3078	0.919533	-0.386336	1.04256	0.361671	0.750352	0
NDUFS1	0.373953	0.407004	50.7481	0.918795	-0.44324	1.19115	0.362549	0.751735	0
HNRNPK	-0.156325	0.170597	60.4772	-0.91634	-0.497514	0.184865	0.363128	0.7519	0
SYNPO	-0.373389	0.406897	49.3784	-0.917649	-1.19092	0.444143	0.363263	0.7519	0
ARHGEF1	0.394524	0.432261	53.4064	0.912698	-0.472328	1.26138	0.365503	0.755656	0
PCYT1A	-0.436152	0.478996	62.122	-0.910555	-1.39361	0.52131	0.36605	0.756029	0
CCDC47	0.538076	0.591077	59.4972	0.910331	-0.64446	1.72061	0.366321	0.756029	0
RBP1	0.395627	0.434282	37.1699	0.910991	-0.484177	1.27543	0.36817	0.758525	0
LARP4	-0.428948	0.47341	61.3827	-0.906083	-1.37547	0.517574	0.368435	0.758631	0
SMTN	-0.663697	0.735453	60.7026	-0.902433	-2.13447	0.807077	0.370394	0.759585	0
RPL38	0.414323	0.458854	66.4487	0.90295	-0.501694	1.33034	0.369814	0.759585	0
LAMTOR4	0.367619	0.406946	58.8445	0.903362	-0.446722	1.18196	0.370017	0.759585	0
MOB1B	-0.451018	0.499402	64.3442	-0.903116	-1.44859	0.546549	0.369833	0.759585	0
RBPMS	0.380195	0.420369	52.5145	0.904433	-0.463139	1.22353	0.369896	0.759585	0
EIF2S1	0.292918	0.325147	54.5999	0.90088	-0.358798	0.944634	0.371609	0.761638	0
DENR	0.436944	0.487175	65.6416	0.896894	-0.535831	1.40972	0.373053	0.76327	0
TYMP	0.30932	0.344891	61.9679	0.896862	-0.380115	0.998754	0.373264	0.76327	0
MPO	0.622862	0.696238	62.5525	0.89461	-0.768654	2.01438	0.374425	0.764764	0
ABLIM1	-0.471509	0.528019	58.3902	-0.892978	-1.5283	0.585285	0.375534	0.766515	0
RPS6KA3	0.394034	0.442082	63.1473	0.891315	-0.489356	1.27742	0.376144	0.766515	0
FAM107B	-0.357879	0.401158	58.0894	-0.892116	-1.16086	0.445099	0.376012	0.766515	0
AGPS	-0.540868	0.60804	64.1418	-0.889527	-1.75552	0.67378	0.377044	0.767469	0
SPRR1A	-0.433639	0.487486	53.907	-0.88954	-1.41103	0.543752	0.377666	0.768295	0
KHSRP	-0.419154	0.471393	52.832	-0.889181	-1.36472	0.526411	0.377937	0.768407	0
IFITM1	0.369932	0.416416	46.5598	0.88837	-0.467999	1.20786	0.378909	0.769942	0
SERPINC1	0.332744	0.377187	60.8008	0.882174	-0.421537	1.08703	0.381157	0.77088	0
CA3	0.690693	0.780317	58.2165	0.885144	-0.871157	2.25254	0.37972	0.77088	0
ARL3	-0.348516	0.394278	57.9002	-0.883933	-1.13778	0.440747	0.380388	0.77088	0
TUFM	-0.154329	0.175047	63.0076	-0.881643	-0.504132	0.195474	0.381321	0.77088	0
COASY	0.437771	0.496	57.3792	0.882603	-0.555309	1.43085	0.381134	0.77088	0
SEPTIN2	0.209116	0.236118	48.3758	0.885645	-0.265535	0.683767	0.38019	0.77088	0
ADIRF	0.456546	0.516822	49.9259	0.883371	-0.58156	1.49465	0.38127	0.77088	0
TIMM8B	-0.62638	0.71056	66.3071	-0.88153	-2.04494	0.792176	0.381215	0.77088	0
AMBP	-0.452463	0.513432	55.2101	-0.88125	-1.48132	0.576391	0.382003	0.771312	0
AGL	-0.493936	0.561196	59.8885	-0.880148	-1.61654	0.628667	0.382297	0.771312	0
ALDH1A3	0.348356	0.396406	64.216	0.878784	-0.443506	1.14022	0.382795	0.771512	0
THOC7	-0.366661	0.416715	46.6022	-0.879884	-1.20517	0.47185	0.383437	0.771648	0
CPQ	0.35063	0.398934	53.6609	0.878918	-0.4493	1.15056	0.383364	0.771648	0
PTMA	0.37367	0.425996	59.2716	0.877169	-0.478664	1.226	0.383937	0.77178	0
PHB1	0.278743	0.317681	59.9133	0.877431	-0.356733	0.91422	0.383757	0.77178	0
SGPL1	-0.391398	0.448653	59.3846	-0.872385	-1.28903	0.506233	0.386512	0.774369	0
C9	-0.633185	0.726272	64.5822	-0.871829	-2.08383	0.817458	0.386531	0.774369	0
SF3B5	-0.39314	0.450372	59.0709	-0.872923	-1.29431	0.508029	0.386239	0.774369	0
MTCH1	-0.339964	0.390304	62.283	-0.871023	-1.1201	0.440172	0.387087	0.775045	0
OPTN	0.451426	0.518232	56.0393	0.871088	-0.586701	1.48955	0.387422	0.775281	0
RPL19	0.199219	0.230284	61.126	0.865102	-0.261243	0.659682	0.390366	0.780292	0
DERPC	-0.414831	0.48073	62.2577	-0.86292	-1.37572	0.546055	0.391493	0.781668	0
COL15A1	-0.466213	0.540373	56.8175	-0.862761	-1.54837	0.61594	0.391896	0.782033	0
RPS15	-0.432386	0.503035	58.5398	-0.859555	-1.43912	0.57435	0.393541	0.784354	0
APOA2	-0.391999	0.456947	62.1636	-0.857865	-1.30537	0.521377	0.394262	0.784554	0
EIF2S3	0.22596	0.26294	47.0215	0.85936	-0.303	0.75492	0.394502	0.784591	0
SNAP29	0.410991	0.478986	42.098	0.858043	-0.555575	1.37756	0.395728	0.786589	0
PEBP1	-0.172105	0.201686	63.7989	-0.853331	-0.575042	0.230833	0.396668	0.787139	0
NDUFB3	-0.471213	0.552414	61.5609	-0.853007	-1.57563	0.633203	0.396962	0.787265	0
TOM1	0.362012	0.42497	60.4666	0.851852	-0.48792	1.21194	0.397657	0.787507	0
DYNC1LI2	0.323279	0.381302	59.503	0.847828	-0.439571	1.08613	0.399931	0.790086	0
IKBIP	-0.517385	0.609984	65.6728	-0.848194	-1.73537	0.700601	0.399411	0.790086	0
NUP93	-0.353115	0.416551	64.4442	-0.84771	-1.18516	0.478931	0.399737	0.790086	0
SPRYD4	0.347013	0.409073	51.1024	0.84829	-0.474196	1.16822	0.400232	0.790242	0
ACTR1A	0.262227	0.310811	65.3437	0.843685	-0.358444	0.882898	0.401923	0.79314	0
GNA14	-0.380545	0.452255	65.7585	-0.841439	-1.28356	0.522474	0.403151	0.793802	0
FUCA1	0.416162	0.494101	60.0475	0.842261	-0.572171	1.40449	0.402984	0.793802	0
CDC37	0.428872	0.511836	63.1704	0.83791	-0.593896	1.45164	0.40524	0.796152	0
H6PD	0.346035	0.41493	60.8359	0.833959	-0.483714	1.17578	0.407567	0.798516	0
EML2	-0.202739	0.242926	57.664	-0.834571	-0.689068	0.28359	0.407403	0.798516	0
STX12	0.441987	0.53182	52.0915	0.831083	-0.625144	1.50912	0.40972	0.799652	0
ACSF2	0.378995	0.456156	56.8241	0.830845	-0.534504	1.29249	0.409539	0.799652	0
VAMP8	-0.51681	0.622515	63.6706	-0.830196	-1.76055	0.726931	0.40953	0.799652	0
UQCRC1	-0.21694	0.261343	47.686	-0.830098	-0.742495	0.308615	0.41062	0.800529	0
PGM5	0.433003	0.523545	55.5767	0.827059	-0.615961	1.48197	0.411741	0.800928	0
PLA2G4E	-0.4651	0.562438	66.5889	-0.826936	-1.58786	0.657658	0.411227	0.800928	0
ACOT1	0.412754	0.498418	48.8759	0.828128	-0.588919	1.41443	0.411623	0.800928	0
EXOSC3	-0.494955	0.598599	62.5549	-0.826857	-1.69133	0.701415	0.411461	0.800928	0
CCT2	-0.234543	0.284247	45.4264	-0.825138	-0.806898	0.337812	0.413606	0.803706	0
ADH1B	-0.299385	0.365124	66.9913	-0.819954	-1.02818	0.429407	0.41515	0.805387	0
MAPRE1	0.270356	0.329106	52.1801	0.821487	-0.389989	0.930702	0.415107	0.805387	0
RTN1	-0.330608	0.402575	58.552	-0.821234	-1.13629	0.475071	0.414844	0.805387	0
C4A	-0.419982	0.513004	58.3784	-0.818673	-1.44673	0.606764	0.416302	0.805839	0
EIF3B	0.350757	0.428135	57.7888	0.819267	-0.506315	1.20783	0.416	0.805839	0
ABI1	-0.235317	0.286777	50.5777	-0.820559	-0.811163	0.340528	0.415748	0.805839	0
CHMP1A	-0.285423	0.349017	55.8389	-0.81779	-0.984633	0.413787	0.416953	0.806245	0
IGLV8-61	0.281236	0.344347	55.8421	0.816722	-0.408618	0.97109	0.417558	0.806919	0
LHPP	0.245455	0.300612	54.5404	0.816519	-0.357098	0.848008	0.417755	0.806919	0
TPT1	0.372674	0.458272	60.0278	0.813216	-0.543998	1.28935	0.419308	0.809479	0
ACTR1B	-0.312437	0.384713	52.5465	-0.812129	-1.08423	0.459356	0.420382	0.810738	0
VPS35L	0.334982	0.412585	53.8636	0.811911	-0.492249	1.16221	0.420416	0.810738	0
RRAS2	-0.392294	0.484385	63.8306	-0.80988	-1.36001	0.575427	0.421018	0.811019	0
LXN	-0.213237	0.262851	53.8452	-0.811245	-0.740257	0.313783	0.420797	0.811019	0
UPF1	0.350684	0.433255	51.2487	0.809417	-0.519009	1.22038	0.422017	0.811624	0
ALDH1A2	-0.677382	0.84002	63.4267	-0.806387	-2.35581	1.00104	0.423033	0.812698	0
SUMO1	0.35649	0.442839	57.9849	0.805011	-0.529953	1.24293	0.424102	0.813409	0
ALDH6A1	0.383616	0.476054	51.7275	0.805824	-0.571777	1.33901	0.424033	0.813409	0
ACAT1	-0.239641	0.29799	57.6261	-0.804189	-0.836215	0.356934	0.424593	0.813463	0
CTSH	-0.27951	0.3482	55.0468	-0.802729	-0.977304	0.418284	0.425584	0.814518	0
PRKAA1	0.388746	0.484711	55.6619	0.802016	-0.582377	1.35987	0.425955	0.81479	0
PSMD9	0.483087	0.606137	61.7437	0.796993	-0.728664	1.69484	0.428509	0.814855	0
LAP3	0.150657	0.188302	59.9482	0.800078	-0.226011	0.527324	0.426825	0.814855	0
YWHAB	0.123046	0.153921	60.8568	0.79941	-0.184752	0.430844	0.427162	0.814855	0
TMED2	0.460565	0.576677	57.4155	0.798653	-0.69403	1.61516	0.427783	0.814855	0
TMEM205	0.370587	0.464368	64.7283	0.798047	-0.556894	1.29807	0.427762	0.814855	0
RBM17	-0.408007	0.511342	54.711	-0.797913	-1.43288	0.616868	0.428371	0.814855	0
CNDP2	0.114868	0.14377	58.015	0.79897	-0.172918	0.402654	0.427567	0.814855	0
CAB39	0.311292	0.390113	52.527	0.797955	-0.47134	1.09392	0.42849	0.814855	0
SERPINF1	0.381694	0.479256	57.5548	0.79643	-0.577799	1.34119	0.429055	0.815457	0
CARM1	0.307267	0.387152	59.9086	0.79366	-0.467177	1.08171	0.430526	0.817815	0
EMD	-0.267658	0.339388	61.0389	-0.788647	-0.946298	0.410983	0.433371	0.819594	0
ATP5ME	-0.5279	0.666916	45.6546	-0.791553	-1.87061	0.814808	0.432715	0.819594	0
EXOSC2	-0.636399	0.807715	67.0937	-0.787901	-2.24856	0.975766	0.43353	0.819594	0
SEPTIN8	0.450406	0.571563	65.2203	0.788025	-0.691011	1.59182	0.433537	0.819594	0
MAT2B	0.301605	0.381031	56.0653	0.791549	-0.461672	1.06488	0.43196	0.819594	0
RAB18	-0.239141	0.303369	56.7934	-0.788285	-0.846674	0.368392	0.433808	0.819672	0
CACYBP	-0.268998	0.341461	57.589	-0.787785	-0.952611	0.414615	0.434053	0.819699	0
PSMB3	-0.245622	0.312861	62.9139	-0.785083	-0.870842	0.379598	0.435351	0.821113	0
DSG2	0.483551	0.615802	58.2818	0.785238	-0.748984	1.71609	0.435495	0.821113	0
RPL12	0.210122	0.267857	48.524	0.784457	-0.32829	0.748534	0.436585	0.821861	0
SRSF11	0.434063	0.554521	65.577	0.782772	-0.673207	1.54133	0.436579	0.821861	0
PEA15	0.230058	0.294547	53.5829	0.781057	-0.360578	0.820694	0.438206	0.824041	0
DPP4	0.660145	0.849018	62.8361	0.777539	-1.03657	2.35686	0.439758	0.825666	0
IPO4	-0.47088	0.606086	60.6065	-0.776919	-1.68298	0.741224	0.440229	0.825666	0
TAPBPL	0.304446	0.391542	53.8726	0.777557	-0.480591	1.08948	0.440232	0.825666	0
PARP1	-0.392822	0.507101	65.0617	-0.774642	-1.40556	0.619911	0.441357	0.82575	0
APEX1	-0.363895	0.469137	51.1104	-0.77567	-1.30568	0.577886	0.441518	0.82575	0
CSNK1A1	-0.389959	0.502846	61.4839	-0.775505	-1.3953	0.615383	0.441014	0.82575	0
NUP210	0.549454	0.706115	39.2698	0.778137	-0.878484	1.97739	0.441151	0.82575	0
AIDA	-1.04923	1.35531	64.3362	-0.774164	-3.7565	1.65804	0.441669	0.82575	0
IGLV2-11	0.378714	0.489238	57.9092	0.774089	-0.600636	1.35806	0.442027	0.825892	0
KRT71	0.636261	0.822636	61.779	0.773443	-1.00828	2.2808	0.44221	0.825892	0
IGHV3-35	0.317946	0.41209	62.4261	0.771545	-0.505698	1.14159	0.443295	0.826616	0
DNAJC5	0.372578	0.482796	62.3773	0.77171	-0.5924	1.33756	0.4432	0.826616	0
APOE	0.348518	0.451686	50.4228	0.771594	-0.558531	1.25557	0.443956	0.827415	0
ARFIP2	-0.318934	0.413681	49.2875	-0.770964	-1.15013	0.512268	0.444408	0.827824	0
PSMD12	0.41957	0.546331	60.5166	0.767978	-0.673062	1.5122	0.445487	0.827846	0
LSM3	0.275853	0.359542	60.7953	0.767235	-0.443145	0.994851	0.445911	0.827846	0
CUL4A	0.358955	0.46824	60.8034	0.766605	-0.57741	1.29532	0.446283	0.827846	0
COG5	0.599214	0.77833	49.5764	0.76987	-0.96444	2.16287	0.44503	0.827846	0
DNAJA2	-0.282286	0.371462	59.6169	-0.75993	-1.02542	0.460848	0.450291	0.828743	0
HSBP1	-0.395096	0.51926	50.6027	-0.760884	-1.43775	0.64756	0.450258	0.828743	0
IGKV1-17	0.322835	0.424077	59.8466	0.761265	-0.52549	1.17116	0.449488	0.828743	0
VWF	-0.435902	0.571361	47.4445	-0.76292	-1.58505	0.713243	0.449288	0.828743	0
NUP107	-0.645533	0.844352	63.3452	-0.764531	-2.33266	1.04159	0.44739	0.828743	0
RPL23A	0.252914	0.331469	48.0835	0.76301	-0.413519	0.919347	0.449185	0.828743	0
VPS35	0.251409	0.32967	61.091	0.762608	-0.407786	0.910604	0.448632	0.828743	0
SLAIN2	0.258731	0.339939	51.8809	0.761108	-0.423445	0.940906	0.450038	0.828743	0
AAR2	-0.52528	0.687695	53.7864	-0.763826	-1.90415	0.853592	0.448309	0.828743	0
PRRC2C	1.01391	1.33338	60.11	0.760406	-1.65314	3.68096	0.449984	0.828743	0
CPA3	0.458995	0.604439	52.7595	0.759373	-0.753486	1.67148	0.451009	0.828831	0
COL6A6	0.708939	0.941357	57.869	0.753103	-1.17548	2.59336	0.454441	0.829873	0
PFAS	-0.685643	0.906107	48.3188	-0.756691	-2.50718	1.1359	0.452909	0.829873	0
ST13	-0.388442	0.514511	55.2188	-0.754973	-1.41945	0.642569	0.453473	0.829873	0
KMT2A	-0.505135	0.671442	60.3365	-0.752313	-1.84806	0.837796	0.454788	0.829873	0
PDS5A	0.29534	0.39192	56.4452	0.753572	-0.489633	1.08031	0.454238	0.829873	0
CPVL	0.366932	0.485558	66.0431	0.755691	-0.602504	1.33637	0.452521	0.829873	0
DPP7	0.290973	0.385807	51.7971	0.754193	-0.483277	1.06522	0.454149	0.829873	0
CNPY2	0.491941	0.653485	53.9812	0.752796	-0.818228	1.80211	0.454843	0.829873	0
CD34	-0.328429	0.436842	58.6322	-0.751825	-1.20266	0.545805	0.455164	0.829946	0
ATXN2L	0.37225	0.495555	62.8381	0.751178	-0.618087	1.36259	0.45535	0.829946	0
MDH1	-0.220761	0.294023	52.488	-0.750829	-0.810631	0.369109	0.456109	0.830053	0
RPS7	0.422638	0.563249	65.3516	0.750357	-0.702134	1.54741	0.455733	0.830053	0
CUL1	0.317684	0.423885	60.0079	0.749458	-0.53021	1.16558	0.456509	0.830357	0
HK3	0.507902	0.679782	66.8721	0.747154	-0.848997	1.8648	0.45759	0.831046	0
NTPCR	-0.50663	0.677118	57.5051	-0.748215	-1.86228	0.849017	0.45738	0.831046	0
CEP170B	-0.431317	0.579959	63.5506	-0.743703	-1.59008	0.727442	0.459797	0.834629	0
TCEA1	-0.341749	0.459917	61.5902	-0.743066	-1.26123	0.577734	0.460266	0.835055	0
MOV10	0.264358	0.355777	52.0786	0.743044	-0.449535	0.97825	0.460794	0.835586	0
BCAT2	0.298091	0.404553	55.9261	0.73684	-0.51235	1.10853	0.4643	0.837369	0
EIF2S2	0.441275	0.599649	63.5672	0.735889	-0.756819	1.63937	0.464505	0.837369	0
HNRNPM	-0.168582	0.228856	58.5936	-0.736632	-0.626588	0.289423	0.464285	0.837369	0
ILF2	-0.19877	0.269941	61.36	-0.736344	-0.738487	0.340947	0.464328	0.837369	0
ELOC	0.302208	0.409549	56.9162	0.737906	-0.517925	1.12234	0.463603	0.837369	0
CNP	0.412305	0.560992	66.4052	0.734957	-0.707624	1.53223	0.464953	0.837576	0
TPP1	-0.324428	0.447131	60.3558	-0.725577	-1.21871	0.569858	0.470902	0.841069	0
COX6C	-0.285471	0.390887	63.9034	-0.730318	-1.06638	0.495437	0.467865	0.841069	0
HPCAL1	0.308411	0.4238	63.0909	0.727727	-0.538462	1.15528	0.469473	0.841069	0
NAMPT	0.365714	0.502774	55.0557	0.727394	-0.641843	1.37327	0.470067	0.841069	0
SEPHS1	-0.271814	0.37324	62.9935	-0.728255	-1.01768	0.474049	0.469156	0.841069	0
TMSB10	0.308121	0.423153	55.7606	0.728154	-0.539638	1.15588	0.469566	0.841069	0
DCD	-0.202136	0.278086	60.2087	-0.726883	-0.758351	0.354079	0.470115	0.841069	0
BST2	0.300694	0.414771	63.2118	0.724963	-0.528106	1.12949	0.47115	0.841069	0
VPS26B	0.297488	0.408666	60.038	0.72795	-0.519955	1.11493	0.469474	0.841069	0
LAMTOR1	0.331643	0.457121	57.6464	0.725504	-0.583503	1.24679	0.471078	0.841069	0
SEC11C	0.315911	0.432417	56.4069	0.73057	-0.550186	1.18201	0.468065	0.841069	0
DLGAP4	-0.602106	0.825549	65.0658	-0.729341	-2.25081	1.0466	0.468411	0.841069	0
UBE2L3	-0.362239	0.502159	65.2797	-0.721362	-1.36504	0.640561	0.473262	0.842887	0
CD209	0.344242	0.477538	56.3141	0.720869	-0.612263	1.30075	0.473972	0.843566	0
SEC61A1	0.260629	0.361979	54.7862	0.720013	-0.464856	0.986114	0.474578	0.843668	0
YBX1	0.216673	0.300815	46.1719	0.720288	-0.388774	0.822121	0.474979	0.843668	0
NAP1L4	-0.285881	0.397472	58.2428	-0.719249	-1.08144	0.509674	0.474863	0.843668	0
DDRGK1	-0.280072	0.390488	64.298	-0.717237	-1.06009	0.499947	0.475826	0.844329	0
RPS26	0.313207	0.436969	57.0336	0.716772	-0.561798	1.18821	0.47644	0.844705	0
SEC22B	0.221987	0.311326	59.8339	0.713036	-0.400794	0.844768	0.478595	0.844875	0
NDUFB10	0.398778	0.559373	60.2417	0.712901	-0.720043	1.5176	0.478659	0.844875	0
H2AC11	-0.134632	0.18841	56.0571	-0.714569	-0.512055	0.24279	0.477841	0.844875	0
GSTT1	0.323204	0.453155	58.565	0.713232	-0.583697	1.23011	0.478535	0.844875	0
RAB25	0.356448	0.500075	59.8371	0.712789	-0.643907	1.3568	0.478747	0.844875	0
ACOT13	-0.358065	0.500947	59.1709	-0.714775	-1.3604	0.644268	0.477559	0.844875	0
OCIAD1	0.323715	0.452982	57.0022	0.714633	-0.583364	1.23079	0.477753	0.844875	0
FHL3	-0.330623	0.464708	58.0385	-0.711464	-1.26083	0.599578	0.479647	0.846043	0
MYO1F	0.455818	0.648103	60.1868	0.70331	-0.840499	1.75213	0.484574	0.846339	0
ACTN1	0.148312	0.210077	57.4966	0.705986	-0.272282	0.568905	0.483048	0.846339	0
DNAJB1	0.148598	0.21083	49.5563	0.704822	-0.274961	0.572156	0.484221	0.846339	0
PPM1F	0.331145	0.466764	60.5021	0.709448	-0.602362	1.26465	0.480771	0.846339	0
PPP1CA	0.420974	0.593593	63.7192	0.709197	-0.764965	1.60691	0.480789	0.846339	0
TWF1	-0.334705	0.474699	61.4354	-0.705089	-1.28379	0.614378	0.48342	0.846339	0
TMEM198	-0.300919	0.426295	52.9564	-0.705893	-1.15598	0.554137	0.483348	0.846339	0
DNAAF3	-0.354421	0.502568	64.2654	-0.70522	-1.35834	0.649494	0.483222	0.846339	0
DCAF5	0.430517	0.608335	57.2709	0.707697	-0.787528	1.64856	0.482004	0.846339	0
TBL1XR1	0.33372	0.473462	61.1483	0.704849	-0.61298	1.28042	0.48358	0.846339	0
RAB3GAP2	-0.428097	0.604835	46.1213	-0.707791	-1.64548	0.789286	0.482637	0.846339	0
TM9SF3	0.367141	0.51976	62.0417	0.706367	-0.67183	1.40611	0.482604	0.846339	0
COPG1	0.320158	0.453097	52.6871	0.706599	-0.588766	1.22908	0.482929	0.846339	0
STK24	0.355625	0.503428	61.5565	0.706407	-0.650857	1.36211	0.4826	0.846339	0
GANAB	0.11144	0.159252	56.9749	0.69977	-0.20746	0.430341	0.486918	0.849724	0
DNASE2	-0.400488	0.57469	60.8676	-0.696877	-1.5497	0.748726	0.488533	0.85158	0
NPEPPS	0.15005	0.216187	55.7385	0.694078	-0.283068	0.583169	0.490516	0.852947	0
NUCB2	-0.388801	0.560137	60.9573	-0.694118	-1.50888	0.731278	0.490245	0.852947	0
POR	-0.251078	0.362516	49.2185	-0.692599	-0.979499	0.477343	0.491816	0.854116	0
SMARCD1	-0.402688	0.582524	63.4688	-0.691282	-1.5666	0.761224	0.491909	0.854116	0
PSMD1	0.422291	0.610233	57.8486	0.692016	-0.799291	1.64387	0.491695	0.854116	0
G3BP1	0.310232	0.448774	47.9672	0.691288	-0.592104	1.21257	0.492717	0.854809	0
BID	0.284755	0.413419	59.3137	0.688781	-0.542403	1.11191	0.493647	0.855861	0
GGA2	0.395467	0.571045	30.2998	0.692532	-0.770278	1.56121	0.493877	0.855861	0
CMC1	0.305694	0.444573	59.87	0.687613	-0.583623	1.19501	0.494352	0.856266	0
SNRPC	0.309801	0.45318	62.5063	0.683617	-0.595947	1.21555	0.496744	0.858802	0
HMOX2	0.249698	0.365138	60.0116	0.683845	-0.480684	0.980079	0.496705	0.858802	0
MRPS6	0.405189	0.593471	62.2258	0.682744	-0.781057	1.59143	0.497303	0.859285	0
SMAP	0.309566	0.454703	58.1374	0.680808	-0.600576	1.21971	0.498695	0.85934	0
LSM8	-0.328526	0.482364	53.0711	-0.681076	-1.296	0.638943	0.498785	0.85934	0
SACM1L	0.276208	0.405282	50.8206	0.68152	-0.537499	1.08991	0.498637	0.85934	0
UTRN	-0.29557	0.434552	49.5469	-0.680172	-1.16859	0.577451	0.499562	0.85943	0
GSTK1	0.210667	0.309648	49.963	0.680344	-0.41129	0.832624	0.499427	0.85943	0
ARRB1	-0.543041	0.799891	56.9045	-0.678894	-2.14485	1.05877	0.499957	0.859694	0
RPS10	0.254226	0.374659	47.8755	0.678553	-0.499127	1.00758	0.500688	0.860119	0
NAPRT	0.259411	0.383289	54.8578	0.676801	-0.508763	1.02758	0.501376	0.860885	0
ATP8B1	-0.424767	0.629456	58.2384	-0.674816	-1.68465	0.835116	0.502463	0.861101	0
EIF3A	0.27227	0.402139	38.3393	0.677053	-0.541582	1.08612	0.502437	0.861101	0
H3-7	-0.279496	0.416512	60.6823	-0.671041	-1.11245	0.553458	0.504741	0.863328	0
SERPINF2	0.283687	0.424225	57.1832	0.668719	-0.565749	1.13312	0.506365	0.863614	0
IGHV1-2	-0.331652	0.494803	57.446	-0.670271	-1.32231	0.659006	0.505371	0.863614	0
STX5	0.330119	0.493558	60.5646	0.668856	-0.656955	1.31719	0.506129	0.863614	0
VKORC1	0.329396	0.492337	66.1039	0.669047	-0.653557	1.31235	0.505796	0.863614	0
SPRR3	0.55842	0.834674	48.6367	0.669028	-1.11924	2.23608	0.506641	0.86367	0
GBP1	0.352521	0.528341	61.5365	0.667224	-0.703775	1.40882	0.507124	0.864079	0
NBAS	0.711959	1.07464	62.8457	0.662509	-1.43564	2.85956	0.510068	0.865192	0
CDS2	0.211981	0.318666	54.1011	0.665214	-0.426878	0.85084	0.50874	0.865192	0
FKBP8	0.236281	0.356824	65.0348	0.662178	-0.476338	0.9489	0.510197	0.865192	0
ATAD3B	0.610384	0.921114	59.2844	0.662659	-1.23257	2.45334	0.510117	0.865192	0
SNX18	0.275397	0.415074	61.8801	0.663489	-0.554356	1.10515	0.509482	0.865192	0
CRYBG1	0.471238	0.709651	61.932	0.664042	-0.947365	1.88984	0.509128	0.865192	0
GIMAP1	0.219235	0.330649	42.3319	0.663044	-0.447887	0.886358	0.510897	0.865531	0
SYAP1	0.313893	0.474262	57.8058	0.661855	-0.635514	1.2633	0.510694	0.865531	0
OTUD6B	0.283037	0.428827	62.6639	0.660025	-0.573996	1.14007	0.511657	0.866405	0
RBMS1	0.268872	0.408142	52.8082	0.658772	-0.549826	1.08757	0.512905	0.868105	0
DSP	0.249346	0.379068	58.2259	0.657789	-0.509377	1.00807	0.513266	0.868304	0
CDIPT	-0.251062	0.382411	65.3962	-0.656524	-1.0147	0.512578	0.513791	0.86845	0
TCERG1	-0.361498	0.550885	64.2655	-0.656214	-1.46193	0.738933	0.514029	0.86845	0
PFKM	0.279511	0.426142	60.554	0.65591	-0.57274	1.13176	0.514367	0.86845	0
TP53RK	-0.290123	0.442344	61.4265	-0.655877	-1.17452	0.594274	0.514353	0.86845	0
EP400	-0.321465	0.493523	57.6076	-0.651369	-1.3095	0.666572	0.517399	0.872123	0
ZRANB2	-0.295369	0.455171	65.8998	-0.648918	-1.20417	0.613435	0.518646	0.872196	0
UBXN1	0.248313	0.382606	61.397	0.649005	-0.516655	1.01328	0.518756	0.872196	0
TUBB6	0.373939	0.573577	43.7259	0.651942	-0.782234	1.53011	0.517851	0.872196	0
DERA	0.294286	0.452064	50.1892	0.650983	-0.613627	1.2022	0.518027	0.872196	0
ARG1	0.268856	0.415306	62.8182	0.647368	-0.561114	1.09883	0.519752	0.872222	0
BPGM	0.400152	0.617629	67.3207	0.647884	-0.832532	1.63284	0.519264	0.872222	0
EBP	0.303081	0.468419	59.4053	0.647029	-0.63409	1.24025	0.520106	0.872404	0
GLUL	0.419615	0.650789	65.0103	0.644778	-0.880097	1.71933	0.52134	0.872604	0
NMT1	0.281125	0.435702	62.4614	0.645223	-0.589703	1.15195	0.521146	0.872604	0
SARNP	-0.206483	0.31958	64.3285	-0.646107	-0.844854	0.431889	0.520508	0.872604	0
PTPN11	0.255528	0.395892	56.2397	0.64545	-0.537464	1.04852	0.52126	0.872604	0
AIF1	0.327285	0.508244	56.1491	0.643952	-0.690791	1.34536	0.522229	0.873482	0
ELAVL1	-0.172512	0.268137	48.2955	-0.643372	-0.711551	0.366528	0.523026	0.874004	0
NDUFA4	-0.301092	0.470989	60.0123	-0.639277	-1.24321	0.641022	0.525076	0.874165	0
ARHGEF7	-0.505867	0.792224	67.6608	-0.63854	-2.08687	1.07514	0.525278	0.874165	0
NUMA1	-0.270004	0.4213	49.6512	-0.640884	-1.11636	0.576349	0.524545	0.874165	0
FYCO1	0.479256	0.747538	55.4085	0.641112	-1.01859	1.97711	0.524093	0.874165	0
CEP164	-0.33757	0.528112	62.9114	-0.639202	-1.39295	0.717806	0.525012	0.874165	0
CFL2	-0.287098	0.448138	54.8807	-0.640646	-1.18523	0.611035	0.524419	0.874165	0
SNX5	0.224687	0.351549	56.1167	0.639136	-0.479517	0.928892	0.525335	0.874165	0
LIMS1	0.268364	0.420274	52.189	0.638546	-0.574904	1.11163	0.525911	0.874314	0
FGG	0.243888	0.383936	57.0719	0.635232	-0.524909	1.01269	0.527816	0.874912	0
IK	-0.408651	0.643535	52.3493	-0.635009	-1.69979	0.882491	0.528188	0.874912	0
NIPBL	-0.322921	0.507387	60.1268	-0.636441	-1.3378	0.691959	0.526905	0.874912	0
MON2	0.292627	0.460316	68.4788	0.635709	-0.625803	1.21106	0.527085	0.874912	0
MCCC1	-0.297069	0.467489	63.9719	-0.635456	-1.23099	0.636856	0.527398	0.874912	0
MRPS26	0.640901	1.00811	65.958	0.635747	-1.37187	2.65367	0.527141	0.874912	0
CST3	0.367575	0.580981	56.634	0.632681	-0.795981	1.53113	0.529488	0.875085	0
NT5E	-0.277071	0.437972	53.2999	-0.632621	-1.15542	0.601275	0.529686	0.875085	0
RBX1	-0.263493	0.416627	55.7242	-0.632445	-1.09819	0.571202	0.529683	0.875085	0
AGER	-0.432478	0.682436	54.849	-0.633727	-1.8002	0.93524	0.528893	0.875085	0
EPN1	-0.347315	0.549693	55.8781	-0.631835	-1.44853	0.753905	0.530071	0.875085	0
THUMPD1	-0.278231	0.440055	44.2966	-0.632264	-1.16494	0.608474	0.530465	0.875328	0
CEACAM5	0.293857	0.46748	59.3955	0.628599	-0.641438	1.22915	0.532022	0.87583	0
SRC	0.187403	0.297695	55.6859	0.629513	-0.409026	0.783832	0.531588	0.87583	0
GART	0.321999	0.512279	68.455	0.628563	-0.700115	1.34411	0.531727	0.87583	0
PSMA4	0.264	0.421045	60.4337	0.627011	-0.578091	1.10609	0.533014	0.87583	0
PPP1CB	0.272123	0.433256	61.4107	0.628088	-0.59411	1.13836	0.532275	0.87583	0
TFAM	0.210872	0.335081	43.1701	0.629317	-0.464806	0.88655	0.532458	0.87583	0
CHCHD6	-0.256543	0.408437	54.3555	-0.628108	-1.07529	0.562202	0.532563	0.87583	0
SH2D4A	0.559894	0.892809	66.0285	0.627115	-1.22264	2.34243	0.532746	0.87583	0
STUB1	0.257953	0.411708	56.6002	0.626543	-0.566605	1.08251	0.533478	0.87583	0
S100A7	-0.376792	0.603461	65.4279	-0.624384	-1.58184	0.828254	0.534546	0.875992	0
PAFAH1B1	0.240397	0.385537	64.4359	0.623539	-0.5297	1.01049	0.535132	0.875992	0
ASPRV1	-0.398947	0.639477	60.6075	-0.623864	-1.67783	0.879934	0.535058	0.875992	0
EIF2A	-0.317174	0.508052	53.9913	-0.624295	-1.33576	0.701412	0.535063	0.875992	0
RAB34	-0.25794	0.413191	52.763	-0.624264	-1.08678	0.570903	0.535145	0.875992	0
CRKL	0.333393	0.535929	63.7395	0.622085	-0.737332	1.40412	0.536105	0.876621	0
SCYL2	0.218536	0.35206	51.4429	0.620735	-0.488106	0.925179	0.537514	0.877595	0
ANKRD54	-0.281827	0.455265	61.1969	-0.619039	-1.19213	0.628473	0.538188	0.878292	0
NHLRC2	-0.28417	0.459587	62.8338	-0.618316	-1.20263	0.634289	0.538602	0.878296	0
ELMO1	-0.22948	0.370896	54.3835	-0.618719	-0.972961	0.514001	0.538685	0.878296	0
RER1	-0.258494	0.41955	55.9576	-0.616123	-1.09897	0.58198	0.540312	0.879739	0
EXOSC9	0.375696	0.612437	53.4321	0.613445	-0.852466	1.60386	0.542185	0.880022	0
CNN3	0.642847	1.0458	53.7724	0.614693	-1.45406	2.73976	0.54135	0.880022	0
ARFGAP1	-0.551449	0.899341	60.8701	-0.61317	-2.34987	1.24697	0.542048	0.880022	0
NIBAN1	-0.257531	0.419644	52.7781	-0.613688	-1.09931	0.584252	0.542057	0.880022	0
BAIAP2L1	-0.283224	0.46127	60.9223	-0.614009	-1.20561	0.639166	0.541495	0.880022	0
S100A9	-0.247712	0.405634	65.3523	-0.610677	-1.05774	0.562313	0.543531	0.880564	0
ZSCAN18	-0.497487	0.814499	58.4779	-0.610789	-2.1276	1.13263	0.543706	0.880564	0
CFAP69	-0.349762	0.574304	60.1571	-0.609018	-1.49848	0.798956	0.544806	0.880604	0
HMCN1	-0.349107	0.573344	63.0306	-0.608896	-1.49483	0.796619	0.544782	0.880604	0
FBP2	0.281177	0.465605	65.1724	0.603895	-0.648655	1.21101	0.54801	0.881775	0
CDC42	0.228752	0.377584	59.2182	0.605832	-0.526733	0.984237	0.546941	0.881775	0
SNX27	0.267121	0.440146	55.758	0.606891	-0.614681	1.14892	0.546386	0.881775	0
VTI1B	0.324001	0.535385	56.6601	0.605174	-0.748228	1.39623	0.54748	0.881775	0
NDUFB9	-0.251377	0.415531	49.3162	-0.604953	-1.08628	0.583529	0.547984	0.881775	0
EEF1E1	-0.21859	0.362425	63.6403	-0.603132	-0.942697	0.505517	0.548565	0.88196	0
RHOT2	-0.175551	0.29109	56.632	-0.603082	-0.758531	0.407428	0.548862	0.88196	0
TIGAR	0.25525	0.424407	62.8851	0.601427	-0.59289	1.10339	0.549717	0.882526	0
SFTPD	0.38275	0.638493	59.7211	0.599458	-0.894549	1.66005	0.551135	0.882809	0
CRYM	0.383811	0.639493	64.62	0.60018	-0.893486	1.66111	0.550485	0.882809	0
ARHGEF12	-0.313943	0.523151	55.095	-0.6001	-1.36232	0.734435	0.5509	0.882809	0
IGLV3-27	0.271296	0.454438	60.2597	0.596992	-0.637635	1.18023	0.55275	0.884997	0
TM9SF1	-0.244211	0.410763	64.0257	-0.594529	-1.0648	0.576377	0.554254	0.886607	0
LACRT	0.43322	0.727986	55.2128	0.595094	-1.02557	1.89201	0.554212	0.886607	0
LSM12	0.245676	0.41369	63.5114	0.593865	-0.580886	1.07224	0.554712	0.88694	0
PGRMC2	0.225967	0.381168	64.173	0.592829	-0.535464	0.987398	0.555379	0.88721	0
SGTA	0.229227	0.389067	57.3511	0.589171	-0.549763	1.00822	0.55806	0.887982	0
PLOD3	0.368762	0.634958	56.5665	0.580766	-0.902931	1.64046	0.563705	0.887982	0
MTX2	-0.241229	0.418779	58.1825	-0.576028	-1.07945	0.596993	0.566818	0.887982	0
TIPRL	0.258527	0.441732	54.576	0.585258	-0.626879	1.14393	0.560787	0.887982	0
GLRX3	0.294657	0.503294	64.6016	0.585458	-0.710607	1.29992	0.56028	0.887982	0
DDAH1	-0.119149	0.203237	54.4495	-0.586259	-0.526538	0.288239	0.560124	0.887982	0
ABHD16A	-0.233332	0.404427	58.4461	-0.576944	-1.04275	0.576086	0.566193	0.887982	0
AGT	0.213545	0.362676	60.9491	0.588804	-0.511683	0.938773	0.558168	0.887982	0
DBI	-0.185113	0.320831	50.4276	-0.576979	-0.829386	0.45916	0.56652	0.887982	0
ATP6V1C1	0.276201	0.479191	60.7239	0.57639	-0.682089	1.23449	0.566482	0.887982	0
SCP2	-0.24015	0.409457	54.44	-0.586507	-1.06091	0.580611	0.559959	0.887982	0
PSMB10	-0.245142	0.424123	57.9325	-0.577998	-1.09414	0.603854	0.565506	0.887982	0
USP8	0.323337	0.550308	66.0633	0.587556	-0.775369	1.42204	0.558833	0.887982	0
ANXA11	0.0928923	0.157654	59.3916	0.589217	-0.222529	0.408314	0.557951	0.887982	0
RPS18	0.172946	0.296694	51.3088	0.582911	-0.422604	0.768496	0.562506	0.887982	0
TRA2B	-0.199232	0.343781	51.7986	-0.579534	-0.889143	0.490678	0.564741	0.887982	0
TIAL1	-0.542354	0.927275	63.4602	-0.584891	-2.3951	1.31039	0.560695	0.887982	0
AHNAK	0.15109	0.255858	62.5335	0.590521	-0.360277	0.662456	0.55697	0.887982	0
TCOF1	-0.445963	0.776536	61.8363	-0.574299	-1.99832	1.10639	0.567849	0.887982	0
SLMAP	-0.300129	0.519372	56.0188	-0.577869	-1.34055	0.74029	0.565668	0.887982	0
EMC2	-0.209202	0.362132	52.1406	-0.577694	-0.935826	0.517423	0.565957	0.887982	0
RBBP7	0.219787	0.382094	51.1652	0.575217	-0.547239	0.986814	0.567666	0.887982	0
H2BC18	-0.252202	0.433379	65.0752	-0.581943	-1.1177	0.613297	0.562615	0.887982	0
HYI	-0.244931	0.420972	52.6349	-0.581822	-1.08943	0.599569	0.563171	0.887982	0
TAF15	0.322845	0.557517	61.8154	0.579077	-0.791681	1.43737	0.564642	0.887982	0
DHRS4	-0.364575	0.626329	60.6097	-0.582083	-1.61716	0.88801	0.56267	0.887982	0
RETN	-0.233741	0.397236	55.3841	-0.588418	-1.0297	0.562214	0.558644	0.887982	0
LIN7C	-0.200166	0.34505	52.1943	-0.580107	-0.892498	0.492166	0.564338	0.887982	0
LSM7	0.285486	0.493914	59.4445	0.578008	-0.702679	1.27365	0.565442	0.887982	0
HDGFL3	-0.391785	0.665705	66.7117	-0.588526	-1.72064	0.937074	0.558167	0.887982	0
PRKCB	-0.235773	0.411418	59.4348	-0.573073	-1.05889	0.587347	0.568757	0.888079	0
PARP9	-0.325377	0.568287	62.5765	-0.572557	-1.46116	0.810405	0.568996	0.888079	0
MUC7	-0.380504	0.663207	61.9664	-0.573734	-1.70625	0.945242	0.568224	0.888079	0
PSIP1	-0.287796	0.504999	61.6537	-0.569894	-1.29739	0.721795	0.57082	0.88872	0
HSPB6	0.286267	0.503489	64.0569	0.568566	-0.71955	1.29208	0.571639	0.889078	0
SERPINB2	-0.341725	0.601306	62.2919	-0.568305	-1.54361	0.860156	0.571871	0.889078	0
HDAC1	-0.174987	0.309695	53.911	-0.565031	-0.795912	0.445937	0.574396	0.889226	0
KANK2	-0.207173	0.366005	59.8484	-0.566038	-0.939331	0.524985	0.573485	0.889226	0
GIGYF2	0.487142	0.862319	66.5192	0.564921	-1.23428	2.20857	0.574028	0.889226	0
TOR1AIP2	-0.288904	0.508837	38.4179	-0.567773	-1.31862	0.740815	0.573493	0.889226	0
PPIL3	-0.262172	0.463421	55.2118	-0.565733	-1.19081	0.666463	0.573868	0.889226	0
ADD3	0.276599	0.48908	57.5843	0.56555	-0.702552	1.25575	0.573897	0.889226	0
USO1	0.157642	0.279129	47.5684	0.564763	-0.403716	0.719	0.574888	0.889404	0
DDB2	-0.300568	0.53312	57.3629	-0.563789	-1.36798	0.766841	0.575095	0.889404	0
MTA2	0.276325	0.492579	56.8058	0.560976	-0.71012	1.26277	0.57702	0.889697	0
PRH1	-0.343746	0.614097	64.8792	-0.559758	-1.57023	0.882734	0.577572	0.889697	0
HMOX1	0.343617	0.611878	53.7984	0.561578	-0.883229	1.57046	0.576735	0.889697	0
PTGS1	0.314008	0.56115	51.2631	0.55958	-0.812407	1.44042	0.578203	0.889697	0
PLOD1	0.286996	0.510684	47.4977	0.561983	-0.740083	1.31407	0.57677	0.889697	0
SPTAN1	-0.157127	0.279678	61.379	-0.561813	-0.716308	0.402054	0.576289	0.889697	0
MAL2	0.210895	0.377288	62.2428	0.558977	-0.543234	0.965024	0.578183	0.889697	0
DNAJB11	-0.265043	0.473972	63.6472	-0.559196	-1.21201	0.681926	0.577991	0.889697	0
WASL	0.249237	0.447466	67.9263	0.556997	-0.643685	1.14216	0.57936	0.889959	0
APOL1	0.252049	0.452845	55.9877	0.556591	-0.655113	1.15921	0.580025	0.889959	0
STAT3	0.200253	0.360215	64.8145	0.555926	-0.519184	0.91969	0.580175	0.889959	0
AGFG1	-0.198754	0.35675	59.0801	-0.557123	-0.912588	0.515081	0.579548	0.889959	0
FBN3	0.249678	0.448673	53.8562	0.556482	-0.649912	1.14927	0.580187	0.889959	0
MTDH	0.20891	0.375361	48.289	0.556558	-0.545686	0.963507	0.580399	0.889959	0
TFG	0.239523	0.431506	54.0464	0.555086	-0.625578	1.10462	0.581126	0.889959	0
VCPIP1	0.25708	0.462803	58.719	0.555485	-0.669079	1.18324	0.580673	0.889959	0
SSR3	0.25084	0.450349	61.044	0.556989	-0.649676	1.15136	0.579571	0.889959	0
DNM1L	-0.268885	0.488559	63.0748	-0.550363	-1.24517	0.7074	0.584014	0.890159	0
ADAM10	0.271429	0.4939	57.2419	0.549561	-0.717499	1.26036	0.584758	0.890159	0
POLR1C	-0.287206	0.522169	58.7304	-0.550026	-1.33216	0.757752	0.584388	0.890159	0
VAV1	-0.633568	1.15424	59.9781	-0.548903	-2.94242	1.67528	0.58511	0.890159	0
NCL	-0.18141	0.327094	38.4118	-0.554611	-0.843345	0.480525	0.582376	0.890159	0
AZU1	0.345529	0.629201	56.0423	0.549155	-0.914892	1.60595	0.585081	0.890159	0
UFM1	-0.223938	0.404637	56.6872	-0.553429	-1.03431	0.586431	0.582146	0.890159	0
UGP2	0.180147	0.326669	46.1042	0.551466	-0.477364	0.837658	0.583977	0.890159	0
DCXR	0.160129	0.290865	63.0252	0.550528	-0.421113	0.741372	0.583904	0.890159	0
PARVA	0.204006	0.37071	63.7998	0.550312	-0.536617	0.94463	0.584027	0.890159	0
TIMM9	0.226507	0.412892	61.9148	0.548587	-0.598875	1.05189	0.585262	0.890159	0
PML	0.481771	0.878769	59.7793	0.548234	-1.27616	2.23971	0.585573	0.890251	0
SERPINB13	0.336236	0.617161	56.0273	0.544811	-0.900073	1.57255	0.588046	0.891723	0
IGKV4-1	0.259057	0.477398	65.5709	0.542643	-0.694215	1.21233	0.589215	0.892812	0
PHF3	0.439501	0.810621	61.6302	0.542178	-1.1811	2.0601	0.589651	0.892812	0
OLFML3	-0.204009	0.374981	40.672	-0.544052	-0.961484	0.553466	0.589376	0.892812	0
KPNA3	-0.290837	0.539591	66.8076	-0.538996	-1.36792	0.786248	0.591682	0.892966	0
CYB5B	-0.234309	0.432906	64.4675	-0.541246	-1.09902	0.6304	0.590203	0.892966	0
TBCA	-0.230027	0.42637	53.1656	-0.5395	-1.08516	0.625101	0.591794	0.892966	0
HNRNPUL2	-0.31658	0.586787	58.1815	-0.539513	-1.49108	0.857925	0.591591	0.892966	0
TATDN1	-0.278725	0.516012	54.5183	-0.540152	-1.31304	0.755592	0.591292	0.892966	0
ATP2A3	0.263377	0.486687	59.7535	0.541164	-0.710224	1.23698	0.590407	0.892966	0
SCIN	0.292277	0.540846	52.6023	0.540408	-0.792714	1.37727	0.591197	0.892966	0
ERBIN	-0.286232	0.530632	43.0571	-0.539418	-1.35631	0.783847	0.592377	0.893339	0
CS	0.131379	0.248943	51.6442	0.527747	-0.368244	0.631003	0.599935	0.894259	0
SCGB2A1	-0.346945	0.65225	60.8129	-0.53192	-1.65128	0.95739	0.596719	0.894259	0
PPBP	-0.202448	0.387282	52.2084	-0.522741	-0.979514	0.574617	0.603366	0.894259	0
ITGAV	0.265935	0.514121	51.85	0.517261	-0.765796	1.29767	0.607174	0.894259	0
STMN1	0.231454	0.433493	50.9848	0.533928	-0.638826	1.10173	0.595712	0.894259	0
RAB6A	0.132889	0.253876	47.2342	0.523441	-0.377777	0.643555	0.603115	0.894259	0
PCMT1	0.157401	0.295267	55.5863	0.533079	-0.434187	0.748988	0.596104	0.894259	0
PSMB5	-0.181904	0.345792	65.6671	-0.526048	-0.872366	0.508559	0.600627	0.894259	0
TMOD1	-0.239017	0.461393	54.6603	-0.518035	-1.1638	0.685764	0.606525	0.894259	0
NAA10	-0.217912	0.407789	60.3578	-0.534374	-1.03351	0.597688	0.595046	0.894259	0
RPL5	0.184721	0.35529	48.3167	0.519916	-0.529516	0.898957	0.605496	0.894259	0
GNPDA1	-0.328578	0.634145	57.6196	-0.518143	-1.59813	0.940979	0.606343	0.894259	0
GMPS	-0.239934	0.453917	55.7484	-0.528586	-1.14933	0.669461	0.599191	0.894259	0
LRBA	0.242846	0.46092	56.5031	0.526873	-0.680305	1.166	0.600344	0.894259	0
NDUFA6	-0.266215	0.515531	62.3724	-0.516391	-1.29663	0.764194	0.607408	0.894259	0
SNRPE	-0.210744	0.40001	65.1449	-0.526848	-1.00958	0.588096	0.600089	0.894259	0
RPS24	0.263461	0.500124	62.514	0.52679	-0.73611	1.26303	0.600203	0.894259	0
RPS27A	-0.0745094	0.14122	66.5756	-0.527614	-0.356418	0.207399	0.599521	0.894259	0
ACTG1	0.156509	0.30248	53.8069	0.517418	-0.449977	0.762994	0.606985	0.894259	0
COL10A1	-0.36479	0.70622	59.0411	-0.516539	-1.77791	1.04833	0.607408	0.894259	0
SELENBP1	-0.110393	0.211297	53.1416	-0.522456	-0.534175	0.313388	0.603525	0.894259	0
NONO	-0.141854	0.269812	51.2586	-0.525751	-0.683459	0.39975	0.601328	0.894259	0
RSU1	0.226901	0.434244	54.1339	0.52252	-0.643656	1.09746	0.60344	0.894259	0
P3H1	0.279641	0.529644	56.6275	0.527979	-0.781104	1.34039	0.599577	0.894259	0
ATP5F1EP2	-0.266912	0.499422	61.8194	-0.534441	-1.2653	0.731477	0.594954	0.894259	0
GOLGA1	0.443238	0.856909	65.4029	0.517252	-1.26793	2.1544	0.606725	0.894259	0
VAT1	0.159657	0.300995	68.3173	0.530431	-0.440918	0.760232	0.597533	0.894259	0
PHB2	0.0767059	0.143159	62.328	0.535811	-0.209434	0.362846	0.593996	0.894259	0
PBDC1	-0.21146	0.401397	59.747	-0.52681	-1.01444	0.591523	0.600276	0.894259	0
UNC45A	0.289125	0.551231	49.8695	0.524508	-0.818126	1.39638	0.602249	0.894259	0
MMRN2	0.236216	0.445309	56.7842	0.530454	-0.655573	1.128	0.597865	0.894259	0
PLEKHF2	0.224462	0.426942	51.3414	0.525744	-0.632521	1.08145	0.60133	0.894259	0
SFXN1	-0.244315	0.471266	51.3852	-0.518422	-1.19025	0.701619	0.606389	0.894259	0
SLC25A13	-0.211785	0.405378	58.0448	-0.522439	-1.02322	0.599653	0.603353	0.894259	0
PRR12	-0.275593	0.53074	63.3146	-0.519263	-1.33609	0.784902	0.605388	0.894259	0
ERGIC3	0.198422	0.381412	54.6869	0.520229	-0.566044	0.962887	0.605004	0.894259	0
NEU2	-0.308237	0.580438	62.373	-0.531043	-1.46838	0.851904	0.597275	0.894259	0
ACSL3	-0.242583	0.470256	58.6693	-0.515854	-1.18367	0.698507	0.607895	0.894363	0
APOC3	-0.191193	0.377887	56.7196	-0.505953	-0.94798	0.565594	0.614851	0.894643	0
FTH1	0.223945	0.442796	52.9413	0.505752	-0.664214	1.1121	0.61513	0.894643	0
CAT	0.108152	0.213948	60.6714	0.505506	-0.319711	0.536015	0.615035	0.894643	0
ATP1B1	0.216847	0.426623	53.9106	0.508288	-0.638513	1.07221	0.613325	0.894643	0
CD55	0.258275	0.504673	56.8188	0.511768	-0.752384	1.26893	0.610797	0.894643	0
ACP5	0.236767	0.463428	57.9426	0.510904	-0.690904	1.16444	0.611359	0.894643	0
ITIH1	-0.209507	0.407645	55.4513	-0.513945	-1.0263	0.607282	0.609333	0.894643	0
OSBP	0.252526	0.498741	59.993	0.506328	-0.745107	1.25016	0.614482	0.894643	0
MATR3	-0.215012	0.421741	48.3937	-0.509821	-1.0628	0.632776	0.612494	0.894643	0
RAB7A	0.191641	0.376285	42.6882	0.509296	-0.567372	0.950653	0.613167	0.894643	0
SLC25A1	-0.264987	0.522186	58.9966	-0.507457	-1.30988	0.779907	0.613726	0.894643	0
IST1	-0.165665	0.325525	55.3247	-0.508915	-0.817945	0.486616	0.612835	0.894643	0
HNRNPH2	0.273074	0.533614	60.3346	0.511746	-0.79419	1.34034	0.610697	0.894643	0
PPP2R2A	-0.275402	0.544144	60.4651	-0.506119	-1.36368	0.812877	0.614614	0.894643	0
SLC25A3	0.137016	0.268376	65.1023	0.510537	-0.398952	0.672983	0.611402	0.894643	0
GOLGB1	0.244478	0.481362	59.0151	0.507887	-0.71872	1.20768	0.613425	0.894643	0
AAK1	0.392872	0.765427	68.161	0.513272	-1.13445	1.92019	0.609421	0.894643	0
NCCRP1	-0.222377	0.439828	57.5196	-0.505599	-1.10294	0.658191	0.61507	0.894643	0
GOLGA5	0.229023	0.444762	57.9549	0.514933	-0.661281	1.11933	0.608558	0.894643	0
MTARC2	0.191042	0.375676	61.5985	0.508528	-0.560021	0.942105	0.612899	0.894643	0
PTER	0.225364	0.44508	50.6549	0.506344	-0.668319	1.11905	0.614812	0.894643	0
IGHD	0.225205	0.448109	54.2475	0.502568	-0.673106	1.12352	0.617302	0.895604	0
PIP	-0.310105	0.61545	62.738	-0.503867	-1.54008	0.919875	0.61612	0.895604	0
MRPL12	-0.334216	0.664543	48.3787	-0.502925	-1.6701	1.00167	0.617299	0.895604	0
H2AC6	-0.382231	0.760305	66.2241	-0.502734	-1.90013	1.13567	0.616819	0.895604	0
ACTN2	-0.238329	0.475775	54.7807	-0.500929	-1.19189	0.715231	0.618428	0.896261	0
VWA8	0.398959	0.808612	65.2464	0.493387	-1.21584	2.01375	0.623396	0.897125	0
IGKV1D-33	0.274024	0.55062	64.677	0.497665	-0.825744	1.37379	0.620408	0.897125	0
HNRNPA1	0.0843354	0.170701	58.7175	0.494053	-0.257271	0.425942	0.623112	0.897125	0
JUP	0.194863	0.392074	53.2649	0.497007	-0.591446	0.981172	0.62123	0.897125	0
HBG2	0.333896	0.671212	52.8873	0.497453	-1.01245	1.68024	0.620932	0.897125	0
PABPC4	0.257823	0.521082	65.3213	0.494783	-0.782754	1.2984	0.622413	0.897125	0
TRA2A	-0.164849	0.333918	58.309	-0.493681	-0.833184	0.503486	0.623386	0.897125	0
SEC23B	0.186476	0.376532	53.0913	0.495245	-0.568722	0.941673	0.622471	0.897125	0
PDE4DIP	0.340804	0.688102	63.1669	0.495281	-1.03419	1.71579	0.622121	0.897125	0
COL12A1	-0.409793	0.821501	64.4945	-0.498834	-2.05069	1.2311	0.619593	0.897125	0
FAM120A	0.18499	0.37371	66.379	0.495011	-0.561066	0.931047	0.622227	0.897125	0
MRC2	0.224342	0.453937	50.4409	0.494213	-0.68722	1.1359	0.623301	0.897125	0
WASF2	0.221654	0.45002	52.4789	0.492542	-0.681182	1.12449	0.624391	0.898193	0
DCAF1	-0.228222	0.464069	56.752	-0.491784	-1.15759	0.701148	0.624769	0.898373	0
CLPX	0.426411	0.871703	64.637	0.48917	-1.31469	2.16751	0.626377	0.899958	0
CTNND1	0.177577	0.363036	45.1493	0.489144	-0.553548	0.908703	0.627107	0.900337	0
ARAF	0.21468	0.440003	55.0922	0.487907	-0.667072	1.09643	0.627552	0.900337	0
RBM4	-0.281956	0.577942	53.1576	-0.487862	-1.44108	0.877168	0.627654	0.900337	0
SEC16A	-0.273434	0.572023	57.4098	-0.478012	-1.41871	0.871845	0.634457	0.900551	0
EPB41L2	-0.218842	0.459531	58.0951	-0.47623	-1.13866	0.700976	0.635697	0.900551	0
EEF1B2	0.161111	0.339121	52.6819	0.475084	-0.519175	0.841397	0.636691	0.900551	0
PRSS3	-0.449458	0.926726	66.0091	-0.484996	-2.29972	1.40081	0.629285	0.900551	0
CBX5	0.251004	0.520943	59.966	0.481827	-0.791049	1.29306	0.631683	0.900551	0
BCAP31	0.144124	0.303703	56.8695	0.474558	-0.46406	0.752309	0.63692	0.900551	0
SUCLG1	-0.191809	0.395961	54.5688	-0.484413	-0.985474	0.601856	0.630031	0.900551	0
TMEM33	0.235795	0.491174	63.1827	0.480064	-0.745683	1.21727	0.63284	0.900551	0
UBE2N	-0.0938374	0.196784	66.7476	-0.476855	-0.486647	0.298972	0.635023	0.900551	0
SNRPD1	-0.176533	0.364344	54.2383	-0.484524	-0.906926	0.553859	0.629965	0.900551	0
H4C1	-0.108288	0.223421	57.9668	-0.484683	-0.555519	0.338943	0.629728	0.900551	0
HNRNPD	-0.079686	0.164627	59.3659	-0.484039	-0.409062	0.24969	0.630139	0.900551	0
PPP2R5E	-0.350103	0.725146	65.9927	-0.482803	-1.79791	1.0977	0.630833	0.900551	0
SYVN1	0.222959	0.464061	59.5379	0.480452	-0.70545	1.15137	0.632667	0.900551	0
MZB1	0.272387	0.56956	41.6837	0.47824	-0.877291	1.42206	0.634978	0.900551	0
TRIM2	-0.282809	0.582219	59.4329	-0.485744	-1.44765	0.882032	0.628935	0.900551	0
PANK4	0.224671	0.470625	56.8542	0.477388	-0.717792	1.16713	0.634916	0.900551	0
KIAA1522	-0.218794	0.449081	53.7653	-0.487204	-1.11924	0.681648	0.628094	0.900551	0
NXF1	-0.214583	0.451791	58.624	-0.474961	-1.11874	0.68957	0.63658	0.900551	0
SEPTIN9	-0.224282	0.471816	57.9846	-0.475359	-1.16873	0.720165	0.636317	0.900551	0
RTRAF	-0.212769	0.447903	63.3138	-0.475032	-1.10775	0.682208	0.636399	0.900551	0
AFG3L2	-0.145706	0.306703	54.9484	-0.47507	-0.760365	0.468954	0.63662	0.900551	0
AASS	-0.41548	0.876809	57.5035	-0.473855	-2.17093	1.33997	0.637398	0.900869	0
THBS1	-0.224965	0.475017	54.7013	-0.473594	-1.17704	0.727107	0.637674	0.900901	0
KRT13	0.154242	0.326195	61.3228	0.472851	-0.497956	0.80644	0.637998	0.901002	0
CLIC1	0.0562328	0.119539	62.5893	0.470414	-0.182678	0.295143	0.639694	0.90119	0
RAB5A	-0.151817	0.321217	49.4757	-0.47263	-0.797169	0.493535	0.638555	0.90119	0
AHCY	0.0532312	0.113326	66.8772	0.469716	-0.172977	0.279439	0.640086	0.90119	0
SSR1	0.180699	0.384224	56.0425	0.470296	-0.588981	0.95038	0.639969	0.90119	0
WDR5	-0.228281	0.486367	63.8065	-0.46936	-1.19997	0.743405	0.640412	0.90119	0
FAHD1	0.3206	0.682914	62.4956	0.469459	-1.04431	1.68551	0.640376	0.90119	0
HEBP1	-0.246699	0.523062	60.7334	-0.471645	-1.29272	0.799321	0.63887	0.90119	0
AHSG	0.251548	0.538817	64.0665	0.466852	-0.824841	1.32794	0.642189	0.901772	0
GNAI2	-0.0560088	0.119712	52.8172	-0.467863	-0.29614	0.184122	0.641807	0.901772	0
ATP5PO	-0.0968744	0.207212	57.0894	-0.467514	-0.511795	0.318046	0.641912	0.901772	0
CLPP	0.241251	0.516633	62.0808	0.466967	-0.791458	1.27396	0.642158	0.901772	0
VAPA	-0.188445	0.403498	59.5423	-0.467029	-0.995688	0.618798	0.642184	0.901772	0
CORO7	-0.122813	0.263797	60.9451	-0.465558	-0.650317	0.404691	0.643191	0.901905	0
CNIH4	-0.222822	0.479258	58.3873	-0.464931	-1.18203	0.736382	0.64371	0.901905	0
ITGB4	0.208121	0.448653	64.3091	0.463879	-0.688084	1.10433	0.644301	0.901929	0
MAPK1	0.0777882	0.1676	63.8893	0.464129	-0.257043	0.41262	0.644133	0.901929	0
STXBP3	0.207673	0.448909	58.4405	0.462618	-0.690772	1.10612	0.645356	0.902078	0
MT-CO2	0.159545	0.346305	45.5223	0.460707	-0.537728	0.856818	0.647203	0.90253	0
PSMB2	0.128379	0.278397	59.2892	0.461138	-0.428635	0.685394	0.646387	0.90253	0
FUBP1	-0.106593	0.231044	50.4491	-0.461355	-0.570557	0.35737	0.646527	0.90253	0
XRN2	0.329545	0.716361	66.3954	0.460027	-1.10056	1.75965	0.647	0.90253	0
VAPB	-0.227576	0.496324	61.2482	-0.458522	-1.21996	0.764804	0.6482	0.902576	0
COX6B1	-0.223345	0.489608	50.3726	-0.456171	-1.20657	0.759882	0.650228	0.902576	0
CCT6A	-0.143812	0.315607	51.1161	-0.455667	-0.777384	0.489761	0.650559	0.902576	0
CAPZA2	0.0850307	0.186582	54.0167	0.455728	-0.289041	0.459103	0.650412	0.902576	0
SMARCB1	-0.194243	0.426265	45.3831	-0.455686	-1.05258	0.664098	0.650789	0.902576	0
SNTB2	-0.231557	0.507627	42.6832	-0.456155	-1.2555	0.792391	0.650591	0.902576	0
PDIA5	0.205148	0.450871	58.8924	0.455004	-0.697077	1.10737	0.650779	0.902576	0
COPS6	0.225156	0.492468	55.8482	0.457199	-0.761435	1.21175	0.649301	0.902576	0
VPS36	-0.25874	0.568344	62.714	-0.455252	-1.39459	0.877106	0.6505	0.902576	0
UBA3	-0.195025	0.428405	59.3947	-0.455234	-1.05214	0.662093	0.650601	0.902576	0
TNS1	-0.201683	0.442866	64.8002	-0.455403	-1.0862	0.682833	0.650341	0.902576	0
EIF3K	-0.169379	0.369288	58.3925	-0.458663	-0.908483	0.569726	0.648179	0.902576	0
SOD2	0.147909	0.326163	62.8368	0.453483	-0.503909	0.799727	0.651763	0.903223	0
PAICS	0.210526	0.464989	60.5849	0.452754	-0.719406	1.14046	0.652343	0.903267	0
CD109	0.262001	0.57952	61.1103	0.4521	-0.896778	1.42078	0.652797	0.903267	0
PANK2	-0.201178	0.443123	41.0967	-0.454001	-1.09602	0.693662	0.652216	0.903267	0
SF3A1	-0.153309	0.338921	42.2841	-0.452344	-0.837142	0.530524	0.653333	0.903638	0
ZW10	-0.227782	0.512399	64.0057	-0.44454	-1.25141	0.795851	0.658152	0.904371	0
PRSS2	-0.521496	1.17786	66.4591	-0.44275	-2.87286	1.82987	0.659385	0.904371	0
CTSL	0.180261	0.40773	61.2978	0.442108	-0.634966	0.995488	0.659967	0.904371	0
PBLD	-0.284969	0.633512	63.0815	-0.449824	-1.55091	0.980972	0.654379	0.904371	0
CYP27A1	0.210913	0.476688	52.8293	0.442456	-0.745273	1.1671	0.659965	0.904371	0
AKAP12	-0.199588	0.448847	61.3143	-0.444668	-1.09702	0.697844	0.658125	0.904371	0
GBE1	0.210312	0.468136	64.956	0.449254	-0.724632	1.14526	0.654744	0.904371	0
SSBP1	0.181015	0.403501	62.16	0.448612	-0.625531	0.987562	0.655272	0.904371	0
PKP1	0.195755	0.442192	48.4768	0.442693	-0.693106	1.08462	0.659957	0.904371	0
GPNMB	-0.266253	0.593884	67.2579	-0.448324	-1.45157	0.919062	0.65536	0.904371	0
CPSF6	-0.127316	0.285793	52.4338	-0.445485	-0.700688	0.446056	0.657803	0.904371	0
PLBD1	-0.291732	0.655343	59.8103	-0.44516	-1.6027	1.01923	0.657811	0.904371	0
APOOL	0.187231	0.422595	57.6066	0.44305	-0.658808	1.03327	0.659389	0.904371	0
SDF4	0.221686	0.497614	63.7871	0.445497	-0.772477	1.21585	0.657469	0.904371	0
VPS29	0.231474	0.523432	60.9737	0.442223	-0.815203	1.27815	0.659892	0.904371	0
PABPC1	-0.112371	0.2551	64.8245	-0.440498	-0.621866	0.397124	0.661042	0.905495	0
PRPH	-0.372075	0.845962	44.3984	-0.439825	-2.07657	1.33242	0.662198	0.90638	0
GNAI3	-0.159681	0.364571	57.997	-0.437999	-0.88945	0.570087	0.663014	0.906941	0
EIF6	-0.220217	0.503312	67.5969	-0.437536	-1.22467	0.784235	0.663117	0.906941	0
CDC5L	0.204147	0.469077	61.592	0.43521	-0.733649	1.14194	0.664932	0.908374	0
SCAMP1	-0.201138	0.469198	57.6717	-0.428684	-1.14045	0.738179	0.66975	0.909228	0
RAD21	-0.269332	0.644803	63.6236	-0.417697	-1.55762	1.01896	0.677575	0.909228	0
UFL1	0.131799	0.309584	50.2459	0.42573	-0.489943	0.753541	0.672123	0.909228	0
CLDN1	0.210831	0.504332	65.4343	0.418041	-0.796262	1.21792	0.677286	0.909228	0
IGLV3-19	0.210382	0.490144	61.4822	0.429226	-0.769565	1.19033	0.669259	0.909228	0
FH	-0.0766545	0.179818	52.6243	-0.42629	-0.437383	0.284074	0.671635	0.909228	0
C7	0.199114	0.459198	65.7237	0.433612	-0.717777	1.116	0.66599	0.909228	0
SFTPC	0.219616	0.516716	63.5245	0.425022	-0.812792	1.25202	0.672257	0.909228	0
TSPAN8	-0.184339	0.438243	62.9483	-0.420632	-1.06011	0.691434	0.675457	0.909228	0
ITIH2	0.176104	0.410823	66.1703	0.42866	-0.644092	0.9963	0.669563	0.909228	0
PSMB6	0.124637	0.291068	58.813	0.428208	-0.457827	0.707101	0.670064	0.909228	0
MAT2A	0.173361	0.408938	59.1078	0.423929	-0.644892	0.991613	0.673157	0.909228	0
IDH2	-0.139325	0.332866	46.1258	-0.418562	-0.8093	0.53065	0.677479	0.909228	0
SRP54	0.244231	0.579238	60.9249	0.421641	-0.914056	1.40252	0.674771	0.909228	0
RPS29	0.22393	0.518062	61.2395	0.432246	-0.811917	1.25978	0.667081	0.909228	0
PTK2	0.195902	0.466266	55.0527	0.420151	-0.738496	1.1303	0.67601	0.909228	0
STK3	0.16547	0.392649	63.393	0.421419	-0.619081	0.950021	0.674874	0.909228	0
SKIC2	0.172525	0.412581	61.3518	0.41816	-0.652387	0.997437	0.67729	0.909228	0
SYPL1	0.171073	0.398641	59.4838	0.429141	-0.62647	0.968617	0.669371	0.909228	0
NADK2	0.175253	0.416439	54.8454	0.420836	-0.659362	1.00987	0.675519	0.909228	0
SCD5	0.164037	0.386241	58.7806	0.424701	-0.60889	0.936964	0.672605	0.909228	0
SMAP1	0.140177	0.323933	49.907	0.432733	-0.510493	0.790846	0.667073	0.909228	0
SNF8	-0.201703	0.474797	65.5244	-0.424819	-1.14979	0.746388	0.67236	0.909228	0
CLIC6	-0.211588	0.489903	58.8292	-0.431898	-1.19194	0.768766	0.667395	0.909228	0
TRIR	-0.218744	0.506221	48.8412	-0.432112	-1.23612	0.798628	0.667562	0.909228	0
ADNP	0.214673	0.511693	54.5055	0.419535	-0.810991	1.24034	0.676474	0.909228	0
TMEM245	-0.203313	0.482651	63.1125	-0.421243	-1.16778	0.761153	0.675009	0.909228	0
APMAP	0.146463	0.348009	49.6668	0.42086	-0.552649	0.845576	0.675673	0.909228	0
GPRC5C	0.317548	0.743486	53.4368	0.427106	-1.17341	1.80851	0.671018	0.909228	0
TRMT112	0.16513	0.387219	55.2907	0.426451	-0.610782	0.941043	0.671435	0.909228	0
TMED7	0.182135	0.427993	64.7636	0.425555	-0.672687	1.03696	0.671843	0.909228	0
COBLL1	0.195308	0.468041	64.9391	0.417287	-0.739452	1.13007	0.677845	0.909248	0
CCDC22	0.19117	0.458661	57.9693	0.416801	-0.726949	1.10929	0.678363	0.909367	0
LASP1	-0.0734178	0.177178	60.0375	-0.414374	-0.427821	0.280986	0.680077	0.90984	0
SLC25A5	0.0707974	0.171657	56.5013	0.412434	-0.273006	0.414601	0.681582	0.911167	0
XPNPEP1	0.189242	0.458943	60.6008	0.412343	-0.728594	1.10708	0.681543	0.911167	0
ALG5	0.223976	0.544458	52.613	0.411373	-0.868257	1.31621	0.68247	0.912012	0
TOR1A	0.169898	0.414305	62.0598	0.410078	-0.658271	0.998066	0.683161	0.912493	0
APOD	0.167179	0.408119	65.4257	0.409633	-0.64779	0.982148	0.683413	0.912493	0
IDH3G	0.234741	0.573715	60.9569	0.409159	-0.91249	1.38197	0.683857	0.912493	0
SUPT16H	-0.181478	0.443365	67.0494	-0.409319	-1.06643	0.703471	0.68361	0.912493	0
OPA1	-0.170128	0.416675	58.2304	-0.4083	-1.00412	0.663867	0.684551	0.913077	0
QARS1	-0.178774	0.438857	61.1692	-0.407362	-1.05627	0.698727	0.685164	0.91321	0
MYDGF	0.161601	0.396171	52.4443	0.407906	-0.633214	0.956416	0.685003	0.91321	0
GOLGA2	-0.201417	0.496036	58.6988	-0.406054	-1.19409	0.791254	0.686179	0.913406	0
EIF4G2	0.185689	0.459042	61.5509	0.404513	-0.732057	1.10343	0.687238	0.913885	0
CLTC	-0.0756258	0.187755	54.5114	-0.40279	-0.451971	0.300719	0.688678	0.913885	0
ARFGAP2	0.162518	0.402141	52.3802	0.404133	-0.644297	0.969333	0.687761	0.913885	0
SNX12	0.242316	0.602254	64.6155	0.402349	-0.960603	1.44524	0.688755	0.913885	0
CASK	-0.237456	0.591637	53.9731	-0.401354	-1.42363	0.948719	0.689744	0.914365	0
PYCR3	-0.187534	0.4678	61.7758	-0.400885	-1.12272	0.747653	0.689888	0.914365	0
KLC2	-0.29283	0.72998	59.9023	-0.401148	-1.75306	1.1674	0.689739	0.914365	0
MYADM	0.171913	0.429752	62.088	0.400028	-0.687125	1.03095	0.690509	0.914465	0
ISYNA1	-0.183765	0.45947	55.2609	-0.39995	-1.10447	0.736936	0.690735	0.914465	0
DDX17	-0.104086	0.261294	66.7677	-0.398347	-0.625665	0.417493	0.691645	0.915255	0
DNAJC7	-0.138786	0.348235	52.5556	-0.398541	-0.837394	0.559823	0.691846	0.915255	0
IPO7	-0.179006	0.450706	56.9594	-0.397169	-1.08154	0.723531	0.692728	0.91608	0
SPTBN2	-0.380172	0.962872	62.9998	-0.394832	-2.30432	1.54397	0.694301	0.916901	0
PLRG1	-0.167645	0.424875	58.1123	-0.394575	-1.01809	0.682799	0.694601	0.916901	0
IGHV3-9	-0.186262	0.478932	55.2371	-0.388912	-1.14597	0.773446	0.698837	0.916901	0
TCP1	-0.0539879	0.137491	62.3308	-0.392664	-0.3288	0.220824	0.695907	0.916901	0
SYNJ2BP	0.194474	0.491481	59.195	0.39569	-0.78891	1.17786	0.693756	0.916901	0
PCDH1	-0.189746	0.485203	49.4579	-0.391065	-1.16457	0.785078	0.697429	0.916901	0
FHL2	0.184168	0.471159	49.558	0.390882	-0.762392	1.13073	0.69756	0.916901	0
LAMA3	0.219509	0.560143	65.0276	0.39188	-0.899165	1.33818	0.696428	0.916901	0
THNSL1	-0.2753	0.706767	65.8333	-0.389519	-1.68647	1.13587	0.698149	0.916901	0
DOCK2	-0.215553	0.548549	64.8722	-0.392952	-1.31112	0.880016	0.695643	0.916901	0
RAD50	-0.257337	0.653654	61.132	-0.39369	-1.56434	1.04967	0.69518	0.916901	0
TRIM56	-0.185949	0.471934	57.6282	-0.394016	-1.13076	0.758858	0.695024	0.916901	0
NCOA5	-0.293465	0.755154	66.465	-0.388617	-1.80098	1.21405	0.698802	0.916901	0
DFFA	-0.126298	0.331219	53.7548	-0.381314	-0.790421	0.537825	0.704474	0.917373	0
MFN2	0.38078	1.00767	52.5204	0.377882	-1.64078	2.40234	0.707041	0.917373	0
PGLS	0.152438	0.399004	60.0559	0.382045	-0.645675	0.95055	0.703777	0.917373	0
DDAH2	0.161825	0.424226	60.9871	0.381459	-0.686472	1.01012	0.704189	0.917373	0
PSMA1	-0.0735724	0.195287	62.0799	-0.37674	-0.463936	0.316791	0.707652	0.917373	0
IARS1	-0.243414	0.637078	57.1596	-0.382079	-1.51906	1.03224	0.70382	0.917373	0
UBE2D3	-0.185987	0.492474	65.3822	-0.377657	-1.16942	0.797443	0.706908	0.917373	0
MIX23	-0.135653	0.353312	55.5731	-0.383946	-0.843541	0.572236	0.702484	0.917373	0
HS1BP3	0.141181	0.371364	61.8117	0.38017	-0.601209	0.883572	0.705122	0.917373	0
KRT80	0.143577	0.374798	55.2759	0.383079	-0.607451	0.894605	0.70313	0.917373	0
AGTRAP	-0.146639	0.380237	52.0125	-0.385651	-0.909637	0.616359	0.701328	0.917373	0
CAND1	0.182122	0.481564	50.995	0.37819	-0.784659	1.1489	0.706859	0.917373	0
PLD3	0.254159	0.668619	65.8904	0.380125	-1.08082	1.58914	0.705075	0.917373	0
SUMF2	0.134528	0.347376	52.826	0.387269	-0.562274	0.831331	0.700113	0.917373	0
GBF1	-0.204724	0.529847	62.1221	-0.386383	-1.26383	0.854384	0.700533	0.917373	0
GCDH	-0.161199	0.423271	41.3516	-0.380841	-1.01579	0.693394	0.705271	0.917373	0
CHMP4A	-0.17917	0.46181	32.5081	-0.387973	-1.11927	0.76093	0.700565	0.917373	0
GLOD4	0.210548	0.559109	56.6748	0.376577	-0.909188	1.33028	0.707894	0.917373	0
NCKAP1	-0.211765	0.561133	62.9982	-0.377388	-1.3331	0.909571	0.707154	0.917373	0
YTHDF2	-0.150208	0.397253	52.0163	-0.378117	-0.947348	0.646932	0.706882	0.917373	0
ERP29	0.148204	0.395026	63.7748	0.375175	-0.641005	0.937413	0.708775	0.91818	0
CILP	0.243648	0.654496	44.0622	0.372268	-1.07535	1.56265	0.711478	0.918438	0
HPGD	-0.197197	0.529261	56.7907	-0.37259	-1.25711	0.862713	0.71084	0.918438	0
YLPM1	-0.23137	0.620526	61.991	-0.37286	-1.47179	1.00905	0.710524	0.918438	0
DDX39B	-0.104216	0.278642	42.6085	-0.374013	-0.6663	0.457869	0.710249	0.918438	0
DYNC1H1	0.113022	0.302853	51.9292	0.373191	-0.494717	0.720761	0.710526	0.918438	0
EIF4A2	-0.260269	0.696803	58.7279	-0.373519	-1.65471	1.13417	0.710107	0.918438	0
CCDC57	-0.150197	0.401042	54.4226	-0.374517	-0.954094	0.6537	0.709475	0.918438	0
TM9SF4	0.194594	0.523894	63.0272	0.371438	-0.852316	1.2415	0.711557	0.918438	0
ILVBL	0.170216	0.460138	61.458	0.369923	-0.749749	1.09018	0.712711	0.919261	0
SSRP1	0.222268	0.60075	65.4797	0.369985	-0.977346	1.42188	0.712588	0.919261	0
MMP23B	-0.296821	0.835558	63.5017	-0.355237	-1.96629	1.37265	0.723589	0.920031	0
SEC24B	-0.144561	0.404245	49.487	-0.357608	-0.95672	0.667597	0.722157	0.920031	0
DEK	-0.25345	0.701451	53.2412	-0.361322	-1.66023	1.15333	0.719289	0.920031	0
GLRX	-0.256827	0.70717	62.9291	-0.363177	-1.67002	1.15637	0.71769	0.920031	0
ANP32A	0.143961	0.406672	57.5865	0.353999	-0.670205	0.958128	0.724632	0.920031	0
FNTA	-0.37231	1.01916	63.433	-0.36531	-2.40867	1.66405	0.716095	0.920031	0
CPT1A	0.137526	0.37994	61.5824	0.361968	-0.622066	0.897119	0.718615	0.920031	0
RAN	-0.0981242	0.277268	54.1372	-0.353897	-0.653981	0.457732	0.724791	0.920031	0
CSNK2A1	0.211595	0.580624	63.8916	0.364427	-0.948372	1.37156	0.716743	0.920031	0
GOLGA3	0.27349	0.774698	66.3245	0.353028	-1.2731	1.82008	0.725187	0.920031	0
RBBP4	0.0864335	0.238091	50.2719	0.363026	-0.391723	0.56459	0.718107	0.920031	0
MRPL58	0.184176	0.515771	52.4284	0.357088	-0.850594	1.21895	0.722459	0.920031	0
MAP7	-0.310612	0.845888	46.6801	-0.367202	-2.01263	1.3914	0.715128	0.920031	0
TRIM71	-0.404684	1.10682	55.7767	-0.365626	-2.62211	1.81275	0.716027	0.920031	0
KRT79	0.358026	0.990658	56.641	0.361403	-1.626	2.34206	0.719143	0.920031	0
EPM2AIP1	0.165573	0.463276	49.6706	0.357396	-0.765097	1.09624	0.722309	0.920031	0
GADD45GIP1	-0.148607	0.408926	42.6432	-0.363409	-0.973484	0.676269	0.718095	0.920031	0
ZC3H15	0.165734	0.468225	58.9415	0.353962	-0.771201	1.10267	0.72463	0.920031	0
NUDCD2	-0.142079	0.386895	55.0948	-0.36723	-0.917405	0.633246	0.714855	0.920031	0
CCDC180	-0.193336	0.538609	60.5094	-0.358954	-1.27053	0.883855	0.720879	0.920031	0
PFDN2	0.150299	0.424935	66.7101	0.353699	-0.697942	0.998539	0.72468	0.920031	0
GMPPB	0.148736	0.407364	67.0608	0.365119	-0.664353	0.961825	0.716172	0.920031	0
BBS7	-0.191326	0.542789	57.5946	-0.352487	-1.278	0.895348	0.72576	0.920072	0
HEXB	0.147456	0.41863	37.5124	0.352234	-0.700379	0.99529	0.726634	0.920852	0
EIF3H	-0.184327	0.528989	65.6237	-0.348452	-1.2406	0.871947	0.728616	0.921134	0
VAMP5	0.135738	0.387608	55.7235	0.350193	-0.64082	0.912296	0.727514	0.921134	0
FABP4	0.157954	0.452349	57.0515	0.349186	-0.747841	1.06375	0.728235	0.921134	0
AP2B1	0.114416	0.329672	62.8206	0.34706	-0.544418	0.77325	0.729706	0.921134	0
S100A12	-0.152397	0.438388	49.4477	-0.347631	-1.03317	0.728375	0.729593	0.921134	0
PLP2	-0.107039	0.30781	61.8817	-0.347743	-0.722365	0.508287	0.729213	0.921134	0
MRPL1	0.171224	0.488705	61.1443	0.350363	-0.805955	1.1484	0.72727	0.921134	0
SNX6	0.173368	0.501994	64.664	0.345359	-0.829283	1.17602	0.730946	0.922044	0
ARFIP1	0.175999	0.51132	48.1013	0.344206	-0.852022	1.20402	0.732192	0.922416	0
BLOC1S2	0.128895	0.376524	60.5347	0.342329	-0.624129	0.881919	0.733289	0.923035	0
HIGD1A	-0.135361	0.395057	51.1866	-0.342636	-0.928401	0.657679	0.733275	0.923035	0
CUTA	0.223135	0.653748	59.6452	0.341316	-1.08472	1.53099	0.734065	0.923229	0
RP2	0.15976	0.469072	60.9547	0.340587	-0.778222	1.09774	0.734586	0.923229	0
GYG1	-0.128846	0.378008	46.7168	-0.340855	-0.889422	0.63173	0.734741	0.923229	0
RPL29	0.086168	0.252663	53.1426	0.341039	-0.420579	0.592914	0.734419	0.923229	0
GPD1L	0.134516	0.395588	47.0369	0.340041	-0.661289	0.930321	0.73534	0.923329	0
PRDX1	0.0363612	0.108683	59.4233	0.334561	-0.181081	0.253804	0.739134	0.925901	0
ECH1	-0.105593	0.315102	42.0562	-0.335106	-0.741469	0.530284	0.739211	0.925901	0
HSDL2	-0.105116	0.313482	49.9062	-0.335319	-0.734792	0.524559	0.73879	0.925901	0
SH3KBP1	0.266884	0.797978	61.5386	0.334451	-1.32849	1.86226	0.739177	0.925901	0
BOK	-0.145079	0.433023	63.2183	-0.335037	-1.01035	0.720191	0.738707	0.925901	0
TOMM20	0.0945685	0.283208	60.1114	0.333919	-0.47191	0.661047	0.739603	0.926066	0
PKN2	0.136557	0.409825	66.1972	0.333209	-0.68164	0.954754	0.74003	0.926087	0
H2AZ1	-0.129268	0.389223	61.5682	-0.332118	-0.907422	0.648886	0.740928	0.926747	0
CLEC3B	-0.158899	0.483592	61.4361	-0.32858	-1.12576	0.807964	0.743591	0.927328	0
SP100	0.144459	0.437155	47.8957	0.330453	-0.73455	1.02347	0.742499	0.927328	0
RECQL	-0.287172	0.873354	64.509	-0.328815	-2.03163	1.45729	0.743361	0.927328	0
LRP1	0.341153	1.03875	62.5749	0.328425	-1.73491	2.41721	0.743687	0.927328	0
NEDD8	0.118325	0.357788	58.9064	0.330714	-0.597631	0.834281	0.742034	0.927328	0
NPLOC4	-0.152796	0.462754	68.9865	-0.330188	-1.07597	0.770376	0.742259	0.927328	0
MRPL39	-0.379795	1.15695	66.2795	-0.328274	-2.68953	1.92994	0.74374	0.927328	0
PALM	-0.14523	0.446019	58.0343	-0.325614	-1.03802	0.747563	0.745887	0.928378	0
CAST	-0.147378	0.452486	62.1306	-0.325708	-1.05185	0.75709	0.74574	0.928378	0
RNPEP	-0.124161	0.38049	50.2112	-0.32632	-0.888319	0.639996	0.745539	0.928378	0
UPP1	0.212247	0.652449	51.1967	0.325308	-1.09748	1.52197	0.746274	0.928534	0
DHX15	-0.110792	0.342551	43.5451	-0.323432	-0.801361	0.579778	0.747916	0.929776	0
HSP90AB1	-0.049365	0.153406	59.2705	-0.321792	-0.356301	0.257571	0.748742	0.929776	0
YWHAG	-0.0502897	0.156491	62.4384	-0.321358	-0.363067	0.262488	0.749012	0.929776	0
RRAGB	-0.153414	0.476259	62.2309	-0.322123	-1.10537	0.798544	0.748439	0.929776	0
CCAR1	-0.144616	0.450153	63.5601	-0.321259	-1.04402	0.754787	0.749068	0.929776	0
CKMT1A	0.258738	0.809742	62.2325	0.319532	-1.35979	1.87727	0.750394	0.930404	0
FIS1	-0.160251	0.502506	60.7402	-0.318904	-1.16516	0.844658	0.750894	0.9307	0
ENO3	0.160383	0.505851	51.8118	0.317055	-0.85477	1.17554	0.752476	0.931333	0
SNCG	0.193345	0.612393	35.1194	0.315721	-1.04973	1.43642	0.754083	0.932378	0
MT-ATP6	-0.125695	0.402764	58.5452	-0.312081	-0.931755	0.680365	0.756088	0.933829	0
CSTF2	0.289551	0.922248	27.7978	0.313962	-1.60021	2.17931	0.755894	0.933829	0
NUTF2	-0.147799	0.475972	53.9344	-0.31052	-1.10209	0.806494	0.757362	0.934256	0
SRSF5	0.208378	0.670838	59.2891	0.310623	-1.13383	1.55058	0.757176	0.934256	0
ALOX12B	-0.144668	0.470246	64.5253	-0.307644	-1.08395	0.79461	0.759344	0.934891	0
ADH5	-0.163116	0.530566	55.7437	-0.307437	-1.22607	0.899843	0.759656	0.934891	0
RPS8	0.152555	0.496724	57.8354	0.307123	-0.841806	1.14692	0.759853	0.934891	0
DCTN2	-0.0976604	0.319251	40.2364	-0.305904	-0.742774	0.547453	0.761255	0.934891	0
LSR	-0.165041	0.539394	64.8937	-0.305975	-1.24232	0.912236	0.760603	0.934891	0
CYP4X1	-0.132316	0.430442	50.776	-0.307395	-0.996556	0.731925	0.7598	0.934891	0
DHCR7	-0.208592	0.678971	61.0709	-0.307218	-1.56625	1.14906	0.759722	0.934891	0
MYCBP2	0.177468	0.585522	48.2124	0.303094	-0.999669	1.3546	0.763122	0.935423	0
COX7A2	0.123898	0.408789	52.7443	0.303085	-0.696122	0.943918	0.763017	0.935423	0
HDDC2	-0.155344	0.512303	61.1037	-0.303226	-1.17972	0.869035	0.762748	0.935423	0
MRPS9	0.145718	0.482615	58.9845	0.301935	-0.819997	1.11143	0.763764	0.935887	0
IL1RN	-0.18472	0.61403	60.7075	-0.300832	-1.41267	1.04323	0.764571	0.936231	0
SNRPF	0.0833789	0.277123	60.045	0.300874	-0.470941	0.637698	0.76455	0.936231	0
TOMM22	0.142008	0.473279	60.8411	0.300051	-0.804422	1.08844	0.765161	0.936631	0
MACROH2A2	0.139538	0.465789	59.7601	0.299573	-0.792255	1.07133	0.765543	0.936775	0
HMGB1	-0.0839476	0.281394	62.1916	-0.298328	-0.646412	0.478517	0.766448	0.93756	0
REEP5	0.153433	0.519464	64.7434	0.295368	-0.884087	1.19095	0.768658	0.93865	0
NSFL1C	-0.129404	0.439289	52.3444	-0.294576	-1.01076	0.751956	0.769483	0.939012	0
TGM1	-0.125551	0.429569	59.8218	-0.292272	-0.98487	0.733768	0.77109	0.94065	0
SUCLA2	-0.142811	0.490642	63.4746	-0.29107	-1.12314	0.837515	0.771947	0.94105	0
ATP6V1F	0.13615	0.469258	59.9618	0.290139	-0.802518	1.07482	0.772711	0.941659	0
SPCS1	0.118214	0.408621	62.3393	0.289301	-0.698518	0.934947	0.773311	0.941884	0
NEK9	0.134592	0.470297	50.9931	0.286184	-0.809573	1.07876	0.775897	0.942634	0
PYM1	-0.127862	0.446781	62.9839	-0.286185	-1.02069	0.764963	0.775676	0.942634	0
LTBP1	-0.126335	0.444599	64.7863	-0.284156	-1.01432	0.761645	0.777197	0.943569	0
GPX4	-0.133459	0.474426	60.4667	-0.281307	-1.0823	0.815383	0.779435	0.944067	0
CKAP5	0.181677	0.642092	63.2967	0.282946	-1.10132	1.46468	0.778142	0.944067	0
KRT78	0.114321	0.405365	63.0396	0.282021	-0.695725	0.924368	0.778851	0.944067	0
FN3K	-0.139408	0.49518	67.8889	-0.28153	-1.12755	0.848738	0.77916	0.944067	0
EPB41L1	0.160416	0.570895	57.1719	0.280991	-0.982706	1.30354	0.779732	0.944067	0
MAPRE3	-0.353875	1.25648	56.6481	-0.28164	-2.87027	2.16252	0.779246	0.944067	0
CCS	0.137976	0.492902	60.8874	0.279925	-0.847679	1.12363	0.780484	0.944399	0
IGHG4	-0.153158	0.547117	57.1533	-0.279937	-1.24868	0.94236	0.780536	0.944399	0
MGST2	-0.0948312	0.339561	59.659	-0.279276	-0.774135	0.584472	0.780999	0.944637	0
PUF60	-0.0957497	0.343403	51.1377	-0.278826	-0.785115	0.593616	0.781503	0.944925	0
[truncated: 384 more rows]

## Sheet: IPFSmallAirway-CtrlSmallAirway
gene	Estimate	Std..Error	df	t.value	lower	upper	p_val_raw	p_val_adj	singular							CFAP46	5.35635	2.28154
NME9	3.68683	0.685818	82.3607	5.37581	2.32261	5.05105	6.96507e-07	0.00123839	0							UBA6	5.00345	2.36539
SUSD2	-2.54422	0.468827	77.4242	-5.42678	-3.4777	-1.61075	6.35457e-07	0.00123839	0							SLC23A2	4.41091	2.36539
ATP6V1A	-0.799429	0.15459	81.8494	-5.1713	-1.10697	-0.491892	1.618e-06	0.00191787	0							TRIM71	4.16985	1.42896
AGFG1	1.61068	0.357074	83.6545	4.51078	0.90056	2.32081	2.08941e-05	0.00431135	0							NME9	3.68683	2.90714
ALB	1.60723	0.353467	74.4253	4.54704	0.902998	2.31146	2.06855e-05	0.00431135	0							CLPX	3.18187	1.53786
APOA1	2.50917	0.536689	76.5933	4.67528	1.4404	3.57795	1.23614e-05	0.00431135	0							SLK	3.15331	2.01625
APOA2	2.21654	0.498603	80.4763	4.44551	1.22438	3.20871	2.77712e-05	0.00431135	0							DOCK9	3.04134	2.36539
BLVRB	-1.31488	0.289869	82.0157	-4.53612	-1.89152	-0.738239	1.93755e-05	0.00431135	0							RMDN1	3.029	1.71829
CAPN7	-3.15895	0.669118	83.5749	-4.72106	-4.48966	-1.82823	9.33905e-06	0.00431135	0							THNSL1	2.92102	1.91977
DOCK9	3.04134	0.686016	83.298	4.43333	1.67695	4.40572	2.80985e-05	0.00431135	0							CLIP1	2.79504	1.91977
IGKC	1.47819	0.323553	78.6111	4.56861	0.834123	2.12226	1.79429e-05	0.00431135	0							HDGFL3	2.77846	2.06509
NDUFA9	1.90938	0.433163	83.6637	4.40798	1.04793	2.77082	3.07691e-05	0.00431135	0							ARRB1	2.77012	1.56716
ODAD3	1.82228	0.401086	83.5147	4.54336	1.02461	2.61995	1.84955e-05	0.00431135	0							APOA1	2.50917	2.36539
PDLIM2	-2.1106	0.465611	83.5404	-4.53296	-3.03659	-1.1846	1.92349e-05	0.00431135	0							CFB	2.47428	2.27612
PRSS2	-5.74768	1.30341	80.867	-4.40971	-8.34112	-3.15423	3.15819e-05	0.00431135	0							UFC1	2.46307	1.41402
PRSS3	-4.54452	1.01145	81.2321	-4.49308	-6.55689	-2.53214	2.30195e-05	0.00431135	0							NUCB2	2.35244	2.14552
SLC23A2	4.41091	0.990747	80.04	4.45211	2.43928	6.38254	2.72441e-05	0.00431135	0							TXNRD1	2.32193	2.36539
TF	1.73157	0.385977	75.9191	4.48621	0.962821	2.50033	2.53575e-05	0.00431135	0							EIF2S2	2.31257	1.91977
TMEM123	-1.57478	0.33072	83.9871	-4.76167	-2.23245	-0.917104	7.92794e-06	0.00431135	0							ENSA	2.29607	1.89987
TPM3	-0.936868	0.211265	81.75	-4.43457	-1.35716	-0.516576	2.8483e-05	0.00431135	0							ATXN2L	2.29407	2.36278
TXNRD1	2.32193	0.518771	82.2856	4.47583	1.28998	3.35388	2.4243e-05	0.00431135	0							PLEKHS1	2.27049	1.84508
UBA6	5.00345	1.13756	83.1967	4.39843	2.74098	7.26593	3.2057e-05	0.00431135	0							CPT2	2.22473	1.8029
UBQLN1	1.80361	0.401024	82.5558	4.49751	1.00593	2.60129	2.22675e-05	0.00431135	0							APOA2	2.21654	2.36539
ATXN2L	2.29407	0.524243	81.8774	4.37597	1.25116	3.33698	3.53799e-05	0.00433733	0							WASHC4	2.17606	1.55827
GAA	-1.7487	0.398028	77.0775	-4.39341	-2.54126	-0.95614	3.51609e-05	0.00433733	0							MESD	2.1655	1.78032
SFTPA2	-2.44889	0.558954	77.4711	-4.3812	-3.5618	-1.33598	3.65916e-05	0.00433733	0							MARCKS	2.15971	1.80677
C3	1.29942	0.29918	80.7697	4.34327	0.704119	1.89472	4.04401e-05	0.00435773	0							KPNA6	2.13262	1.90188
CANX	1.1576	0.264607	74.4232	4.3748	0.63041	1.68479	3.89803e-05	0.00435773	0							PARP4	2.11448	1.72948
PSMB6	-1.28941	0.296995	82.9872	-4.34153	-1.88013	-0.698701	3.9706e-05	0.00435773	0							HSBP1	2.11373	2.06509
NAGK	-1.04189	0.241306	82.8811	-4.31772	-1.52185	-0.561934	4.34125e-05	0.00454044	0							DNALI1	2.08948	1.62687
IGHG3	1.57402	0.365713	77.2207	4.30398	0.845828	2.30222	4.86814e-05	0.00494603	0							BZW1	2.06513	1.95423
H2AC6	-3.54814	0.82981	81.2728	-4.27584	-5.19912	-1.89716	5.15222e-05	0.00508924	0							PSMD12	2.01869	1.68953
TUBA1A	0.693725	0.162484	80.4284	4.26948	0.370397	1.01705	5.32176e-05	0.00511465	0							DNAI1	2.00966	1.53826
CFAP46	5.35635	1.25914	81.1555	4.25396	2.85112	7.86158	5.58836e-05	0.00522952	0							SERPINF1	1.98894	1.8849
CFB	2.47428	0.583554	82.3534	4.24002	1.31348	3.63508	5.80744e-05	0.0052952	0							EPB41L1	1.96633	1.53826
STOM	-1.17049	0.278809	83.883	-4.19817	-1.72494	-0.616034	6.66426e-05	0.00592453	0							SSB	1.96484	1.55827
ODAD2	1.89893	0.459795	83.6488	4.12994	0.984518	2.81334	8.55413e-05	0.00707407	0							LUM	1.95769	1.67556
NUCB2	2.35244	0.57074	83.1543	4.12175	1.2173	3.48759	8.85054e-05	0.00715284	0							DENR	1.92364	1.92715
PPIA	0.685312	0.167198	78.8456	4.09879	0.352501	1.01812	0.000100089	0.00757271	0							CFAP53	1.9217	1.49582
TMEM43	-0.975439	0.238405	83.7101	-4.09151	-1.44956	-0.50132	9.81799e-05	0.00757271	0							DNAL1	1.91979	1.57449
BASP1	1.73363	0.422382	72.645	4.10443	0.89176	2.57551	0.000104783	0.00760423	0							IFI16	1.91048	1.35192
PLD3	-2.95586	0.72382	81.4864	-4.08369	-4.3959	-1.51581	0.000103006	0.00760423	0							NDUFA9	1.90938	2.36539
CYB5B	1.74321	0.430715	83.8567	4.04724	0.886662	2.59975	0.000114897	0.00801125	0							PI4K2A	1.90661	1.3046
VAMP2	-1.65217	0.406991	80.7217	-4.05948	-2.462	-0.842345	0.000113071	0.00801125	0							GOLGB1	1.90526	1.56716
ATL3	1.49967	0.373007	82.5762	4.0205	0.757721	2.24162	0.000127747	0.00860822	0							ODAD2	1.89893	2.15033
C4B	1.13799	0.285516	83.9845	3.98572	0.570206	1.70577	0.000142825	0.00860822	0							COPS2	1.88958	1.62687
GOLM1	1.7772	0.444083	82.6355	4.00195	0.893879	2.66052	0.00013635	0.00860822	0							VAPB	1.87753	1.75462
HDGFL3	2.77846	0.696225	82.706	3.99075	1.39362	4.16329	0.000141776	0.00860822	0							DNAH7	1.85493	1.39105
HSBP1	2.11373	0.527162	82.7482	4.00964	1.06518	3.16228	0.000132565	0.00860822	0							STAM2	1.84134	1.38998
CMBL	1.78821	0.447698	78.2355	3.99424	0.896958	2.67947	0.000145602	0.00862934	0							ODAD3	1.82228	2.36539
SLK	3.15331	0.797502	79.851	3.95398	1.56618	4.74043	0.000165241	0.00963272	0							EIF3J	1.81582	1.92715
BZW1	2.06513	0.529841	83.9997	3.89763	1.01148	3.11877	0.000194645	0.0111113	0							UBQLN1	1.80361	2.36539
PFKL	-0.775386	0.198888	82.0617	-3.89861	-1.17103	-0.379739	0.000196854	0.0111113	0							MICAL2	1.79448	1.39105
DENR	1.92364	0.497759	83.3003	3.86459	0.933666	2.91361	0.000219501	0.0118264	0							CMBL	1.78821	2.06402
EIF3J	1.81582	0.469001	82.5205	3.87166	0.88291	2.74872	0.000215423	0.0118264	0							MECP2	1.78661	1.80239
PCNA	-1.99547	0.515668	82.2232	-3.86967	-3.02125	-0.969678	0.000217404	0.0118264	0							GOLM1	1.7772	2.06509
LYN	-2.26912	0.588079	83.5574	-3.85853	-3.43867	-1.09957	0.000223745	0.0118752	0							EFHC2	1.77028	1.70165
CLIP1	2.79504	0.726254	80.4337	3.84856	1.34986	4.24021	0.000237054	0.0120291	0							CCDC181	1.76487	1.80239
EIF2S2	2.31257	0.601952	83.6733	3.84179	1.11546	3.50969	0.000236905	0.0120291	0							ARL6IP5	1.75825	1.49582
NHERF2	-1.12185	0.29383	83.7238	-3.81802	-1.70619	-0.537506	0.000257089	0.0120291	0							IGHV4-61	1.75521	1.45614
PSMB2	-1.11635	0.291608	81.8659	-3.82825	-1.69646	-0.536232	0.000251505	0.0120291	0							CFAP44	1.74827	1.53826
THNSL1	2.92102	0.760233	81.6944	3.84227	1.40859	4.43344	0.000239953	0.0120291	0							CYB5B	1.74321	2.0963
VAV1	-4.46073	1.16343	83.473	-3.83413	-6.77454	-2.14691	0.000243613	0.0120291	0							BASP1	1.73363	2.11894
ALOX12B	-1.82921	0.482271	83.1344	-3.79291	-2.7884	-0.870015	0.000281427	0.0125349	0							TF	1.73157	2.36539
GLRX	-2.78581	0.733583	82.6405	-3.79753	-4.24497	-1.32664	0.000277953	0.0125349	0							SUCLA2	1.72827	1.53826
KPNA6	2.13262	0.561901	81.6488	3.79536	1.01475	3.25049	0.000281999	0.0125349	0							DYNLL1	1.72595	1.56716
PEBP1	0.844914	0.222362	80.411	3.79973	0.402435	1.28739	0.000280328	0.0125349	0							GBF1	1.72428	1.47592
AIDA	-6.00253	1.58135	78.5226	-3.79584	-9.15042	-2.85464	0.00028814	0.0125932	0							RBM17	1.72166	1.56716
ENSA	2.29607	0.606529	82.2262	3.7856	1.08954	3.5026	0.000290394	0.0125932	0							COL3A1	1.70405	1.60198
SERPINF1	1.98894	0.526375	79.0958	3.77857	0.941241	3.03665	0.00030424	0.0130347	0							RPL17	1.69766	1.5273
TYMP	-1.40098	0.372123	80.9204	-3.76484	-2.1414	-0.660565	0.000314574	0.013317	0							PCCA	1.69594	1.4107
PSMB5	-1.30352	0.348991	83.6039	-3.73511	-1.99758	-0.609466	0.000341783	0.0141323	0							ROCK1	1.68932	1.33418
PLEKHS1	2.27049	0.609886	83.9416	3.72282	1.05766	3.48333	0.000355597	0.0142865	0							CNN2	1.67009	1.39134
RPS28	-1.29651	0.347754	81.8506	-3.72824	-1.98833	-0.6047	0.000353913	0.0142865	0							WASHC2A	1.65893	1.38998
UBXN1	-1.48938	0.399883	82.2011	-3.72453	-2.28484	-0.693909	0.000357563	0.0142865	0							PPME1	1.649	1.42864
ALAD	-1.85668	0.500575	83.1131	-3.7091	-2.85228	-0.861078	0.000374504	0.014515	0							SCAMP1	1.63715	1.56313
LASP1	0.672352	0.181295	82.9482	3.7086	0.31176	1.03294	0.000375529	0.014515	0							DYNLT1	1.63596	1.52542
GOLGA3	-3.05001	0.825368	82.0836	-3.69533	-4.69191	-1.40812	0.000394938	0.0151011	0							AGFG1	1.61068	2.36539
MARCKS	2.15971	0.58567	79.4622	3.68759	0.994068	3.32535	0.000412474	0.0156038	0							ALB	1.60723	2.36539
CPT2	2.22473	0.6054	83.0525	3.67482	1.02063	3.42884	0.000420597	0.0157436	0							IGHG3	1.57402	2.30574
CCDC181	1.76487	0.481342	83.9937	3.66657	0.807669	2.72207	0.000429953	0.015762	0							EFHC1	1.57391	1.35777
MECP2	1.78661	0.486055	80.4154	3.67574	0.819409	2.75382	0.000426437	0.015762	0							HNRNPLL	1.55832	1.35563
NES	-2.29319	0.62671	83.9733	-3.65909	-3.53948	-1.0469	0.000440949	0.0160002	0							MYDGF	1.54443	1.56716
DNASE2	-2.1611	0.592902	82.6822	-3.64495	-3.34042	-0.981774	0.000465993	0.0164921	0							NPC2	1.51262	1.40346
DTD1	-1.53514	0.421377	81.6665	-3.64315	-2.37345	-0.696836	0.000471752	0.0164921	0							TGM2	1.50378	1.53826
GPRC5A	-1.60473	0.439951	83.6216	-3.64753	-2.47968	-0.729785	0.000459379	0.0164921	0							COTL1	1.50285	1.39105
TUBA3E	0.672524	0.184792	83.2966	3.63935	0.304998	1.04005	0.000473058	0.0164921	0							ATL3	1.49967	2.06509
ARVCF	-4.09364	1.12765	83.3252	-3.63024	-6.33636	-1.85092	0.0004876	0.0165837	0							EXOC7	1.49517	1.56336
MESD	2.1655	0.595457	79.192	3.6367	0.980315	3.35068	0.000489676	0.0165837	0							IGKC	1.47819	2.36539
TNS1	-1.74371	0.482416	81.0702	-3.61454	-2.70356	-0.78387	0.000520813	0.0174718	0							SLC27A2	1.46497	1.41402
VAPB	1.87753	0.520406	82.0493	3.60782	0.842286	2.91277	0.000529425	0.0175947	0							CBX1	1.46084	1.62687
NDUFA12	1.45459	0.404966	83.6235	3.59188	0.649219	2.25997	0.000553103	0.0182114	0							YTHDF2	1.45915	1.5273
LDHB	0.56397	0.157128	78.1559	3.58923	0.251161	0.876779	0.000576705	0.0186433	0							NDUFA12	1.45459	1.73966
PARP4	2.11448	0.590214	82.034	3.58256	0.94036	3.28859	0.000575712	0.0186433	0							NDUFAB1	1.4248	1.51106
RMDN1	3.029	0.848561	83.1535	3.56957	1.34129	4.71671	0.000597135	0.0191298	0							VPS25	1.40181	1.39653
EFHC2	1.77028	0.498123	83.9494	3.55389	0.779695	2.76086	0.000626114	0.0198768	0							HPX	1.39994	1.33418
VPS35	1.28796	0.361977	79.9671	3.55813	0.567599	2.00832	0.00063163	0.0198768	0							ATP5PF	1.31928	1.52542
MIF	-0.672514	0.189253	79.7904	-3.55353	-1.04915	-0.295874	0.000641912	0.0200232	0							MAPRE1	1.31709	1.62687
PSMD12	2.01869	0.570186	82.1684	3.5404	0.884443	3.15294	0.00066101	0.0204396	0							ANP32A	1.31513	1.31026
LUM	1.95769	0.552843	75.0547	3.54113	0.856384	3.059	0.000688559	0.0211079	0							C3	1.29942	2.36074
HSP90AA1	0.675064	0.192303	83.1757	3.51042	0.292593	1.05753	0.000725286	0.0219997	0							NDRG2	1.29039	1.35777
P4HB	0.846647	0.240941	79.9015	3.51392	0.367151	1.32614	0.00073012	0.0219997	0							VPS35	1.28796	1.70165
IQGAP1	0.816627	0.233035	79.6345	3.50432	0.35284	1.28041	0.000754454	0.022357	0							CZIB	1.28353	1.53657
CBX1	1.46084	0.419218	74.4845	3.48468	0.625622	2.29606	0.000829147	0.0236118	0							OXCT1	1.27839	1.31552
COPS2	1.88958	0.544848	83.7979	3.46808	0.806049	2.97311	0.000829998	0.0236118	0							CANX	1.1576	2.36074
DNALI1	2.08948	0.601203	79.9456	3.47549	0.893031	3.28592	0.000826912	0.0236118	0							HDLBP	1.14275	1.44389
MAL2	-1.3633	0.392691	82.4531	-3.47169	-2.14442	-0.582178	0.000825984	0.0236118	0							C4B	1.13799	2.06509
MAPRE1	1.31709	0.37798	74.6826	3.48455	0.564061	2.07011	0.000828472	0.0236118	0							ACAT1	1.08635	1.46314
PSMB1	-0.829664	0.239584	83.5604	-3.46293	-1.30614	-0.353188	0.000845003	0.0238479	0							IGHG1	0.95991	1.46664
SYPL1	-1.38239	0.40093	83.5258	-3.44795	-2.17974	-0.585027	0.00088721	0.0248419	0							ILF3	0.906886	1.42896
GPNMB	-2.05538	0.596789	83.7283	-3.44407	-3.24222	-0.868544	0.000897532	0.0249346	0							AHNAK	0.900894	1.42864
COL3A1	1.70405	0.495092	83.0118	3.44189	0.719337	2.68877	0.000907081	0.0250045	0							P4HB	0.846647	1.65758
PSMA1	-0.711094	0.207266	81.6409	-3.43082	-1.12344	-0.298748	0.000946558	0.0256944	0							PEBP1	0.844914	1.90188
AOC3	-2.00485	0.586211	83.912	-3.42002	-3.17062	-0.839092	0.000969125	0.0259113	0							IQGAP1	0.816627	1.65059
EIF6	-1.68534	0.492727	83.9996	-3.42043	-2.66518	-0.705496	0.000967449	0.0259113	0							PDIA3	0.731275	1.53657
DNAL1	1.91979	0.562373	79.4433	3.41374	0.800515	3.03907	0.00101129	0.0266382	0							TUBA1A	0.693725	2.29118
PSMB3	-1.10374	0.32376	82.7273	-3.40913	-1.74771	-0.459762	0.00100944	0.0266382	0							PPIA	0.685312	2.12075
ARRB1	2.77012	0.81567	82.9031	3.39613	1.14776	4.39249	0.0010515	0.0270917	0							HSP90AA1	0.675064	1.65758
DYNLL1	1.72595	0.508997	83.4409	3.39088	0.713654	2.73824	0.0010666	0.0270917	0							TUBA3E	0.672524	1.78272
GOLGB1	1.90526	0.559852	76.7387	3.40315	0.790392	3.02013	0.00106137	0.0270917	0							LASP1	0.672352	1.83818
MYDGF	1.54443	0.453151	75.0429	3.40821	0.641719	2.44715	0.00105458	0.0270917	0							CALM1	0.614163	1.55384
RBM17	1.72166	0.507343	83.8182	3.39348	0.712719	2.7306	0.0010559	0.0270917	0							LDHB	0.56397	1.72948
DPP4	-2.80846	0.831266	83.9993	-3.37854	-4.46153	-1.1554	0.00110673	0.0273301	0							HNRNPD	0.562067	1.53826
EXOC7	1.49517	0.44032	76.3169	3.39564	0.618256	2.37209	0.00108951	0.0273301	0							MIF	-0.672514	1.69847
SCAMP1	1.63715	0.484569	82.3726	3.37858	0.673257	2.60105	0.00111502	0.0273448	0							PSMA1	-0.711094	1.59016
SSB	1.96484	0.582688	82.5244	3.37203	0.805801	3.12388	0.00113771	0.0276521	0							PFKL	-0.775386	1.95423
WASHC4	2.17606	0.645965	83.8017	3.3687	0.891444	3.46068	0.0011431	0.0276521	0							ATP6V1A	-0.799429	2.71718
CALM1	0.614163	0.182404	81.3022	3.36704	0.251256	0.977069	0.00116267	0.0279356	0							PSMB1	-0.829664	1.62255
ATAD3B	-3.03057	0.908202	83.9525	-3.33689	-4.83664	-1.22449	0.001264	0.0289558	0							ANXA3	-0.899001	1.42896
CFAP44	1.74827	0.523249	78.6345	3.34118	0.70669	2.78984	0.00127842	0.0289558	0							TPM3	-0.936868	2.36539
DNAI1	2.00966	0.601347	83.6366	3.34193	0.813736	3.20558	0.00124569	0.0289558	0							TMEM43	-0.975439	2.12075
EPB41L1	1.96633	0.589197	82.3613	3.3373	0.794305	3.13835	0.00127136	0.0289558	0							HVCN1	-1.02526	1.5273
HNRNPD	0.562067	0.168276	82.9491	3.34015	0.22737	0.896764	0.00125657	0.0289558	0							PLP2	-1.03788	1.38998
SUCLA2	1.72827	0.517776	82.0536	3.33787	0.698255	2.75828	0.00127088	0.0289558	0							NAGK	-1.04189	2.3429
TGM2	1.50378	0.450276	81.7104	3.33969	0.607995	2.39958	0.00126555	0.0289558	0							TRA2A	-1.05184	1.36884
CLPX	3.18187	0.953961	80.8686	3.33543	1.28374	5.08	0.00128777	0.028983	0							PSMB3	-1.10374	1.57449
CZIB	1.28353	0.385475	81.7624	3.32974	0.516667	2.0504	0.00130569	0.0290691	0							FDX1	-1.10523	1.3046
PDIA3	0.731275	0.219566	80.8427	3.33055	0.294394	1.16816	0.00130795	0.0290691	0							PSMB2	-1.11635	1.91977
HVCN1	-1.02526	0.309483	83.0258	-3.31281	-1.6408	-0.409713	0.00136957	0.0296963	0							NHERF2	-1.12185	1.91977
RPL17	1.69766	0.511462	79.9323	3.31924	0.679809	2.71552	0.00136118	0.0296963	0							STOM	-1.17049	2.22735
YTHDF2	1.45915	0.438566	77.2075	3.32708	0.585887	2.33241	0.00134593	0.0296963	0							FHL1	-1.1792	1.33267
ATP5PF	1.31928	0.398751	83.3471	3.30854	0.526233	2.11234	0.00138621	0.0298248	0							CYB5A	-1.20416	1.51071
CAVIN2	-1.39685	0.421727	78.5686	-3.31221	-2.23634	-0.557348	0.00140066	0.0298248	0							PSMB6	-1.28941	2.36074
DYNLT1	1.63596	0.494963	83.8387	3.30521	0.651643	2.62028	0.00139786	0.0298248	0							RPS28	-1.29651	1.84508
NDUFAB1	1.4248	0.432951	83.383	3.2909	0.563738	2.28587	0.0014651	0.0308277	0							PSMB5	-1.30352	1.84979
CYB5A	-1.20416	0.365632	80.1157	-3.29337	-1.93178	-0.476547	0.00147494	0.0308523	0							BLVRB	-1.31488	2.36539
ARL6IP5	1.75825	0.536699	81.9596	3.27604	0.690577	2.82592	0.00154434	0.0319283	0							GLB1	-1.3542	1.38998
CFAP53	1.9217	0.586381	81.2813	3.27722	0.755048	3.08835	0.00154321	0.0319283	0							MAL2	-1.3633	1.62687
GBF1	1.72428	0.529388	83.7504	3.25712	0.671487	2.77707	0.00162616	0.0334256	0							STUB1	-1.37426	1.33418
PCYT1A	-1.62827	0.500418	82.2941	-3.25383	-2.62371	-0.632836	0.00165286	0.0337791	0							PSPH	-1.37484	1.4107
IGHG1	0.95991	0.295474	82.1343	3.24871	0.372133	1.54769	0.0016805	0.0341478	0							SYPL1	-1.38239	1.60482
ACAT1	1.08635	0.334249	78	3.25013	0.420915	1.75179	0.00170376	0.0344237	0							CAVIN2	-1.39685	1.52542
IGHV4-61	1.75521	0.541683	78.6644	3.24029	0.676944	2.83347	0.00175111	0.0349829	0							TYMP	-1.40098	1.87559
EXOSC3	-1.91325	0.593512	83.8937	-3.22361	-3.09354	-0.732967	0.0018039	0.0358361	0							LAMP2	-1.48248	1.41402
HDLBP	1.14275	0.352323	68.314	3.24347	0.439758	1.84574	0.00182851	0.0359844	0							UBXN1	-1.48938	1.84508
MYLK	-1.97528	0.614321	83.3557	-3.21538	-3.19706	-0.753493	0.00185443	0.0360346	0							SFTPB	-1.53182	1.41735
ANXA3	-0.899001	0.281129	80.8233	-3.19782	-1.45838	-0.339624	0.00197759	0.0372424	0							DTD1	-1.53514	1.78272
ILF3	0.906886	0.283575	80.4269	3.19805	0.342601	1.47117	0.00197942	0.0372424	0							TMEM123	-1.57478	2.36539
TRIM71	4.16985	1.30035	74.9611	3.20672	1.5794	6.76029	0.00197471	0.0372424	0							GPRC5A	-1.60473	1.78272
AHNAK	0.900894	0.28199	80.1372	3.19477	0.339731	1.46206	0.00200183	0.0372697	0							PCYT1A	-1.62827	1.47135
PPME1	1.649	0.516465	82.7108	3.19287	0.621724	2.67628	0.00199289	0.0372697	0							VAMP2	-1.65217	2.0963
SFTPB	-1.53182	0.481193	81.0558	-3.18338	-2.48923	-0.574406	0.00206531	0.0382512	0							EIF6	-1.68534	1.58651
LAMP2	-1.48248	0.467198	83.5372	-3.17312	-2.41162	-0.553327	0.00211095	0.0385462	0							TNS1	-1.74371	1.75766
SLC27A2	1.46497	0.461904	83.8418	3.1716	0.546401	2.38354	0.00211846	0.0385462	0							GAA	-1.7487	2.36278
UFC1	2.46307	0.769538	64.7745	3.20072	0.926099	4.00005	0.00212459	0.0385462	0							NEU2	-1.78689	1.36437
PCCA	1.69594	0.534963	78.4096	3.1702	0.630998	2.76088	0.00217363	0.0388414	0							ALOX12B	-1.82921	1.90188
PSPH	-1.37484	0.434536	83.4196	-3.16391	-2.23905	-0.510624	0.00217238	0.0388414	0							ALAD	-1.85668	1.83818
NPC2	1.51262	0.477233	73.9514	3.16956	0.561698	2.46353	0.0022213	0.0394948	0							EXOSC3	-1.91325	1.44568
VPS25	1.40181	0.445823	83.9411	3.14431	0.51523	2.28838	0.00230219	0.0401303	0							PIP	-1.91917	1.34155
CNN2	1.67009	0.528677	69.7125	3.159	0.615599	2.72458	0.00234126	0.0406123	0							MYLK	-1.97528	1.44328
COTL1	1.50285	0.479222	79.9689	3.13601	0.549159	2.45653	0.00239645	0.04064	0							PCNA	-1.99547	1.92715
DNAH7	1.85493	0.591707	82.9053	3.13487	0.678024	3.03183	0.00237831	0.04064	0							AOC3	-2.00485	1.58651
MICAL2	1.79448	0.573461	83.8487	3.12921	0.654062	2.9349	0.00241143	0.04064	0							PDLIM7	-2.03106	1.30907
GLB1	-1.3542	0.433623	83.3082	-3.12298	-2.21661	-0.491785	0.00246227	0.0407399	0							GPNMB	-2.05538	1.6032
PLP2	-1.03788	0.331883	80.9347	-3.12723	-1.69823	-0.377523	0.00245201	0.0407399	0							CDA	-2.08468	1.34155
STAM2	1.84134	0.589421	83.7328	3.12398	0.669157	3.01352	0.00245112	0.0407399	0							PDLIM2	-2.1106	2.36539
WASHC2A	1.65893	0.531362	83.5605	3.12203	0.602176	2.71568	0.00246718	0.0407399	0							DNASE2	-2.1611	1.78272
TRA2A	-1.05184	0.339606	83.0905	-3.09722	-1.72729	-0.376383	0.00266412	0.0427723	0							LYN	-2.26912	1.92536
NEU2	-1.78689	0.578143	83.8157	-3.09073	-2.93662	-0.637149	0.00271005	0.0432149	0							NES	-2.29319	1.79588
EFHC1	1.57391	0.510714	83.3553	3.08179	0.558187	2.58964	0.00278851	0.0438758	0							SFTPA2	-2.44889	2.36278
NDRG2	1.29039	0.418394	81.8153	3.08415	0.458041	2.12273	0.00278362	0.0438758	0							SUSD2	-2.54422	2.90714
HNRNPLL	1.55832	0.506317	83.7973	3.07776	0.551421	2.56523	0.0028183	0.0440927	0							GLRX	-2.78581	1.90188
IFI16	1.91048	0.620669	77.8456	3.07809	0.67478	3.14617	0.00287641	0.0444717	0							DPP4	-2.80846	1.56336
CDA	-2.08468	0.680688	82.6483	-3.06261	-3.43863	-0.730737	0.00296096	0.0455461	0							PLD3	-2.95586	2.11894
PIP	-1.91917	0.627024	83.2448	-3.06075	-3.16624	-0.672096	0.00297151	0.0455461	0							ATAD3B	-3.03057	1.53826
HPX	1.39994	0.458017	80.4334	3.05653	0.488535	2.31135	0.00303849	0.0463252	0							GOLGA3	-3.05001	1.82099
ROCK1	1.68932	0.553766	83.7394	3.05061	0.588048	2.7906	0.00305823	0.0463252	0							CAPN7	-3.15895	2.36539
STUB1	-1.37426	0.449759	79.1543	-3.05555	-2.26945	-0.479064	0.00306142	0.0463252	0							H2AC6	-3.54814	2.29335
FHL1	-1.1792	0.386741	82.4779	-3.04907	-1.94848	-0.409915	0.00308517	0.0464868	0							ARVCF	-4.09364	1.78032
OXCT1	1.27839	0.421175	81.6738	3.0353	0.440492	2.11629	0.00322308	0.0483598	0							VAV1	-4.46073	1.91977
ANP32A	1.31513	0.4341	80.6518	3.02957	0.451356	2.17891	0.00328984	0.0489485	0							PRSS3	-4.54452	2.36539
PDLIM7	-2.03106	0.671359	82.3834	-3.02529	-3.36651	-0.695602	0.00331268	0.0490829	0							PRSS2	-5.74768	2.36539
FDX1	-1.10523	0.36587	81.5631	-3.02083	-1.83312	-0.37734	0.00336594	0.0495908	0							AIDA	-6.00253	1.89987
PI4K2A	1.90661	0.631931	83.5936	3.01712	0.64986	3.16336	0.00338091	0.0495908	0
GSTP1	0.540895	0.179345	73.6882	3.01596	0.183518	0.898272	0.00351369	0.0503818	0
H2AZ1	-1.28396	0.429604	79.8479	-2.98871	-2.13893	-0.428998	0.00372185	0.0525775	0
RPL29	1.22322	0.407001	67.1763	3.00545	0.410884	2.03556	0.00372596	0.0525775	0
VDAC2	-0.496811	0.166093	77.971	-2.99116	-0.827479	-0.166143	0.00371885	0.0525775	0
NCCRP1	-1.28722	0.432151	83.9824	-2.97864	-2.1466	-0.427839	0.00378418	0.0529786	0
FUS	1.10281	0.369046	72.2097	2.98826	0.367162	1.83845	0.00383211	0.0530633	0
PSMD6	1.68314	0.5655	81.7927	2.97638	0.558141	2.80814	0.003835	0.0530633	0
GRSF1	-1.26716	0.426203	82.9057	-2.97314	-2.11488	-0.419447	0.00385841	0.0531802	0
AAK1	2.2402	0.755411	83.9672	2.96554	0.737974	3.74243	0.00393308	0.053276	0
DCXR	-0.887108	0.299035	82.9643	-2.96657	-1.48188	-0.292336	0.0039329	0.053276	0
EIF4H	-0.750254	0.252425	79.5623	-2.97219	-1.25264	-0.24787	0.00391032	0.053276	0
NDUFA10	1.72041	0.582477	82.635	2.9536	0.561808	2.879	0.0040893	0.0546675	0
CCDC124	-1.0803	0.366181	81.0713	-2.95018	-1.80888	-0.351725	0.00415009	0.0549353	0
DMKN	-2.18524	0.741141	83.241	-2.94849	-3.65928	-0.711208	0.00414354	0.0549353	0
OSBP	1.59813	0.542226	80.1844	2.94734	0.5191	2.67715	0.00419619	0.0550614	0
CUL1	1.3029	0.442821	82.0707	2.94228	0.422001	2.1838	0.00423406	0.0551332	0
ETHE1	1.42197	0.482405	77.9225	2.94768	0.461564	2.38238	0.0042229	0.0551332	0
AP2A2	1.46496	0.498546	82.7682	2.93847	0.473335	2.45659	0.00427244	0.0552466	0
ATP6V1B2	-1.02755	0.349835	81.0052	-2.93724	-1.72361	-0.331487	0.00431055	0.0555374	0
RAB1B	-0.61041	0.208345	81.9977	-2.9298	-1.02488	-0.195945	0.0043917	0.0559745	0
TAF15	1.61443	0.551395	83.9242	2.92791	0.517911	2.71096	0.00439142	0.0559745	0
XPNPEP1	1.48501	0.506885	79.5829	2.92968	0.476195	2.49383	0.00442567	0.056206	0
NUP210	-2.03806	0.698731	83.7378	-2.9168	-3.42762	-0.64849	0.00453812	0.0572253	0
ABCC1	-1.38235	0.474633	83.9911	-2.91247	-2.32622	-0.438492	0.00459231	0.0577041	0
EIF3F	-0.9523	0.328198	83.0291	-2.9016	-1.60507	-0.299531	0.00475195	0.0588778	0
IPO7	-1.30454	0.4495	83.7143	-2.90221	-2.19847	-0.410619	0.0047346	0.0588778	0
SYNGR2	-1.0601	0.365136	82.0016	-2.9033	-1.78647	-0.33373	0.00474239	0.0588778	0
NDUFA6	1.54198	0.531683	82.8087	2.90018	0.484445	2.59951	0.00477445	0.0589512	0
PSMB4	-0.845657	0.291937	83.6202	-2.89671	-1.42624	-0.26507	0.00481178	0.0591653	0
ARPC1B	1.77064	0.612275	82.3555	2.89191	0.552713	2.98858	0.00489615	0.0598306	0
SEC11A	-0.945677	0.32734	79.8546	-2.88897	-1.59712	-0.294231	0.00497344	0.0605669	0
TOMM20	-0.887072	0.3073	80.3027	-2.88666	-1.49858	-0.27556	0.00500005	0.0606763	0
PSMA3	-0.639581	0.222087	82.1898	-2.87987	-1.08137	-0.197794	0.00507135	0.0611312	0
COMT	-1.2594	0.439523	83.0769	-2.86539	-2.13359	-0.385222	0.00527399	0.0633591	0
RPS27A	0.413255	0.144347	83.3345	2.86292	0.126171	0.700339	0.00530774	0.0633821	0
STRAP	1.33221	0.464083	75.556	2.87062	0.407818	2.2566	0.00531155	0.0633821	0
HLA-DRB3	-1.37611	0.480599	73.9663	-2.86333	-2.33374	-0.418492	0.00545108	0.0644324	0
KRT15	-1.68325	0.589328	80.4139	-2.85622	-2.85596	-0.510543	0.00545392	0.0644324	0
PGK1	0.53258	0.18605	75.9174	2.86256	0.162023	0.903138	0.00542852	0.0644324	0
HSD17B13	-1.93838	0.68028	83.9545	-2.84939	-3.29121	-0.585563	0.00550864	0.0644783	0
TUBB1	-2.07587	0.728309	82.7622	-2.85026	-3.5245	-0.627228	0.0055122	0.0644783	0
TBXAS1	-2.28801	0.803721	81.8291	-2.84676	-3.88691	-0.689098	0.00558132	0.0650727	0
AMY1B	-2.21058	0.778762	83.9553	-2.83858	-3.75924	-0.66191	0.00568159	0.0660253	0
GNPDA1	-1.7953	0.635085	83.6081	-2.82687	-3.05832	-0.532277	0.00587963	0.0679404	0
FKBP8	-1.01344	0.359764	83.6092	-2.81695	-1.72892	-0.297958	0.00604768	0.0692007	0
KTN1	1.27837	0.453758	82.9295	2.81729	0.375851	2.18088	0.00605214	0.0692007	0
PRDX6	0.582285	0.206513	80.9165	2.81961	0.171383	0.993187	0.00604404	0.0692007	0
GALNT7	1.45889	0.518283	83.8297	2.81485	0.428195	2.48958	0.00608052	0.0693023	0
LYPLA1	-0.673494	0.239473	83.3276	-2.8124	-1.14977	-0.19722	0.00613049	0.0694268	0
MMRN1	-2.09381	0.743717	80.6219	-2.81533	-3.57368	-0.613941	0.00612248	0.0694268	0
CDC37	1.41904	0.507722	83.8911	2.79491	0.409358	2.42872	0.00643274	0.0714838	0
MGST1	-1.13214	0.404895	83.3027	-2.79614	-1.93742	-0.326867	0.00641959	0.0714838	0
RAB14	0.550095	0.19655	83.9109	2.79875	0.159228	0.940962	0.00636296	0.0714838	0
TCEA1	1.33881	0.478217	82.4312	2.79959	0.387558	2.29006	0.00637121	0.0714838	0
TPP1	-1.32012	0.471505	81.6876	-2.7998	-2.25815	-0.382094	0.00637931	0.0714838	0
F13A1	1.74629	0.625458	83.5476	2.79202	0.502401	2.99018	0.00649087	0.0719051	0
AIFM1	1.49191	0.53687	83.3014	2.77891	0.424157	2.55967	0.00673913	0.0723441	0
CFL1	0.471715	0.169544	83.2032	2.78226	0.134511	0.808918	0.0066775	0.0723441	0
FAM3C	1.32553	0.47658	81.2599	2.78134	0.377334	2.27373	0.00672688	0.0723441	0
KRT13	-0.94312	0.338707	82.462	-2.78447	-1.61686	-0.269381	0.006648	0.0723441	0
PUF60	1.1103	0.397184	73.7943	2.79543	0.318858	1.90174	0.00660254	0.0723441	0
RPS24	1.47211	0.527792	81.9335	2.78919	0.422151	2.52207	0.006569	0.0723441	0
TM7SF2	-1.53032	0.549303	81.6721	-2.78593	-2.62312	-0.437514	0.0066339	0.0723441	0
YIF1A	-1.0395	0.372818	79.2677	-2.78821	-1.78153	-0.29746	0.00663254	0.0723441	0
ZC3H14	1.15322	0.41499	83.5729	2.77891	0.327903	1.97853	0.00673483	0.0723441	0
BOK	-1.238	0.446321	82.8904	-2.77379	-2.12573	-0.35027	0.00684349	0.0730251	0
MPDU1	-1.34957	0.486355	80.7502	-2.77487	-2.31731	-0.381835	0.00685893	0.0730251	0
RAP1A	1.20214	0.433471	77.865	2.7733	0.339146	2.06514	0.00694152	0.0734644	0
RPS26	-1.21017	0.437179	83.6258	-2.76812	-2.0796	-0.34073	0.00694114	0.0734644	0
ACP1	-0.73314	0.266398	83.3254	-2.75204	-1.26296	-0.203315	0.00726594	0.0756093	0
CCDC39	1.74043	0.633277	81.9285	2.7483	0.480627	3.00024	0.00736651	0.0756093	0
KPLCE	-1.38829	0.505766	83.5752	-2.74493	-2.39414	-0.382446	0.00740746	0.0756093	0
MUCL1	-1.46029	0.529464	79.118	-2.75805	-2.51414	-0.406442	0.00721905	0.0756093	0
TMEM109	-0.751171	0.273452	83.3236	-2.74699	-1.29502	-0.207317	0.00736916	0.0756093	0
VPS4A	-1.14303	0.414756	80.8172	-2.7559	-1.96829	-0.317762	0.00723149	0.0756093	0
NCSTN	-1.15131	0.420905	79.5576	-2.73532	-1.98901	-0.313613	0.00768123	0.0769552	0
RPA1	2.02766	0.741866	82.4745	2.73318	0.551976	3.50334	0.00767319	0.0769552	0
CTSZ	-1.05658	0.386621	79.4522	-2.73285	-1.82606	-0.287096	0.00773609	0.0770575	0
CD109	-1.65159	0.606587	82.1075	-2.72276	-2.85826	-0.444917	0.00790523	0.0778698	0
GLRX3	1.3949	0.512434	83.3477	2.72211	0.375753	2.41405	0.00789718	0.0778698	0
SNW1	1.14043	0.418604	83.4486	2.72437	0.307911	1.97295	0.00784604	0.0778698	0
MRPL58	-1.52453	0.5596	78.5276	-2.72432	-2.63849	-0.410569	0.00793912	0.0779876	0
FARP1	1.7368	0.638808	82.0515	2.71881	0.466016	3.00758	0.00799319	0.0783024	0
ACADM	0.927386	0.343674	83.5754	2.69845	0.243903	1.61087	0.00842719	0.079815	0
CALU	1.37426	0.508466	74.043	2.70275	0.361128	2.38739	0.00852323	0.079815	0
CYBRD1	-1.17048	0.434201	80.395	-2.69571	-2.03451	-0.306459	0.0085516	0.079815	0
DCPS	1.19197	0.440709	83.0462	2.70466	0.315423	2.06851	0.00829351	0.079815	0
DNAH9	1.5272	0.5654	79.5779	2.7011	0.401926	2.65247	0.00844215	0.079815	0
G3BP2	1.11573	0.413485	77.8878	2.69837	0.29253	1.93894	0.00854053	0.079815	0
GPI	0.355847	0.131453	81.8599	2.70703	0.0943387	0.617355	0.00826129	0.079815	0
KNG1	1.2492	0.463452	81.4398	2.69541	0.327146	2.17124	0.00853819	0.079815	0
PDLIM5	1.59182	0.588424	82.9619	2.70522	0.421456	2.76217	0.00828225	0.079815	0
RNH1	-0.344858	0.127191	77.3429	-2.71134	-0.59811	-0.0916061	0.00825296	0.079815	0
SCP2	1.31457	0.486408	73.8136	2.7026	0.345337	2.2838	0.00853213	0.079815	0
CNPY2	-2.05413	0.761667	74.5971	-2.69689	-3.57159	-0.536682	0.00864783	0.080258	0
COL1A1	1.30658	0.485796	81.9404	2.68957	0.340168	2.27299	0.00866678	0.080258	0
EIF2AK2	1.32491	0.492422	82.2279	2.6906	0.345368	2.30445	0.00863672	0.080258	0
ENO3	-1.46811	0.545627	78.7839	-2.69068	-2.5542	-0.38202	0.00870336	0.0803874	0
FAH	-1.02875	0.383272	83.8761	-2.68413	-1.79095	-0.266557	0.00876061	0.0807065	0
CARS1	1.32867	0.494869	81.0502	2.68488	0.344041	2.31329	0.00879646	0.0808274	0
PRDX5	0.691521	0.257571	78.4007	2.68478	0.178779	1.20426	0.00885319	0.0809281	0
SNRPF	-0.794493	0.296924	80.894	-2.67575	-1.38529	-0.203696	0.00902254	0.0816391	0
YWHAG	-0.44954	0.168249	81.1546	-2.67188	-0.784293	-0.114788	0.00911324	0.0822505	0
DPM3	-1.11232	0.417154	83.1091	-2.66645	-1.94201	-0.282634	0.00921076	0.0827107	0
ARG1	-1.1057	0.415382	83.7391	-2.66189	-1.93177	-0.279632	0.00931409	0.0832184	0
FBP1	-0.940068	0.352638	79.7847	-2.66581	-1.64187	-0.238266	0.00929393	0.0832184	0
NAGA	-1.12488	0.422885	83.9903	-2.66002	-1.96584	-0.283929	0.00935706	0.0833314	0
SNX6	1.40973	0.530004	82.1804	2.65984	0.355414	2.46404	0.00939704	0.0833314	0
YWHAE	0.454918	0.171405	82.6681	2.65406	0.113981	0.795856	0.00953655	0.0841488	0
SUB1	0.858918	0.322323	68.8994	2.66477	0.215884	1.50195	0.00958761	0.0843899	0
EIF1	1.21461	0.45881	83.3696	2.64731	0.302119	2.12711	0.00969951	0.0851641	0
RBKS	1.98869	0.751838	83.0852	2.6451	0.493336	3.48404	0.0097637	0.0855165	0
ALOX5AP	-1.15041	0.435211	81.6567	-2.64333	-2.01623	-0.284577	0.00984011	0.085974	0
GIMAP1	-0.90695	0.343208	80.0635	-2.64257	-1.58995	-0.223952	0.00989415	0.0860235	0
MAGED2	1.38332	0.523773	82.526	2.64107	0.341471	2.42518	0.00988262	0.0860235	0
POTEI	-1.66029	0.628284	78.6257	-2.64258	-2.91095	-0.409628	0.00992551	0.0860857	0
CP	1.38454	0.524683	75.4667	2.63881	0.339424	2.42966	0.0101015	0.0871869	0
RPS15	1.46044	0.554106	79.1936	2.63568	0.357566	2.56332	0.0100998	0.0871869	0
ATP6V0A1	-1.26255	0.479973	83.6405	-2.63045	-2.21708	-0.308008	0.0101488	0.0872312	0
DNAJC8	1.20834	0.459451	82.1631	2.62997	0.294377	2.12231	0.0101923	0.0873343	0
HSPA1A	0.390738	0.148896	83.9115	2.62423	0.0946372	0.686838	0.0103159	0.0881809	0
CLDN1	-1.38438	0.528701	82.5081	-2.61845	-2.43604	-0.332722	0.0105075	0.0894073	0
EIF2A	1.39993	0.53441	80.9143	2.61958	0.336606	2.46326	0.0105096	0.0894073	0
FNBP1L	-2.19307	0.840111	83.3444	-2.61045	-3.86392	-0.522227	0.0107192	0.0909728	0
ALDH1A2	2.29916	0.882623	82.2131	2.60492	0.543409	4.05491	0.0109046	0.0923253	0
CDC42	1.06525	0.409514	80.139	2.60125	0.250311	1.88018	0.0110589	0.0931882	0
YBX1	0.874598	0.335514	74.308	2.60674	0.206117	1.54308	0.0110401	0.0931882	0
COPB1	1.77567	0.68542	83.5576	2.59063	0.412534	3.13881	0.011302	0.0950113	0
NMT1	1.19053	0.459689	81.937	2.58985	0.276047	2.10501	0.0113611	0.0952828	0
ZNF638	1.50563	0.581879	83.9021	2.58753	0.348482	2.66278	0.0113891	0.0952931	0
ADPGK	-0.807216	0.312295	83.173	-2.58478	-1.42834	-0.186092	0.0114891	0.0957071	0
RBBP7	-1.15679	0.44618	73.2201	-2.59266	-2.04598	-0.2676	0.0114924	0.0957071	0
DAD1	-0.861938	0.333915	81.7399	-2.58131	-1.52623	-0.197642	0.0116284	0.0961638	0
DNAH1	1.74151	0.673733	74.7409	2.58487	0.399292	3.08373	0.0116904	0.0962985	0
SERPINB2	-1.60728	0.623565	82.5981	-2.57757	-2.84762	-0.366946	0.0117259	0.0962985	0
HNRNPUL2	1.51113	0.587863	83.61	2.57056	0.342026	2.68024	0.0119251	0.0972606	0
SYVN1	-1.27091	0.493943	81.128	-2.573	-2.25368	-0.288145	0.0119035	0.0972606	0
PHLDB1	-1.8068	0.703767	83.4123	-2.56733	-3.20646	-0.407137	0.0120328	0.0979146	0
ALOXE3	-1.63356	0.638618	83.5808	-2.55796	-2.90361	-0.363505	0.0123331	0.100129	0
IDH3G	-1.49298	0.584182	83.1777	-2.55568	-2.65486	-0.331106	0.0124172	0.100582	0
DDX60	-2.1407	0.838297	83.9185	-2.55363	-3.80777	-0.473628	0.0124687	0.10077	0
GC	1.63108	0.63828	77.9985	2.55543	0.360363	2.9018	0.0125503	0.101199	0
MAP9	2.08569	0.817018	79.5669	2.5528	0.459633	3.71174	0.0125981	0.101355	0
AIP	-0.949159	0.372344	83.3303	-2.54914	-1.68969	-0.208625	0.0126314	0.101393	0
ANXA11	-0.401999	0.158187	83.5925	-2.54129	-0.716594	-0.087405	0.0128912	0.103014	0
NBAS	-2.83482	1.11627	82.5842	-2.53955	-5.0552	-0.614437	0.0129743	0.103445	0
CRIP2	1.09448	0.432042	81.6528	2.53326	0.234953	1.954	0.0132139	0.10512	0
EVPL	-1.12488	0.444538	76.9927	-2.53044	-2.01007	-0.239686	0.0134328	0.106236	0
HNRNPA2B1	0.424521	0.168164	83.8502	2.52445	0.0901003	0.758942	0.0134724	0.106236	0
KIF5B	1.04179	0.412246	78.536	2.5271	0.221156	1.86242	0.0135095	0.106236	0
PRDX4	-0.928976	0.367684	77.3771	-2.52656	-1.66107	-0.196881	0.0135596	0.106236	0
RARRES1	1.27896	0.506601	83.9603	2.52459	0.271523	2.2864	0.0134648	0.106236	0
STIP1	1.22727	0.485813	76.5953	2.52622	0.259812	2.19473	0.0135932	0.106236	0
ALDH9A1	0.430307	0.170903	83.3607	2.51784	0.0904092	0.770205	0.0137208	0.106801	0
PLS1	1.38347	0.549623	83.1367	2.51712	0.290316	2.47662	0.0137521	0.106801	0
RPL13A	0.831194	0.328696	68.4706	2.52876	0.175372	1.48702	0.0137555	0.106801	0
ATP8B1	-1.69401	0.673461	80.6455	-2.51538	-3.03407	-0.353942	0.0138766	0.107506	0
ATP5PO	-0.551653	0.22028	80.7902	-2.50432	-0.989959	-0.113347	0.014281	0.109683	0
KRT36	-1.7835	0.71243	83.9593	-2.5034	-3.20025	-0.366744	0.0142372	0.109683	0
KRT78	-0.994317	0.396996	83.9989	-2.5046	-1.78379	-0.204847	0.0141916	0.109683	0
POF1B	-1.49871	0.59809	78.7078	-2.50583	-2.68925	-0.308177	0.0142792	0.109683	0
PTCD3	-2.91047	1.16519	83.9746	-2.49784	-5.22759	-0.593341	0.0144462	0.110562	0
TES	1.02055	0.408621	83.9592	2.49755	0.207958	1.83315	0.0144576	0.110562	0
DNAH6	1.51176	0.606033	79.9895	2.49452	0.305716	2.71781	0.0146727	0.111648	0
PAK2	1.08399	0.434937	82.4733	2.4923	0.218842	1.94915	0.0146939	0.111648	0
RAC1	-0.369551	0.148352	82.182	-2.49104	-0.66466	-0.0744409	0.0147499	0.111835	0
HSPD1	0.465575	0.187109	81.7358	2.48825	0.0933373	0.837814	0.0148689	0.112497	0
CASK	1.46863	0.591558	83.5815	2.48265	0.292169	2.6451	0.0150412	0.112921	0
ITPRID2	-1.62385	0.654111	83.3341	-2.48254	-2.92478	-0.322931	0.0150519	0.112921	0
KRT4	-1.97399	0.794382	81.5399	-2.48494	-3.5544	-0.393575	0.0150031	0.112921	0
TOM1	1.16773	0.469523	79.5339	2.48706	0.233266	2.1022	0.0149732	0.112921	0
HP	1.5364	0.620671	82.4111	2.47538	0.301778	2.77102	0.0153584	0.113635	0
LCLAT1	-1.05293	0.425273	81.1914	-2.47588	-1.89906	-0.206797	0.01537	0.113635	0
LPCAT3	-0.862549	0.348356	83.4761	-2.47606	-1.55536	-0.169742	0.0153047	0.113635	0
PALM	-1.18392	0.477798	80.5422	-2.47786	-2.13467	-0.233166	0.0153084	0.113635	0
PSMC3	1.09239	0.44144	81.8814	2.47461	0.21421	1.97058	0.0154027	0.113635	0
PPIB	0.988415	0.399545	76.0493	2.47385	0.19266	1.78417	0.0155963	0.114449	0
PDIA4	0.951907	0.385034	74.6433	2.47227	0.18482	1.71899	0.0157035	0.1149	0
SEC61A1	-0.983216	0.399692	78.0351	-2.45994	-1.77893	-0.187496	0.0161072	0.117131	0
CMC1	-1.08243	0.441504	83.8461	-2.45168	-1.96043	-0.204425	0.016295	0.117829	0
DNAH2	1.68803	0.68769	78.095	2.45465	0.318976	3.05709	0.0163267	0.117829	0
PPIL3	1.19655	0.488155	81.0144	2.45117	0.225279	2.16782	0.016391	0.117829	0
CD209	-1.2103	0.494523	82.1093	-2.44741	-2.19404	-0.226555	0.0165214	0.118448	0
DNAJC3	1.16482	0.476464	80.7113	2.44473	0.216758	2.11289	0.0166741	0.119302	0
FBLN5	-1.15362	0.473562	83.7692	-2.43605	-2.09538	-0.211851	0.0169685	0.121165	0
ARPP19	1.1689	0.480133	80.7871	2.43454	0.213549	2.12426	0.0171149	0.121965	0
TMEM245	-1.19223	0.49043	83.3416	-2.43098	-2.16761	-0.216838	0.0172026	0.122345	0
ACTN1	0.532412	0.219268	81.829	2.42814	0.0962048	0.96862	0.0173695	0.123188	0
H1-5	1.22312	0.503192	76.6357	2.43071	0.221057	2.22518	0.0174067	0.123188	0
KRT79	-2.47955	1.02183	82.3431	-2.42658	-4.51216	-0.446931	0.0174251	0.123188	0
HLA-DQB1	-1.13313	0.466244	70.2768	-2.43033	-2.06296	-0.203298	0.017641	0.124303	0
TAGLN	1.45645	0.601023	79.5231	2.42328	0.260263	2.65263	0.0176527	0.124303	0
DTNA	-1.45797	0.604654	80.3219	-2.41124	-2.66119	-0.25474	0.0181807	0.127213	0
RPL38	1.11079	0.461308	83.703	2.4079	0.193377	2.0282	0.0182414	0.127213	0
HCLS1	1.18718	0.494881	82.9968	2.39893	0.202886	2.17148	0.0186837	0.129259	0
MON2	-1.08008	0.451168	83.9981	-2.39396	-1.97727	-0.182881	0.0188942	0.130209	0
DCN	1.49725	0.625446	82.1475	2.3939	0.253075	2.74143	0.0189486	0.130331	0
HSPG2	1.02665	0.429965	83.165	2.38776	0.171496	1.88181	0.0192176	0.131167	0
IFT81	1.22854	0.514535	82.0096	2.38767	0.204969	2.25211	0.0192546	0.131167	0
LARS1	1.22391	0.512005	80.0939	2.39043	0.205008	2.24282	0.0191762	0.131167	0
COG1	-2.31586	0.972784	82.5498	-2.38065	-4.25084	-0.380874	0.0195852	0.132975	0
SNX18	-1.00937	0.424079	83.1088	-2.38014	-1.85283	-0.165908	0.0195947	0.132975	0
PSMB9	-1.04031	0.435907	70.5853	-2.38654	-1.90957	-0.171046	0.0196917	0.133378	0
PRPF3	1.1468	0.482305	82.2121	2.37774	0.187375	2.10622	0.0197398	0.13345	0
SERPINA1	0.937654	0.393417	68.5784	2.38336	0.152723	1.72258	0.0199301	0.134481	0
A2M	1.00144	0.422363	81.0264	2.37105	0.161078	1.84181	0.0201117	0.135202	0
CAST	1.1369	0.479577	81.706	2.37063	0.182816	2.09098	0.020113	0.135202	0
PDHA1	0.700037	0.295717	82.6818	2.36725	0.111835	1.28824	0.0202566	0.135911	0
MYO1E	0.87891	0.372322	82.7442	2.36062	0.138343	1.61948	0.0205969	0.136772	0
NXF1	-1.09306	0.46326	82.7719	-2.3595	-2.0145	-0.171618	0.0206543	0.136772	0
PPP4C	1.06485	0.451082	82.3729	2.36065	0.167562	1.96213	0.020606	0.136772	0
PRPF40A	1.32449	0.560918	80.5657	2.36128	0.208343	2.44063	0.0206273	0.136772	0
STS	-1.24559	0.527676	83.5728	-2.36052	-2.29501	-0.196171	0.0205781	0.136772	0
TGM1	-0.995803	0.422573	83.9759	-2.35652	-1.83614	-0.155466	0.0207753	0.137063	0
C11orf54	-1.3701	0.582222	83.7043	-2.35324	-2.52798	-0.212233	0.0209557	0.137742	0
MAGT1	-0.879152	0.373449	82.4407	-2.35414	-1.622	-0.136302	0.0209446	0.137742	0
AP2B1	0.780075	0.331966	83.5814	2.34986	0.119875	1.44027	0.0211379	0.138563	0
CNIH4	-1.18775	0.505749	81.3825	-2.34851	-2.19396	-0.181544	0.0212751	0.138563	0
EEF1B2	1.04286	0.442346	68.9745	2.35756	0.160394	1.92532	0.0212383	0.138563	0
NCL	0.752678	0.320509	83.9922	2.34838	0.115309	1.39005	0.021205	0.138563	0
KRT3	-1.37389	0.585747	83.6063	-2.34554	-2.53879	-0.20899	0.0213682	0.138659	0
NAA10	0.978443	0.417468	82.949	2.34375	0.148108	1.80878	0.0214833	0.139152	0
PSME2	0.891847	0.381025	81.6619	2.34065	0.13382	1.64987	0.0216897	0.139979	0
IGLL5	0.846223	0.362029	83.2404	2.33744	0.126192	1.56625	0.0218174	0.140294	0
ADAM10	1.24959	0.534605	79.82	2.3374	0.18565	2.31352	0.0219247	0.140322	0
ISOC2	-0.788217	0.337391	81.4109	-2.33621	-1.45947	-0.116965	0.02194	0.140322	0
PRPF8	1.48006	0.633906	83.9827	2.33483	0.219464	2.74065	0.0219393	0.140322	0
EFEMP2	-1.05097	0.450432	83.725	-2.33325	-1.94675	-0.155194	0.0220335	0.140414	0
PHB1	-0.770641	0.330118	82.297	-2.33444	-1.42732	-0.113966	0.0220103	0.140414	0
CNP	1.31779	0.566156	83.6249	2.32761	0.191856	2.44373	0.0223492	0.141161	0
PTGS1	-1.50412	0.645248	74.2178	-2.33107	-2.78974	-0.218499	0.0224679	0.141659	0
CDK5RAP3	1.35322	0.582558	83.3748	2.32289	0.194609	2.51182	0.0226221	0.142127	0
SNRPA1	1.46516	0.631465	83.6626	2.32025	0.209347	2.72097	0.0227627	0.142759	0
RNASE3	-1.4389	0.619801	74.3243	-2.32155	-2.67379	-0.204007	0.0230007	0.143719	0
SMARCD1	-1.35316	0.584408	83.6848	-2.31543	-2.51538	-0.190935	0.0230371	0.143719	0
ARL8B	1.11178	0.480732	82.2565	2.31267	0.155492	2.06806	0.0232393	0.143842	0
MTCH1	-0.943744	0.408132	82.2745	-2.31235	-1.75561	-0.131879	0.0232576	0.143842	0
SRPRB	0.781918	0.337805	79.3466	2.3147	0.109579	1.45426	0.0232156	0.143842	0
SRSF11	1.32338	0.572583	82.9964	2.31124	0.184533	2.46222	0.0232994	0.143842	0
AQP5	-1.1664	0.504603	75.3299	-2.31152	-2.17155	-0.16125	0.0235404	0.144079	0
CAVIN1	-0.988287	0.42803	79.7379	-2.30892	-1.84014	-0.136438	0.0235375	0.144079	0
CKAP5	1.49408	0.647534	83.556	2.30734	0.206288	2.78187	0.0235096	0.144079	0
ATP5F1B	0.361231	0.156815	82.7166	2.30354	0.0493156	0.673146	0.0237579	0.144876	0
CAPN1	-0.452728	0.196748	82.3844	-2.30106	-0.844094	-0.061361	0.0239151	0.144876	0
HMOX2	0.874717	0.380077	82.2319	2.30142	0.118655	1.63078	0.0238983	0.144876	0
XRCC6	0.776611	0.337294	81.6299	2.30247	0.10558	1.44764	0.0238549	0.144876	0
YARS1	1.27933	0.555986	76.6767	2.30101	0.172147	2.38651	0.0241091	0.145803	0
CFAP206	0.946456	0.412697	83.2705	2.29335	0.125659	1.76725	0.0243484	0.146751	0
TGFBI	1.27328	0.55516	80.9437	2.29354	0.168674	2.37789	0.0244105	0.146876	0
KRT71	-1.92969	0.84342	82.9811	-2.28793	-3.60722	-0.252155	0.0246853	0.148279	0
HLA-A	-0.843937	0.3685	76.6405	-2.2902	-1.57777	-0.110105	0.0247613	0.148484	0
MYADM	-1.03967	0.454806	81.7623	-2.28597	-1.94447	-0.13488	0.0248438	0.148728	0
DNAJB11	1.07198	0.469571	83.9114	2.2829	0.138175	2.00579	0.0249652	0.148831	0
ERG28	-1.01293	0.443105	77.5502	-2.28597	-1.89516	-0.130691	0.0249866	0.148831	0
GOLGA5	1.08346	0.474932	80.6975	2.2813	0.138442	2.02848	0.0251664	0.149652	0
PDCD10	-1.01743	0.447026	82.5655	-2.276	-1.90662	-0.128245	0.0254356	0.150497	0
SRC	-0.702038	0.309345	81.8586	-2.26944	-1.31744	-0.0866374	0.025872	0.151817	0
SUCLG1	1.09704	0.482198	72.7085	2.27508	0.135954	2.05812	0.0258507	0.151817	0
KRT23	-1.07042	0.472206	83.9655	-2.26684	-2.00946	-0.131378	0.02597	0.151879	0
PTPRF	-2.4514	1.08166	83.9828	-2.26633	-4.60241	-0.300397	0.026002	0.151879	0
RANBP2	1.47966	0.652675	82.2218	2.26707	0.181335	2.77799	0.0260108	0.151879	0
FABP5	-0.961104	0.424983	83.9494	-2.26151	-1.80624	-0.115972	0.0263125	0.153138	0
BDH2	1.04133	0.462146	83.722	2.25325	0.122258	1.9604	0.0268577	0.153763	0
CALR	1.01964	0.450072	67.8369	2.26551	0.121499	1.91779	0.0266779	0.153763	0
CMTM7	-0.984193	0.436102	83.4617	-2.25679	-1.85151	-0.116874	0.0266339	0.153763	0
CPNE3	-0.347055	0.154113	83.856	-2.25195	-0.653534	-0.0405768	0.0269388	0.153763	0
MVP	0.437141	0.193942	80.6851	2.25398	0.0512352	0.823048	0.0269093	0.153763	0
UFSP2	-0.861046	0.381698	80.4601	-2.25583	-1.62058	-0.101509	0.026796	0.153763	0
UTRN	1.15676	0.511932	71.8894	2.25959	0.136214	2.1773	0.0268783	0.153763	0
TUBB4B	0.499934	0.222094	79.0487	2.251	0.0578708	0.941997	0.027163	0.154794	0
AQP4	-1.18342	0.52816	82.7124	-2.24064	-2.23396	-0.132874	0.02773	0.156769	0
GART	1.12986	0.504323	83.9828	2.24036	0.126959	2.13277	0.0277081	0.156769	0
MUC7	-1.4545	0.649247	83.9994	-2.24028	-2.7456	-0.163395	0.0277129	0.156769	0
AKAP8	-3.87953	1.73747	83.8156	-2.23286	-7.33479	-0.424273	0.0282235	0.157288	0
AP1S1	-0.983468	0.440343	84	-2.23342	-1.85914	-0.107799	0.0281797	0.157288	0
ATP2A2	0.568671	0.253065	68.1262	2.24714	0.0637052	1.07364	0.0278741	0.157288	0
COX6C	0.911044	0.407434	82.5547	2.23605	0.100609	1.72148	0.0280467	0.157288	0
EIF3H	1.16288	0.520955	83.9765	2.2322	0.126895	2.19886	0.028264	0.157288	0
NIPBL	-1.18397	0.529163	82.1586	-2.23743	-2.23661	-0.131323	0.0279659	0.157288	0
SNRPD3	-0.735929	0.329489	83.7369	-2.23354	-1.39118	-0.0806731	0.0281794	0.157288	0
SNRPE	-0.910991	0.407685	83.3441	-2.23455	-1.72181	-0.100172	0.0281235	0.157288	0
SPCS2	-0.994282	0.444479	80.4104	-2.23696	-1.87875	-0.109811	0.0280575	0.157288	0
LRRC23	1.04838	0.469553	79.3231	2.23271	0.113813	1.98294	0.0283871	0.157726	0
ILKAP	-0.985037	0.44256	83.495	-2.22577	-1.8652	-0.10488	0.0287245	0.159103	0
SNRPD1	-0.954741	0.427993	74.293	-2.23074	-1.80748	-0.102003	0.0287168	0.159103	0
PGRMC2	-0.849952	0.382824	83.675	-2.22022	-1.61128	-0.0886215	0.0291077	0.15998	0
CLTB	0.904231	0.407545	81.6939	2.21873	0.0934493	1.71501	0.0292793	0.160675	0
CFAP70	1.11786	0.5048	83.5384	2.21446	0.11393	2.12179	0.0295203	0.161406	0
PACSIN2	0.681233	0.307644	82.6693	2.21436	0.069306	1.29316	0.0295569	0.161406	0
RBMX	0.417825	0.188643	80.4683	2.2149	0.0424478	0.793202	0.0295942	0.161406	0
APMAP	0.824069	0.372145	78.9138	2.21438	0.0833215	1.56482	0.029688	0.16166	0
FKBP1A	-0.868772	0.392476	79.3072	-2.21357	-1.64993	-0.0876153	0.0297316	0.16166	0
LSM5	1.15552	0.52305	83.9927	2.2092	0.115378	2.19567	0.0298831	0.162235	0
AK9	1.12035	0.508436	82.9501	2.20353	0.109084	2.13162	0.0303297	0.163902	0
SEC61B	-0.677781	0.307405	78.9722	-2.20485	-1.28966	-0.0659036	0.0303744	0.163902	0
APOH	1.06413	0.483557	82.0359	2.20064	0.102191	2.02608	0.0305726	0.16413	0
IFT122	1.55816	0.70793	82.3661	2.20102	0.149961	2.96637	0.0305335	0.16413	0
RPL22	-0.390696	0.177438	80.5885	-2.20187	-0.74377	-0.0376217	0.0305334	0.16413	0
TTC38	-1.07791	0.48924	76.1609	-2.20323	-2.05228	-0.103538	0.0306013	0.16413	0
CCDC57	-1.00006	0.454596	76.3463	-2.19988	-1.9054	-0.0947185	0.0308405	0.165164	0
ACSL3	1.10604	0.505237	80.508	2.18915	0.100681	2.11139	0.0314824	0.165878	0
HMGN1	0.914646	0.418082	83.4482	2.18772	0.0831631	1.74613	0.0314869	0.165878	0
LSM12	-0.888933	0.405716	83.9955	-2.19102	-1.69574	-0.0821221	0.0312198	0.165878	0
MAT2B	-0.852296	0.389231	82.7709	-2.18969	-1.62649	-0.0780991	0.0313614	0.165878	0
PSMD9	1.40397	0.640401	81.7868	2.19234	0.129963	2.67799	0.0311971	0.165878	0
RAD23B	1.00866	0.46108	83.746	2.1876	0.0917111	1.92561	0.0314855	0.165878	0
VILL	1.11067	0.506393	83.4811	2.1933	0.103561	2.11778	0.031067	0.165878	0
SHMT1	-0.927083	0.423683	76.1534	-2.18815	-1.77089	-0.083273	0.0317251	0.166885	0
FGG	0.919348	0.42106	79.0537	2.18342	0.0812588	1.75744	0.0319711	0.167329	0
MAP4	0.675544	0.309499	83.7344	2.1827	0.060042	1.29105	0.0318581	0.167329	0
STK33	1.03326	0.473761	82.7531	2.18097	0.0909274	1.9756	0.0320236	0.167329	0
SPRR3	-1.92946	0.884804	79.381	-2.18067	-3.69049	-0.168435	0.0321692	0.167487	0
MMP9	-1.37991	0.633729	81.6614	-2.17745	-2.64068	-0.119147	0.0323329	0.167603	0
VPS33A	-1.22576	0.562959	83.8748	-2.17735	-2.34529	-0.106229	0.0322636	0.167603	0
GNG7	-0.984456	0.452657	83.222	-2.17484	-1.88474	-0.0841748	0.0324803	0.167634	0
IBA57	-0.988652	0.453653	74.6543	-2.17932	-1.89244	-0.084861	0.032463	0.167634	0
SEC63	1.11036	0.51002	78.4688	2.17709	0.095082	2.12563	0.0324797	0.167634	0
PYM1	1.00712	0.463219	82.6647	2.17419	0.0857458	1.9285	0.0325501	0.167751	0
ATP5F1D	-0.61075	0.282317	83.9567	-2.16335	-1.17217	-0.049328	0.0333567	0.170254	0
DDRGK1	-0.846176	0.390956	83.743	-2.16438	-1.62367	-0.0686824	0.0332826	0.170254	0
DNAJA2	0.844229	0.39016	81.7763	2.1638	0.0680443	1.62041	0.0333975	0.170254	0
GRN	-1.03832	0.479997	83.4608	-2.16317	-1.99293	-0.0837003	0.0333878	0.170254	0
MYO1C	-0.79122	0.365834	81.202	-2.16278	-1.51909	-0.0633516	0.0334994	0.170421	0
ECM1	-0.813887	0.376876	83.953	-2.15956	-1.56335	-0.0644218	0.0336589	0.170743	0
EMD	-0.784933	0.36321	81.1184	-2.1611	-1.50759	-0.0622747	0.0336367	0.170743	0
ALDH2	0.421871	0.195464	84	2.1583	0.0331691	0.810573	0.0337581	0.171003	0
RAB5A	-0.707913	0.328092	82.2962	-2.15767	-1.36056	-0.0552694	0.0338689	0.17132	0
NOP58	-1.0777	0.500592	83.1173	-2.15286	-2.07334	-0.0820667	0.0342284	0.172403	0
CCDC40	1.01743	0.473048	83.3653	2.1508	0.0766178	1.95824	0.0343873	0.172958	0
NNT	0.990852	0.460444	77.9698	2.15195	0.0741728	1.90753	0.0344958	0.173014	0
SOD2	0.746023	0.346908	81.6611	2.15049	0.0558685	1.43618	0.0344735	0.173014	0
CKB	-0.909198	0.421503	62.3494	-2.15704	-1.75168	-0.0667192	0.0348653	0.174241	0
WDR19	0.872236	0.40657	80.5452	2.14536	0.0632211	1.68125	0.0349363	0.174241	0
SCARB2	-0.500505	0.233655	79.7053	-2.14207	-0.96552	-0.0354903	0.0352407	0.174778	0
ARPC4	-0.374292	0.175422	79.5873	-2.13367	-0.72342	-0.0251644	0.0359491	0.176729	0
GMPPB	0.879125	0.412664	83.5641	2.13037	0.058435	1.69982	0.0360814	0.176729	0
IGHA2	-1.20478	0.56464	80.9184	-2.13371	-2.32825	-0.0813025	0.0358951	0.176729	0
PA2G4	0.532446	0.249298	73.3161	2.13578	0.0356323	1.02926	0.0360368	0.176729	0
PAFAH1B1	0.848822	0.398288	82.9007	2.13117	0.056628	1.64102	0.0360365	0.176729	0
TPM4	-0.29575	0.138703	83.7003	-2.13225	-0.57159	-0.0199094	0.0359164	0.176729	0
ITIH4	1.28047	0.601343	83.2379	2.12935	0.0844713	2.47646	0.0361797	0.176967	0
BCLAF1	1.0337	0.485336	77.8134	2.12987	0.0674362	1.99997	0.0363431	0.177185	0
KRT73	-1.44377	0.679317	83.5168	-2.12532	-2.79478	-0.0927563	0.0365141	0.177185	0
MUC5B	1.50474	0.7075	83.8259	2.12685	0.09776	2.91173	0.0363723	0.177185	0
RBX1	1.07482	0.504626	73.5242	2.12994	0.0692263	2.08042	0.0365232	0.177185	0
AMBP	1.131	0.532669	81.8954	2.12328	0.0713346	2.19067	0.0367493	0.177619	0
ASPH	1.05479	0.496589	81.6769	2.12407	0.0668567	2.04272	0.0366891	0.177619	0
RPS11	0.509159	0.23943	73.5602	2.12655	0.032037	0.986281	0.0368125	0.177619	0
TMEM67	1.27544	0.601061	83.8378	2.12198	0.0801323	2.47075	0.0367903	0.177619	0
TMED1	-0.823564	0.3886	79.7968	-2.11931	-1.59693	-0.050195	0.0371733	0.178875	0
HADHB	0.298484	0.141392	83.952	2.11103	0.0173074	0.57966	0.0377437	0.180399	0
ANKRD54	-1.00523	0.476366	82.1316	-2.11021	-1.95285	-0.0576133	0.0378828	0.180578	0
NKX2-1	-0.940371	0.445376	75.7588	-2.11141	-1.82746	-0.0532815	0.0380352	0.181062	0
COL4A2	-1.39105	0.660414	83.5579	-2.10634	-2.70446	-0.0776463	0.0381753	0.181486	0
TBL1XR1	1.04307	0.496052	82.0708	2.10273	0.0562724	2.02986	0.038553	0.183037	0
PLXNB2	-1.1633	0.553735	83.9833	-2.10083	-2.26447	-0.0621355	0.0386544	0.183273	0
SPTAN1	0.592505	0.282099	83.4949	2.10034	0.0314692	1.15354	0.0387161	0.183322	0
PPT1	-0.785174	0.373854	81.7806	-2.10022	-1.52892	-0.0414301	0.0387909	0.183431	0
PLEC	0.436702	0.207818	76.6514	2.10137	0.0228531	0.850552	0.038895	0.183436	0
RPS7	1.24563	0.594127	82.2931	2.09658	0.0637884	2.42748	0.0391019	0.183924	0
THOC6	-0.961197	0.458872	79.1928	-2.0947	-1.87452	-0.0478699	0.039395	0.18495	0
CCDC180	1.15317	0.551195	82.9718	2.09212	0.056858	2.24948	0.039484	0.184987	0
NCEH1	-1.07068	0.51323	82.5139	-2.08616	-2.09156	-0.0497962	0.0400526	0.186667	0
PHF3	-1.68047	0.805576	83.8495	-2.08605	-3.28249	-0.0784554	0.0400128	0.186667	0
CCT5	0.650522	0.312481	83.6619	2.08179	0.0290813	1.27196	0.0404175	0.187289	0
SNF8	0.989374	0.475337	83.7646	2.08141	0.0440746	1.93467	0.0404493	0.187289	0
CIRBP	0.862487	0.414235	78.7727	2.08212	0.0379349	1.68704	0.0405782	0.187641	0
FAM107B	0.981184	0.471713	75.8902	2.08004	0.0416642	1.9207	0.0408977	0.188007	0
KRT24	-1.43029	0.68886	83.9936	-2.07632	-2.80017	-0.0604169	0.0409216	0.188007	0
MAOB	0.889132	0.427387	77.6624	2.08039	0.0382115	1.74005	0.0407875	0.188007	0
PLRG1	-0.898175	0.432184	83.0738	-2.07822	-1.75776	-0.0385897	0.0407753	0.188007	0
S100A13	1.11818	0.538187	82.0062	2.07768	0.0475539	2.1888	0.0408676	0.188007	0
STK24	1.08154	0.521413	82.5836	2.07425	0.044395	2.11869	0.0411706	0.188907	0
SLC27A1	1.02428	0.494228	82.732	2.07249	0.041238	2.00733	0.0413326	0.189162	0
OTUD6B	-0.87229	0.423297	83.95	-2.0607	-1.71407	-0.0305098	0.042427	0.193176	0
DNAAF3	-1.04747	0.508542	83.4994	-2.05976	-2.05885	-0.0360927	0.0425365	0.193427	0
HBG2	-1.45348	0.706286	80.7175	-2.05793	-2.85884	-0.0481219	0.0428245	0.19424	0
ATP5F1C	0.842598	0.40923	76.0466	2.05898	0.0275542	1.65764	0.0429199	0.194425	0
SKP1	0.747941	0.36405	71.9102	2.0545	0.0222039	1.47368	0.0435625	0.195907	0
CD82	-1.18847	0.580343	83.924	-2.04787	-2.34256	-0.0343773	0.0436991	0.195957	0
RPS8	-1.00621	0.491227	83.9059	-2.04836	-1.98308	-0.0293327	0.0436513	0.195957	0
AHSG	1.20956	0.591026	80.6645	2.04655	0.0335337	2.3856	0.0439592	0.196628	0
CHD4	0.962793	0.47061	82.977	2.04584	0.0267639	1.89882	0.0439395	0.196628	0
SEC22B	-0.702952	0.343508	79.4383	-2.04639	-1.38663	-0.0192756	0.0440256	0.196677	0
RAB27A	0.826582	0.404745	83.7337	2.04223	0.0216643	1.6315	0.0442757	0.197546	0
C1QC	-0.985239	0.483445	83.8009	-2.03795	-1.94666	-0.0238218	0.0447086	0.19873	0
FAM98B	1.04139	0.511489	82.1436	2.036	0.0239021	2.05888	0.0449733	0.199657	0
AP3B1	1.00857	0.495642	82.9365	2.03488	0.022747	1.99439	0.0450575	0.199781	0
UBA2	0.881889	0.4336	83.874	2.03388	0.0196097	1.74417	0.0451244	0.199829	0
UBE2V1	-0.667789	0.328876	83.7527	-2.03052	-1.32182	-0.0137547	0.0454766	0.200888	0
MAT2A	-0.837527	0.412953	83.3851	-2.02814	-1.65882	-0.0162355	0.0457383	0.201561	0
SAXO2	1.00734	0.496863	83.9983	2.02739	0.019268	1.9954	0.0457931	0.201561	0
LSM3	-0.742649	0.366607	83.1212	-2.02574	-1.4718	-0.0134987	0.0459997	0.202194	0
PTRHD1	0.996494	0.493314	83.0748	2.02	0.0153261	1.97766	0.0466061	0.204606	0
VCPIP1	1.01293	0.501341	80.0943	2.02044	0.0152493	2.01061	0.0466797	0.204677	0
STXBP3	0.984224	0.487816	79.8721	2.01761	0.0134142	1.95503	0.0469902	0.205531	0
FLNB	0.391981	0.194448	80.0195	2.01586	0.00501757	0.778944	0.0471708	0.205815	0
CUX1	-0.98614	0.488817	73.2394	-2.0174	-1.9603	-0.0119827	0.0473187	0.206207	0
ATXN10	1.10437	0.54873	78.4452	2.0126	0.0120317	2.19671	0.0475889	0.207131	0
PLBD1	-1.33611	0.665164	83.2365	-2.00868	-2.65903	-0.0131754	0.0478124	0.207627	0
SMPD3	-0.93769	0.466889	83.9026	-2.00838	-1.86617	-0.00921424	0.0478196	0.207627	0
PBDC1	0.797914	0.398041	83.8718	2.00461	0.00634939	1.58948	0.0482313	0.208904	0
NDUFS6	0.895156	0.447508	82.6437	2.00031	0.00502302	1.78529	0.0487505	0.210384	0
PDCD6IP	0.794946	0.397145	68.5588	2.00165	0.00257208	1.58732	0.0492814	0.21216	0
HSPA5	0.340384	0.17065	82.3139	1.99464	0.000927005	0.679841	0.049392	0.212266	0
APOD	-0.855653	0.429428	82.3845	-1.99254	-1.70986	-0.00144317	0.0496231	0.21229	0
RP1	0.983458	0.493742	83.1575	1.99185	0.00145307	1.96546	0.0496697	0.21229	0
COX5B	0.627796	0.314828	75.3199	1.99409	0.000669856	1.25492	0.0497619	0.212429	0
EEF1A1	-0.554347	0.278297	74.8827	-1.99193	-1.10876	6.27524e-05	0.0500253	0.213042	0
EFTUD2	1.06199	0.53356	78.8028	1.99039	-7.36821e-05	2.12406	0.0500155	0.213042	0
ARSA	1.17994	0.594288	80.1431	1.98546	-0.00270066	2.36258	0.050513	0.213677	0
CYSTM1	-1.12702	0.568234	82.8866	-1.98338	-2.25724	0.00319387	0.050636	0.213677	0
LCP1	-0.626712	0.315453	77.7814	-1.98671	-1.25476	0.0013338	0.0504766	0.213677	0
LMNB1	0.695999	0.350215	71.7887	1.98735	-0.00217601	1.39417	0.0506993	0.213677	0
POSTN	1.16684	0.587973	78.0174	1.98451	-0.00372298	2.3374	0.0507152	0.213677	0
TMED2	1.1794	0.594587	82.4294	1.98357	-0.00332864	2.36213	0.0506333	0.213677	0
VAPA	0.86706	0.436338	80.3513	1.98713	-0.00122324	1.73534	0.050316	0.213677	0
CYP51A1	-0.934074	0.47098	76.9655	-1.98326	-1.87192	0.0037736	0.050906	0.21382	0
MGST2	-0.707104	0.357187	81.7114	-1.97965	-1.4177	0.00349177	0.05111	0.21382	0
PRODH	-1.03628	0.523165	81.2582	-1.9808	-2.07717	0.00460125	0.0509974	0.21382	0
SAP18	0.879571	0.443845	77.6621	1.98171	-0.00411602	1.76326	0.0510503	0.21382	0
UBXN4	-0.828734	0.418392	82.8553	-1.98076	-1.66092	0.00345381	0.0509364	0.21382	0
ITIH2	0.81398	0.411909	83.7482	1.97612	-0.0051818	1.63314	0.0514336	0.214921	0
SBDS	-0.714774	0.362272	81.2187	-1.97303	-1.43555	0.00600348	0.0518935	0.216334	0
RAB8B	-0.840471	0.426634	82.8259	-1.97	-1.68906	0.00811356	0.0521797	0.217019	0
WDR54	-0.784163	0.398151	82.1171	-1.96951	-1.5762	0.00786969	0.0522663	0.217125	0
CCDC170	0.991451	0.505047	82.8527	1.96309	-0.0130943	1.996	0.0529914	0.218859	0
ENO1	0.345475	0.17578	77.6536	1.96538	-0.00450056	0.695451	0.0529456	0.218859	0
PODXL	-0.720443	0.366595	79.4386	-1.96523	-1.45007	0.00918296	0.052883	0.218859	0
ACSF2	0.93793	0.478248	81.5099	1.96118	-0.0135435	1.8894	0.0532728	0.219511	0
ZC3H15	-0.952935	0.486582	82.1987	-1.95843	-1.92087	0.0149971	0.0535718	0.220488	0
NDUFV1	0.83024	0.424933	83.7451	1.95381	-0.0148236	1.6753	0.0540614	0.221989	0
FSCN1	-0.889251	0.455759	82.5227	-1.95114	-1.79582	0.0173139	0.0544336	0.222745	0
ALDH3A2	-0.643205	0.329812	82.1301	-1.95021	-1.29929	0.0128819	0.0545622	0.223015	0
HSPE1	0.770671	0.395555	83.8197	1.94833	-0.0159589	1.5573	0.0547221	0.223412	0
ACSS3	-0.840911	0.432304	82.5273	-1.94519	-1.70082	0.0189965	0.0551578	0.224418	0
HNRNPU	0.397107	0.203927	77.5017	1.9473	-0.0089216	0.803136	0.0551212	0.224418	0
DPP7	-0.875404	0.449531	73.6438	-1.94737	-1.77119	0.0203771	0.0553027	0.22475	0
BST2	-0.789109	0.406253	83.9987	-1.94241	-1.59699	0.0187696	0.0554385	0.225043	0
KRT27	-1.55703	0.801771	83.7192	-1.94199	-3.15152	0.0374574	0.0555013	0.225043	0
CD9	0.921903	0.474758	74.5128	1.94184	-0.0239639	1.86777	0.0559369	0.225923	0
STX7	-0.286887	0.148025	83.9564	-1.9381	-0.581253	0.00747951	0.0559725	0.225923	0
GATD3B	0.722485	0.372979	83.7335	1.93707	-0.0192585	1.46423	0.056109	0.225961	0
SLC25A6	1.06674	0.549655	74.9302	1.94075	-0.0282435	2.16173	0.0560505	0.225961	0
FN3K	-0.940806	0.48647	83.9915	-1.93395	-1.90821	0.0265939	0.0564875	0.227228	0
CRP	-1.08339	0.560848	83.981	-1.93169	-2.1987	0.0319247	0.0567697	0.228105	0
ERLIN1	0.806792	0.418066	81.5069	1.92982	-0.0249503	1.63853	0.0571082	0.228948	0
PRH1	-1.17828	0.610675	83.8683	-1.92947	-2.3927	0.0361411	0.0570535	0.228948	0
PRPSAP2	-0.884942	0.459172	83.5699	-1.92726	-1.79813	0.0282409	0.0573455	0.22964	0
PKP3	-1.00725	0.522914	83.7813	-1.92622	-2.04716	0.0326653	0.0574683	0.229873	0
HIBADH	0.660264	0.342499	74.9307	1.92778	-0.0220396	1.34257	0.0576719	0.230428	0
SH3GL1	-0.951065	0.494381	83.2297	-1.92375	-1.93433	0.0321977	0.0578042	0.230698	0
PML	-1.72245	0.895726	83.0807	-1.92296	-3.50399	0.0590896	0.0579108	0.230864	0
FAM120A	0.708195	0.369098	83.9564	1.91872	-0.0258018	1.44219	0.058418	0.231863	0
SERPINC1	0.807434	0.420483	79.2123	1.92026	-0.0294809	1.64435	0.058425	0.231863	0
CYC1	0.969299	0.505614	79.918	1.91707	-0.0369201	1.97552	0.0588023	0.232334	0
ATP6V1G1	-0.726995	0.379938	83.6172	-1.91346	-1.48259	0.0286037	0.0591115	0.233191	0
AGER	-1.39713	0.73027	79.9912	-1.91317	-2.85042	0.0561522	0.0593039	0.233279	0
F12	-0.790924	0.414561	82.6503	-1.90786	-1.61552	0.0336718	0.0598818	0.234515	0
TUBB3	1.41457	0.742029	83.4172	1.90635	-0.0611862	2.89033	0.0600476	0.234906	0
EXOSC2	-1.5518	0.81466	83.6552	-1.90484	-3.17193	0.0683426	0.0602375	0.235389	0
WDR47	1.14081	0.599125	83.5882	1.90413	-0.0506998	2.33232	0.0603337	0.235507	0
IFT22	0.66927	0.351757	83.367	1.90265	-0.0303141	1.36886	0.0605384	0.235871	0
LRP1	-2.03325	1.06865	82.9111	-1.90263	-4.1588	0.092286	0.0605597	0.235871	0
SPINK5	-1.59743	0.841129	83.9184	-1.89914	-3.27013	0.0752769	0.0609816	0.237255	0
TSNAX	1.2015	0.634244	83.6923	1.89439	-0.0598282	2.46284	0.0616275	0.239227	0
YOD1	-1.28146	0.676592	83.4588	-1.89399	-2.62706	0.0641458	0.0616904	0.239227	0
MCCC1	0.877987	0.463885	83.892	1.89268	-0.044517	1.80049	0.0618489	0.23958	0
SYAP1	0.968057	0.511619	80.1235	1.89214	-0.0500741	1.98619	0.0620843	0.239714	0
TSG101	0.99834	0.527558	79.39	1.89238	-0.0516572	2.04834	0.0620856	0.239714	0
GLYR1	0.817718	0.43185	73.2659	1.89352	-0.0429058	1.67834	0.0622371	0.239778	0
DYSF	-1.41114	0.747073	79.9314	-1.88889	-2.89788	0.0756058	0.062534	0.240401	0
CLINT1	1.18055	0.62542	78.1601	1.8876	-0.0645298	2.42562	0.0627909	0.241128	0
BAIAP2L1	0.858567	0.456017	83.9255	1.88275	-0.0482846	1.76542	0.0631987	0.24191	0
KIF13B	1.33451	0.708441	81.4757	1.88373	-0.0749384	2.74396	0.0631688	0.24191	0
SEPTIN8	-1.06874	0.568095	83.8784	-1.88127	-2.19848	0.0610052	0.0634049	0.242439	0
CRYZ	-0.746935	0.397105	79.9691	-1.88095	-1.5372	0.043334	0.0636185	0.242733	0
TTR	0.952426	0.505956	76.8191	1.88243	-0.0550998	1.95995	0.0635648	0.242733	0
IST1	0.643586	0.342679	81.0696	1.8781	-0.0382284	1.3254	0.0639625	0.243784	0
SEPTIN9	0.869167	0.463634	83.9821	1.87468	-0.0528232	1.79116	0.0643126	0.244594	0
GGCT	0.780063	0.416431	83.6612	1.87321	-0.0481049	1.60823	0.0645315	0.245072	0
APRT	-0.736207	0.394651	80.8361	-1.86546	-1.52146	0.0490499	0.0657448	0.248976	0
HMGB1	0.529097	0.28393	83.5096	1.86348	-0.035577	1.09377	0.0659099	0.24912	0
VIM	-0.455807	0.24521	83.4321	-1.85885	-0.943482	0.0318674	0.0665746	0.251049	0
COL1A2	0.875226	0.471256	80.9203	1.85722	-0.0624398	1.81289	0.0669182	0.251279	0
SNAP23	0.751157	0.404551	83.2235	1.85677	-0.0534472	1.55576	0.0668826	0.251279	0
KRT75	-0.996627	0.537239	82.4436	-1.85509	-2.06528	0.0720268	0.0671578	0.251913	0
EWSR1	0.657057	0.354161	79.1	1.85525	-0.0478695	1.36198	0.0672863	0.252129	0
CYP7B1	-1.15541	0.622788	77.2981	-1.85522	-2.39547	0.0846417	0.0673768	0.252158	0
LRPPRC	0.63765	0.344262	83.9955	1.85222	-0.046954	1.32225	0.067507	0.252158	0
INF2	0.839536	0.453279	81.1893	1.85214	-0.0623164	1.74139	0.0676408	0.252393	0
UBE2N	-0.369228	0.199506	83.5361	-1.85071	-0.765999	0.027543	0.0677453	0.252518	0
CYBA	-0.637547	0.344416	78.0898	-1.8511	-1.32321	0.0481189	0.0679362	0.252851	0
EIF5A	0.581198	0.313309	67.227	1.85503	-0.04413	1.20653	0.0679769	0.252851	0
CSTB	-0.319603	0.173302	78.4321	-1.84419	-0.664591	0.0253858	0.0689313	0.255067	0
RPS19	0.275955	0.149702	82.1832	1.84336	-0.0218405	0.57375	0.0688814	0.255067	0
TRMT112	-0.760507	0.412439	80.3609	-1.84393	-1.58123	0.0602157	0.0688795	0.255067	0
MNDA	-1.03961	0.56347	72.889	-1.84501	-2.16263	0.0834173	0.069099	0.255168	0
NARS1	0.63604	0.345183	79.7242	1.84262	-0.0509317	1.32301	0.069102	0.255168	0
HMOX1	-1.19302	0.648142	80.4367	-1.84067	-2.48275	0.0967194	0.0693572	0.255633	0
SUPT5H	0.911607	0.495609	83.9812	1.83937	-0.0739697	1.89718	0.0693951	0.255633	0
GATM	-1.46633	0.797769	83.6787	-1.83804	-3.05287	0.120212	0.0696056	0.255788	0
MYO1F	-1.23857	0.673942	82.2935	-1.83779	-2.57918	0.102047	0.0697016	0.255788	0
THRAP3	1.01779	0.553627	80.7375	1.8384	-0.0838113	2.11939	0.0696811	0.255788	0
ACP5	-0.941359	0.512263	78.8561	-1.83765	-1.96102	0.078305	0.0698812	0.256183	0
NDUFB1	-0.853298	0.464649	72.2122	-1.83643	-1.77951	0.0729169	0.0704093	0.257853	0
SAMHD1	0.665399	0.363193	83.8776	1.83208	-0.0568658	1.38766	0.0704887	0.257878	0
TXNDC17	0.741754	0.405534	83.9054	1.82908	-0.064707	1.54822	0.0709398	0.259262	0
RETREG3	-0.677512	0.370606	83.7828	-1.82812	-1.41453	0.059506	0.0710906	0.259546	0
OGN	1.15031	0.629319	74.2672	1.82787	-0.103558	2.40418	0.0715857	0.260551	0
UBE2D3	-0.880117	0.482183	83.9994	-1.82527	-1.83899	0.0787574	0.0715138	0.260551	0
CD63	0.639145	0.350646	83.7205	1.82277	-0.0581862	1.33648	0.0719086	0.26066	0
NENF	1.01324	0.555458	82.5802	1.82415	-0.0916258	2.11811	0.0717459	0.26066	0
TMX3	0.815558	0.448339	83.2959	1.81907	-0.0761223	1.70724	0.0724946	0.262516	0
AHCY	0.202821	0.11164	83.9766	1.81675	-0.0191876	0.42483	0.0728235	0.263079	0
ATP5F1A	0.321226	0.17683	83.321	1.81658	-0.0304612	0.672913	0.0728769	0.263079	0
MROH1	1.00417	0.552933	83.4954	1.81609	-0.0954901	2.10384	0.0729461	0.263079	0
TMEM231	-0.780872	0.429831	82.9964	-1.81669	-1.63579	0.0740461	0.072874	0.263079	0
CPT1A	-0.705064	0.388515	83.0628	-1.81477	-1.47779	0.0676678	0.0731696	0.263618	0
EML1	0.830724	0.458117	81.0336	1.81334	-0.0807801	1.74223	0.0734813	0.264473	0
FGB	0.813373	0.449107	82.05	1.81109	-0.0800352	1.70678	0.0737866	0.264768	0
VANGL1	0.737531	0.407257	83.2117	1.81097	-0.0724555	1.54752	0.0737537	0.264768	0
CAT	-0.402674	0.222419	82.3519	-1.81043	-0.845107	0.0397597	0.0738764	0.264777	0
FGA	0.990106	0.546566	77.3442	1.8115	-0.0981686	2.07838	0.0739451	0.264777	0
TSPAN8	0.784333	0.433774	83.9195	1.80816	-0.0782857	1.64695	0.0741636	0.265051	0
DSG2	1.09334	0.605926	83.9714	1.80441	-0.111617	2.29829	0.0747522	0.266085	0
ELMOD2	-0.961399	0.532661	83.2591	-1.8049	-2.02079	0.097993	0.0747057	0.266085	0
QARS1	0.824488	0.456581	82.3678	1.80579	-0.0837358	1.73271	0.0746047	0.266085	0
RPSA	-0.436334	0.241599	83.0065	-1.80603	-0.916865	0.0441962	0.0745391	0.266085	0
SRSF2	0.673584	0.37356	82.1225	1.80315	-0.0695299	1.4167	0.075033	0.266285	0
TMSB4X	0.486409	0.269595	80.0531	1.80422	-0.0500959	1.02291	0.0749574	0.266285	0
CACYBP	0.700148	0.388989	77.1976	1.79992	-0.0743965	1.47469	0.0757806	0.267869	0
SNAPIN	-0.7706	0.429173	83.2251	-1.79555	-1.62417	0.0829741	0.0761964	0.268998	0
DEK	1.2592	0.702503	83.5055	1.79245	-0.137926	2.65632	0.0766829	0.270252	0
TRIR	0.930294	0.519799	81.8789	1.78972	-0.103774	1.96436	0.0771961	0.271791	0
SCRN1	0.661747	0.370029	81.6431	1.78836	-0.0744077	1.3979	0.0774272	0.272335	0
RANBP1	0.651341	0.365131	83.1629	1.78385	-0.0748696	1.37755	0.0780952	0.274413	0
GSPT1	0.831058	0.466689	83.4872	1.78075	-0.0970869	1.7592	0.0785901	0.27588	0
SCD5	-0.734465	0.413006	80.7717	-1.77834	-1.55625	0.0873228	0.0791112	0.276889	0
TUFM	0.307391	0.173622	83.8915	1.77046	-0.0378816	0.652664	0.0802829	0.280163	0
VWA8	-1.43524	0.811056	83.724	-1.7696	-3.0482	0.177709	0.0804353	0.28042	0
COASY	-0.88589	0.501714	83.2597	-1.76573	-1.88373	0.111953	0.0811078	0.281646	0
CTTN	0.62687	0.354334	71.2548	1.76915	-0.0796087	1.33335	0.0811482	0.281646	0
IGHG2	0.864474	0.489506	76.6567	1.76601	-0.110328	1.83928	0.0813755	0.282038	0
GSTA2	0.864043	0.491051	78.2001	1.75958	-0.113524	1.84161	0.0823901	0.284847	0
CTSE	-0.86391	0.492746	83.9736	-1.75326	-1.84379	0.115973	0.083207	0.28671	0
CD55	-0.881059	0.50323	83.7171	-1.75081	-1.88184	0.119718	0.083642	0.287096	0
CYFIP1	-0.348247	0.198806	81.338	-1.7517	-0.743783	0.0472888	0.0835953	0.287096	0
GDI2	0.26037	0.148601	83.7176	1.75214	-0.035154	0.555895	0.0834111	0.287096	0
GSTO1	0.519578	0.296247	75.8201	1.75387	-0.0704707	1.10963	0.0834936	0.287096	0
RAB5C	-0.362907	0.207539	83.6203	-1.74863	-0.775648	0.0498334	0.0840256	0.288134	0
ADD1	-0.467859	0.267929	81.7664	-1.74621	-1.00088	0.0651595	0.0845308	0.288741	0
AKAP9	1.27376	0.730067	82.899	1.74472	-0.178336	2.72586	0.0847394	0.288741	0
ARHGAP1	0.747198	0.427734	80.0322	1.74688	-0.104014	1.59841	0.0844951	0.288741	0
GOLGA2	0.958941	0.548553	79.0345	1.74813	-0.132918	2.0508	0.0843248	0.288741	0
ITGB4	0.812102	0.46591	82.719	1.74304	-0.114622	1.73883	0.085042	0.288741	0
JUP	-0.727973	0.417764	79.9508	-1.74255	-1.55936	0.103412	0.0852582	0.288741	0
LORICRIN	-1.35689	0.778828	81.6285	-1.74222	-2.90633	0.192556	0.0852372	0.288741	0
RPL15	-0.402802	0.230958	76.2385	-1.74404	-0.862772	0.0571686	0.0851819	0.288741	0
RPL32	0.678585	0.388507	80.6723	1.74665	-0.0944698	1.45164	0.0845046	0.288741	0
RPS6KA1	-0.618784	0.35514	80.9719	-1.74237	-1.32541	0.0878372	0.0852413	0.288741	0
SSR3	-0.784206	0.450082	83.7271	-1.74236	-1.67929	0.110873	0.0851167	0.288741	0
THOP1	-1.18913	0.680638	71.2732	-1.74709	-2.5462	0.167931	0.08493	0.288741	0
ATP5F1EP2	-0.886595	0.509923	83.1278	-1.73868	-1.90079	0.127598	0.0857926	0.289999	0
MRPS23	-0.754095	0.434235	77.9166	-1.73661	-1.6186	0.110414	0.0864085	0.291526	0
ACBD3	0.559116	0.322785	83.2157	1.73216	-0.0828657	1.2011	0.0869498	0.29252	0
H1-2	0.84634	0.489034	83.2527	1.73064	-0.126285	1.81897	0.0872215	0.292883	0
MXRA5	-1.71836	0.992902	83.2068	-1.73064	-3.69313	0.256411	0.0872225	0.292883	0
AIF1	0.91008	0.525997	82.1252	1.7302	-0.136272	1.95643	0.087351	0.293038	0
GNA14	-0.771295	0.446291	83.9617	-1.72823	-1.6588	0.11621	0.0876226	0.293672	0
HEBP1	-0.961293	0.557507	81.2533	-1.72427	-2.0705	0.147919	0.0884616	0.295178	0
HSPA9	0.262275	0.152179	83.924	1.72346	-0.0403537	0.564904	0.0884871	0.295178	0
BNIP1	-2.17275	1.26225	83.6562	-1.72133	-4.68301	0.337518	0.0888864	0.295265	0
MUC4	-0.953791	0.553733	80.4545	-1.72247	-2.05566	0.148077	0.0888258	0.295265	0
YBX3	0.780937	0.453649	83.1966	1.72146	-0.121321	1.68319	0.0888847	0.295265	0
LPCAT2	0.828402	0.482036	81.2451	1.71855	-0.130656	1.78746	0.0895057	0.296162	0
RPS6	0.588892	0.34245	76.5573	1.71964	-0.0930758	1.27086	0.0895377	0.296162	0
ERICH3	1.04846	0.611182	83.9908	1.71546	-0.166945	2.26386	0.0899477	0.296436	0
STING1	0.584555	0.34074	76.0328	1.71554	-0.0940838	1.26319	0.0903184	0.296832	0
IGHV3-15	0.786306	0.459245	83.0033	1.71217	-0.127113	1.69973	0.0905989	0.297204	0
MBNL1	-0.965449	0.563688	82.0168	-1.71274	-2.0868	0.155903	0.0905394	0.297204	0
PSME1	0.59554	0.348273	81.5303	1.70998	-0.0973446	1.28842	0.0910723	0.298207	0
WBP2	-0.960171	0.561985	78.077	-1.70853	-2.07898	0.158638	0.09151	0.299056	0
CRYAB	-0.953034	0.559145	81.4388	-1.70445	-2.06547	0.159398	0.0921096	0.299384	0
FUCA1	-0.873561	0.512404	82.3982	-1.70483	-1.89282	0.145699	0.091994	0.299384	0
RBP1	-0.732664	0.430097	83.67	-1.70348	-1.58801	0.122681	0.0921894	0.299384	0
SMARCB1	-0.7265	0.4263	83.3501	-1.7042	-1.57434	0.121341	0.0920695	0.299384	0
PDIA5	0.795843	0.467221	82.3248	1.70336	-0.133553	1.72524	0.0922739	0.299385	0
COPG1	0.82351	0.483659	79.7118	1.70267	-0.139055	1.78608	0.0925271	0.29966	0
RTRAF	0.750399	0.440929	83.9755	1.70186	-0.12644	1.62724	0.0924815	0.29966	0
SFTPD	-1.16416	0.686528	80.6658	-1.69573	-2.53022	0.201896	0.093794	0.302935	0
CRNN	-1.34271	0.79257	80.2809	-1.69412	-2.91989	0.234468	0.0941181	0.303431	0
IGKV3D-15	-0.580568	0.342799	76.0339	-1.69361	-1.26331	0.102169	0.0944321	0.304167	0
SURF4	-0.627917	0.371069	78.9859	-1.69219	-1.36651	0.110679	0.0945521	0.304278	0
CMA1	-1.05125	0.621171	71.3091	-1.69237	-2.28974	0.187235	0.0949405	0.305252	0
PHPT1	-0.880918	0.521792	83.5053	-1.68826	-1.91865	0.156811	0.0950933	0.305467	0
AQP1	-0.805023	0.477942	83.9465	-1.68435	-1.75547	0.145426	0.0958282	0.306719	0
EZR	0.345551	0.204839	75.2704	1.68694	-0.062486	0.753588	0.0957562	0.306719	0
IGKV1D-33	-0.925306	0.549259	83.8165	-1.68464	-2.0176	0.166991	0.0957776	0.306719	0
CLTA	-0.514473	0.305944	79.8047	-1.68159	-1.12334	0.094398	0.0965576	0.307855	0
ELANE	-0.939914	0.558824	76.785	-1.68195	-2.05272	0.172897	0.0966416	0.307855	0
SEC16A	0.943423	0.560955	83.9939	1.68182	-0.172099	2.05894	0.0963191	0.307855	0
SHMT2	-0.80501	0.478086	74.8081	-1.68382	-1.75745	0.147425	0.0963852	0.307855	0
ADNP	-0.846885	0.504651	83.9345	-1.67816	-1.85045	0.156681	0.097036	0.308365	0
PPA2	0.681499	0.405813	80.1074	1.67934	-0.126078	1.48908	0.096982	0.308365	0
TMEM205	-0.773468	0.461666	83.8706	-1.67539	-1.69156	0.144626	0.0975833	0.309551	0
PKP1	-0.785319	0.468694	79.3566	-1.67555	-1.71817	0.147527	0.0977628	0.309844	0
EIF3A	0.689763	0.41215	80.7587	1.67357	-0.130324	1.50985	0.0980843	0.310309	0
MT-CO2	-0.625851	0.374002	76.9427	-1.67339	-1.37059	0.118892	0.0983122	0.310754	0
MYO1G	0.75202	0.450702	83.5448	1.66855	-0.144321	1.64836	0.0989497	0.311937	0
GORASP2	0.906516	0.545322	82.3368	1.66235	-0.178236	1.99127	0.100245	0.314904	0
HMGN5	1.02402	0.616466	83.8606	1.66111	-0.201922	2.24996	0.100426	0.315193	0
WDR5	-0.789519	0.475715	84	-1.65965	-1.73553	0.156492	0.100715	0.315821	0
SPCS3	-0.82172	0.495251	82.8734	-1.6592	-1.80678	0.163337	0.100856	0.315985	0
WASF2	0.742953	0.448714	83.6466	1.65574	-0.149419	1.63533	0.101522	0.316955	0
SH2D4A	1.57213	0.949816	82.092	1.6552	-0.317321	3.46159	0.101703	0.316963	0
BCAP31	0.564901	0.341191	77.6804	1.65567	-0.114403	1.2442	0.101823	0.316973	0
CMPK2	-0.68686	0.415281	83.6282	-1.65396	-1.51275	0.139026	0.101884	0.316973	0
SDF4	0.82595	0.500645	83.6268	1.64977	-0.169702	1.8216	0.102741	0.319359	0
HSPA8	0.259826	0.157572	79.0962	1.64893	-0.053808	0.573461	0.103128	0.319724	0
UNC45A	0.93894	0.569507	81.5567	1.64869	-0.194083	2.07196	0.103058	0.319724	0
S100A10	0.844334	0.512818	82.5307	1.64646	-0.175727	1.86439	0.103472	0.320512	0
KRT80	-0.642036	0.390336	81.6863	-1.64483	-1.41858	0.134511	0.103848	0.320838	0
STBD1	-0.608873	0.370389	83.3677	-1.64387	-1.34551	0.127768	0.103968	0.32093	0
DOCK1	1.33404	0.812066	83.2488	1.64277	-0.281059	2.94913	0.104203	0.321118	0
EEF1G	0.301386	0.183134	70.7438	1.64572	-0.0637946	0.666567	0.104258	0.321118	0
GSN	0.232032	0.141535	83.4034	1.63939	-0.0494557	0.513519	0.104898	0.321464	0
HIGD1A	-0.79799	0.485496	70.4636	-1.64366	-1.76617	0.170189	0.104702	0.321464	0
MX1	-0.899124	0.547665	71.8771	-1.64174	-1.99091	0.192657	0.105012	0.321464	0
NTPCR	-1.08805	0.663995	83.9941	-1.63864	-2.40848	0.232379	0.105029	0.321464	0
PICALM	0.66048	0.402228	70.2952	1.64205	-0.141679	1.46264	0.105045	0.321464	0
BPIFB1	1.22036	0.7451	83.2015	1.63784	-0.261564	2.70228	0.105231	0.321756	0
RAB11FIP1	0.965337	0.589075	75.9374	1.63873	-0.207923	2.1386	0.105406	0.322013	0
FABP4	0.83821	0.51437	77.1048	1.62959	-0.186009	1.86243	0.107268	0.32714	0
CRTAP	-0.746491	0.458434	77.619	-1.62835	-1.65923	0.166252	0.107503	0.327577	0
WDR11	-0.683032	0.420088	82.0271	-1.62593	-1.51872	0.152653	0.107802	0.328129	0
RBM4B	-0.822448	0.506371	80.0594	-1.6242	-1.83015	0.185252	0.108264	0.328797	0
SCAMP3	-0.653819	0.402805	83.0143	-1.62316	-1.45498	0.147343	0.108346	0.328797	0
VPS4B	0.690485	0.425441	83.4078	1.62299	-0.155639	1.53661	0.108366	0.328797	0
FASN	-0.509281	0.313704	71.7608	-1.62345	-1.13467	0.116112	0.108879	0.330073	0
MUC5AC	1.37691	0.850061	83.9797	1.61977	-0.313538	3.06735	0.10903	0.330248	0
DNAI2	0.670186	0.413843	83.1387	1.61942	-0.152911	1.49328	0.109144	0.330313	0
RAB21	-0.523129	0.323029	77.9065	-1.61945	-1.16624	0.119984	0.109392	0.33078	0
HMGB2	0.589606	0.365034	83.8157	1.61521	-0.136328	1.31554	0.110024	0.331283	0
SLC25A3	-0.467283	0.289102	81.5259	-1.61633	-1.04245	0.107882	0.109887	0.331283	0
LAMA3	-0.889555	0.55132	83.9793	-1.6135	-1.98592	0.206809	0.110387	0.33155	0
PSAP	0.598077	0.370736	83.1848	1.61321	-0.139279	1.33543	0.110486	0.33155	0
TPM2	-0.762992	0.472694	83.5296	-1.61414	-1.70307	0.177088	0.110269	0.33155	0
TXN	0.454994	0.281984	83.5199	1.61354	-0.10581	1.0158	0.110399	0.33155	0
SRRM1	0.794659	0.49328	83.5697	1.61097	-0.186357	1.77567	0.110957	0.332405	0
KLKB1	-0.964314	0.598692	82.5473	-1.6107	-2.15518	0.226556	0.111062	0.332439	0
ARF6	-0.577061	0.358498	81.0327	-1.60966	-1.29036	0.136233	0.111361	0.332492	0
RRAGB	-0.786935	0.489419	82.9278	-1.6079	-1.76038	0.186512	0.111659	0.332545	0
VPS52	-0.745506	0.463322	78.5704	-1.60904	-1.6678	0.176792	0.111618	0.332545	0
ATP2B4	0.506702	0.315289	83.9268	1.60711	-0.120292	1.1337	0.111787	0.332649	0
CPSF6	-0.463659	0.289079	83.0431	-1.60392	-1.03862	0.111302	0.112529	0.333219	0
DHX29	-1.77848	1.10803	83.758	-1.60508	-3.98202	0.425053	0.11224	0.333219	0
NUCKS1	0.528171	0.32905	83.0372	1.60514	-0.126292	1.18263	0.11226	0.333219	0
SNRPB2	1.01442	0.632424	82.8676	1.60402	-0.243475	2.27232	0.112514	0.333219	0
COL10A1	-1.21169	0.756553	80.7245	-1.6016	-2.71707	0.293689	0.113151	0.334096	0
HDDC2	-0.844794	0.527662	82.765	-1.60101	-1.89434	0.204749	0.113185	0.334096	0
IGHV3-74	-0.570691	0.356087	74.387	-1.60267	-1.28015	0.138767	0.113245	0.334096	0
NDRG1	-0.609451	0.380852	83.8864	-1.60023	-1.36683	0.14793	0.113307	0.334096	0
CLUAP1	0.801701	0.502544	83.673	1.59529	-0.19772	1.80112	0.114419	0.335427	0
DHCR7	-1.15361	0.722817	81.36	-1.59599	-2.59169	0.284473	0.114368	0.335427	0
GADD45GIP1	-0.705787	0.441787	75.965	-1.59757	-1.58569	0.174115	0.11429	0.335427	0
ALOX5	-0.985669	0.618517	79.4482	-1.5936	-2.21669	0.24535	0.114996	0.336566	0
PERP	1.16488	0.731241	83.286	1.59302	-0.289452	2.61922	0.114944	0.336566	0
RPL26	0.507598	0.317989	67.3363	1.59628	-0.127052	1.14225	0.11511	0.336622	0
GIPC1	-0.603891	0.379967	83.9697	-1.58932	-1.3595	0.151719	0.115745	0.337548	0
HP1BP3	0.609946	0.383724	83.5727	1.58955	-0.153187	1.37308	0.115713	0.337548	0
CYB5R3	-0.426661	0.268716	74.961	-1.58778	-0.961974	0.108653	0.116546	0.338843	0
RPL3	0.644107	0.406133	77.5065	1.58595	-0.164524	1.45274	0.116823	0.338843	0
SUN2	-0.767174	0.483912	81.0768	-1.58536	-1.72999	0.195645	0.116778	0.338843	0
GPX4	0.79014	0.49885	81.8322	1.58392	-0.202263	1.78254	0.117069	0.33928	0
A1BG	0.898234	0.568346	81.8028	1.58043	-0.232429	2.0289	0.117867	0.341314	0
HEXB	-0.703469	0.445285	75.9832	-1.57982	-1.59033	0.183395	0.118303	0.341742	0
ALDH1L2	-0.841809	0.534394	79.7818	-1.57526	-1.90533	0.221713	0.119154	0.34202	0
IFT56	0.814162	0.516824	83.9982	1.57532	-0.213599	1.84192	0.118942	0.34202	0
NUDT3	-1.08467	0.688554	83.0012	-1.57529	-2.45417	0.284837	0.118995	0.34202	0
RPS27	0.682903	0.433153	78.0378	1.57659	-0.179432	1.54524	0.118936	0.34202	0
OSTF1	-0.602058	0.382554	83.7414	-1.57379	-1.36284	0.158727	0.119308	0.342144	0
NAPRT	-0.663211	0.421305	78.333	-1.57418	-1.50191	0.175486	0.119476	0.342349	0
HLA-B	-0.577486	0.367158	81.843	-1.57285	-1.3079	0.15293	0.119611	0.34246	0
ADH5	0.911571	0.579997	78.8993	1.57168	-0.242908	2.06605	0.120026	0.343098	0
CEACAM5	-0.755181	0.480872	82.6917	-1.57044	-1.71167	0.201307	0.120132	0.343123	0
IPO4	-0.953673	0.608177	83.6185	-1.56809	-2.16318	0.255833	0.120638	0.343898	0
RABIF	-0.703604	0.448773	83.6722	-1.56784	-1.59609	0.188882	0.120693	0.343898	0
PTBP1	0.54075	0.345013	82.9589	1.56733	-0.145471	1.22697	0.120843	0.343921	0
COL16A1	0.956924	0.611811	83.1187	1.56409	-0.259917	2.17377	0.121597	0.345367	0
LDHA	0.251211	0.160669	80.1752	1.56353	-0.0685198	0.570942	0.121866	0.345855	0
ZFR	1.03507	0.662686	83.9757	1.56193	-0.282761	2.3529	0.122066	0.346145	0
KYNU	-0.744011	0.477469	80.654	-1.55824	-1.69409	0.206063	0.123092	0.348498	0
PSMA5	-0.384071	0.246741	82.0885	-1.55657	-0.87491	0.106768	0.123419	0.348687	0
TIMP3	-1.08057	0.693914	78.6565	-1.55721	-2.46187	0.300724	0.123435	0.348687	0
HK3	-1.0601	0.682681	83.7319	-1.55285	-2.41775	0.29755	0.124231	0.350609	0
USO1	0.459185	0.295948	79.1331	1.55157	-0.12987	1.04824	0.124755	0.35129	0
GNAI3	-0.57697	0.372522	82.8803	-1.54882	-1.31792	0.163978	0.125235	0.351912	0
UPP1	-1.14271	0.737142	75.3424	-1.55019	-2.61106	0.325643	0.125287	0.351912	0
MIA3	-1.41814	0.916369	83.9999	-1.54757	-3.24044	0.404157	0.125486	0.352193	0
ARFGEF1	0.822232	0.531426	83.0017	1.54722	-0.234754	1.87922	0.125616	0.352279	0
GMPS	0.744743	0.481429	80.6956	1.54694	-0.213205	1.70269	0.12579	0.35249	0
MGP	-0.794555	0.514594	82.6772	-1.54404	-1.81812	0.229011	0.126397	0.353153	0
RPL5	0.628211	0.406358	73.272	1.54595	-0.181609	1.43803	0.126424	0.353153	0
QSOX1	-0.656854	0.42602	83.9422	-1.54184	-1.50405	0.190343	0.126875	0.354134	0
RBM14	-0.496185	0.322069	73.8753	-1.54062	-1.13794	0.14557	0.127683	0.355552	0
DUSP23	0.825913	0.53714	83.6185	1.53761	-0.242319	1.89415	0.127919	0.35593	0
NPEPPS	-0.32619	0.212251	83.9865	-1.53681	-0.748276	0.0958962	0.128099	0.356153	0
TGOLN2	0.716006	0.466546	83.2945	1.53469	-0.211888	1.6439	0.128649	0.35709	0
FTL	-0.962961	0.627323	76.4519	-1.53503	-2.21226	0.286342	0.128904	0.357275	0
GNAS	-0.572965	0.373612	80.7693	-1.53359	-1.31637	0.170437	0.12904	0.357371	0
CSK	-0.730684	0.47725	80.9225	-1.53103	-1.68028	0.218907	0.129662	0.357702	0
PTPN11	0.616069	0.402473	83.0001	1.53071	-0.184435	1.41657	0.129645	0.357702	0
WIPF1	-0.674727	0.440909	82.1355	-1.53031	-1.55181	0.20236	0.129783	0.357758	0
CSNK2A1	0.915099	0.598842	82.9157	1.52811	-0.275992	2.10619	0.13029	0.358323	0
H6PD	0.677984	0.44357	81.1342	1.52847	-0.204559	1.56053	0.130285	0.358323	0
ACOT13	0.790311	0.5177	82.4726	1.52658	-0.239471	1.82009	0.130691	0.359149	0
ANK2	-0.843107	0.552913	82.0153	-1.52484	-1.94302	0.256811	0.131145	0.359529	0
ECH1	-0.499418	0.327475	79.887	-1.52506	-1.15113	0.152292	0.131194	0.359529	0
EPRS1	0.613958	0.402703	80.2742	1.52459	-0.187405	1.41532	0.131291	0.359529	0
IKBIP	-0.925427	0.607127	83.8625	-1.52427	-2.13279	0.28194	0.131203	0.359529	0
WDR77	-0.800919	0.525533	82.3808	-1.52401	-1.8463	0.244461	0.131335	0.359529	0
TRIM2	0.90482	0.593962	83.0294	1.52336	-0.276542	2.08618	0.131468	0.359616	0
TRIP10	-0.528395	0.347103	83.9751	-1.5223	-1.21865	0.16186	0.131691	0.359947	0
FDFT1	0.670581	0.441137	83.6703	1.52012	-0.20672	1.54788	0.132251	0.360827	0
MFAP4	-0.750133	0.493671	83.4229	-1.5195	-1.73195	0.231686	0.132418	0.360827	0
NCK1	0.763474	0.502642	83.6687	1.51892	-0.236142	1.76309	0.132552	0.360915	0
NME1	-0.250037	0.164711	83.5781	-1.51804	-0.577607	0.0775329	0.132779	0.361257	0
HSP90B1	0.381185	0.251291	83.6491	1.51691	-0.118565	0.880934	0.13306	0.361744	0
TUBB2B	0.675595	0.445675	83.7683	1.51589	-0.210714	1.5619	0.133311	0.36215	0
GBE1	0.71854	0.474599	83.4748	1.514	-0.225338	1.66242	0.133804	0.362659	0
SMTN	1.10827	0.731904	83.8138	1.51423	-0.347245	2.56379	0.133729	0.362659	0
ATP9A	-0.719282	0.475727	81.3305	-1.51196	-1.66577	0.227207	0.134419	0.363513	0
HSDL2	-0.506022	0.334679	79.0959	-1.51196	-1.17217	0.160127	0.134529	0.363513	0
PRRC2C	-1.97965	1.30916	83.9891	-1.51215	-4.58307	0.623764	0.134249	0.363513	0
PURA	-0.642678	0.425604	83.981	-1.51004	-1.48904	0.203685	0.134787	0.363936	0
U2SURP	0.714191	0.473207	83.9177	1.50926	-0.226847	1.65523	0.134989	0.364205	0
HNRNPF	0.515423	0.34206	83.8932	1.50682	-0.164813	1.19566	0.135613	0.364505	0
SERPINA3	-0.566192	0.374961	69.2469	-1.51	-1.31417	0.181788	0.135593	0.364505	0
EHD1	-0.679723	0.451464	83.9996	-1.5056	-1.57751	0.218063	0.135922	0.365059	0
ZRANB2	0.670966	0.445806	83.999	1.50506	-0.215569	1.5575	0.136059	0.365152	0
TXNDC12	0.602951	0.400772	80.5453	1.50448	-0.194527	1.40043	0.13637	0.365435	0
COL5A2	0.961198	0.6396	74.7594	1.50281	-0.313019	2.23541	0.137101	0.367116	0
ERH	0.482281	0.321093	75.0216	1.502	-0.157366	1.12193	0.137295	0.367361	0
RTN4	-0.569711	0.379482	71.8851	-1.50129	-1.32621	0.186793	0.137662	0.368064	0
HSPA4	0.474302	0.316793	76.6545	1.4972	-0.156558	1.10516	0.138448	0.368779	0
PRKCSH	0.747424	0.499333	79.4798	1.49685	-0.246379	1.74123	0.138394	0.368779	0
RNPS1	-0.717589	0.479564	83.9575	-1.49633	-1.67126	0.236085	0.138316	0.368779	0
BANF1	0.669108	0.447429	80.2714	1.49545	-0.221259	1.55947	0.138719	0.369224	0
SRP68	1.0536	0.705305	82.9789	1.49383	-0.349224	2.45643	0.139013	0.369634	0
NSUN2	0.676478	0.452854	79.3587	1.49381	-0.224842	1.5778	0.139191	0.369642	0
ATP6V1F	-0.706862	0.474301	83.3847	-1.49033	-1.65016	0.236438	0.139912	0.370708	0
EBP	-0.721734	0.48473	82.434	-1.48894	-1.68594	0.242472	0.140319	0.370708	0
FBN1	0.519506	0.348866	81.6747	1.48913	-0.174541	1.21355	0.140305	0.370708	0
MCAM	-0.932576	0.625084	71.9051	-1.49192	-2.17869	0.313534	0.140094	0.370708	0
PLIN3	-0.426396	0.286308	82.762	-1.48929	-0.995875	0.143083	0.140212	0.370708	0
APOL2	-0.652845	0.438533	77.1504	-1.4887	-1.52605	0.220358	0.140642	0.371203	0
IL1RN	-0.897495	0.603492	83.9835	-1.48717	-2.09761	0.302618	0.140715	0.371203	0
UGGT1	0.715441	0.481226	80.2132	1.48671	-0.24219	1.67307	0.141013	0.371438	0
ALDH1A1	0.348306	0.234703	82.8472	1.48403	-0.118521	0.815134	0.141596	0.37217	0
RPLP2	0.671164	0.452836	79.2383	1.48213	-0.230142	1.57247	0.142271	0.37337	0
APOL1	-0.710329	0.479532	80.8279	-1.4813	-1.66448	0.24382	0.142416	0.373473	0
RPLP0	0.247321	0.167375	81.3662	1.47764	-0.0856812	0.580323	0.143365	0.374979	0
SPRR1A	-0.749169	0.50732	81.5646	-1.47672	-1.75847	0.260133	0.143602	0.375201	0
SPTBN2	-1.45303	0.989246	82.9856	-1.46883	-3.42061	0.514544	0.14566	0.379463	0
MMRN2	-0.734603	0.500036	77.6792	-1.4691	-1.73016	0.260956	0.145844	0.379508	0
CPSF1	-1.04133	0.711421	81.1226	-1.46374	-2.4568	0.37414	0.14713	0.380891	0
NDUFA4	0.734895	0.501814	81.1563	1.46448	-0.263528	1.73332	0.146927	0.380891	0
PPBP	-0.621273	0.424312	77.7917	-1.46419	-1.46605	0.223503	0.147172	0.380891	0
SVIL	0.493582	0.337141	81.0676	1.46402	-0.177215	1.16438	0.147055	0.380891	0
PLPBP	0.625731	0.427868	83.9703	1.46244	-0.225135	1.4766	0.147353	0.381083	0
TCERG1	0.819002	0.561639	83.2951	1.45824	-0.298017	1.93602	0.148536	0.383583	0
YLPM1	0.892675	0.612601	83.9465	1.45719	-0.32556	2.11091	0.148795	0.383973	0
PDCD6	0.784705	0.539293	83.2981	1.45506	-0.28787	1.85728	0.14941	0.385281	0
CARHSP1	-0.771693	0.530872	83.1368	-1.45363	-1.82755	0.284164	0.149813	0.385481	0
RPS5	-0.224257	0.154253	83.6587	-1.45383	-0.531024	0.0825089	0.149734	0.385481	0
SGSH	-0.90341	0.621431	83.8506	-1.45376	-2.13923	0.332406	0.149746	0.385481	0
CETN2	0.607216	0.418702	81.9822	1.45024	-0.225717	1.44015	0.150808	0.386921	0
TAP2	-0.815083	0.561954	82.5474	-1.45044	-1.93288	0.302712	0.150724	0.386921	0
TRA2B	-0.535811	0.369284	79.0759	-1.45095	-1.27084	0.199218	0.15075	0.386921	0
CAPG	0.285874	0.197552	81.4581	1.44708	-0.10716	0.678908	0.151713	0.388216	0
SUOX	-0.759013	0.525809	83.8606	-1.44352	-1.80467	0.286641	0.152601	0.389833	0
MRC1	-1.07518	0.745908	81.9872	-1.44143	-2.55903	0.408675	0.153271	0.391265	0
CHMP6	0.559765	0.389243	82.1373	1.43809	-0.214543	1.33407	0.154208	0.393375	0
SDCBP	-0.606408	0.421943	83.9863	-1.43718	-1.44549	0.232675	0.154382	0.393537	0
SLTM	-0.722834	0.50345	84	-1.43576	-1.724	0.278332	0.154784	0.394277	0
LSP1	0.695972	0.484933	82.3183	1.43519	-0.268658	1.6606	0.155021	0.394575	0
PIERCE2	0.565396	0.393997	81.1489	1.43503	-0.218513	1.34931	0.155123	0.394575	0
HBG1	-0.995776	0.694057	70.857	-1.43472	-2.37974	0.388184	0.155767	0.395648	0
SLMAP	0.827391	0.577109	78.0259	1.43368	-0.321538	1.97632	0.155658	0.395648	0
IGKV2-30	-0.631275	0.441464	77.6934	-1.42996	-1.51022	0.247666	0.156738	0.397565	0
UNC13D	-0.741708	0.51908	83.9827	-1.42889	-1.77396	0.290543	0.156745	0.397565	0
MYO1D	0.698953	0.48927	75.4264	1.42856	-0.275632	1.67354	0.157258	0.398013	0
RPS23	0.535368	0.375515	75.1836	1.42569	-0.212667	1.2834	0.158097	0.399569	0
MMP23B	-1.18404	0.831829	83.8372	-1.42342	-2.83827	0.470186	0.158325	0.39986	0
CSRP1	0.379056	0.266375	79.5462	1.42302	-0.151093	0.909206	0.158641	0.400374	0
CAMK2G	-0.712653	0.501363	82.0263	-1.42143	-1.71002	0.284713	0.158982	0.400667	0
ABI1	0.494535	0.348112	70.7383	1.42062	-0.199625	1.18869	0.15982	0.402247	0
DMD	0.738216	0.520702	83.9507	1.41773	-0.297266	1.7737	0.15997	0.402247	0
NDUFS7	-0.623825	0.440054	82.9717	-1.41761	-1.49908	0.25143	0.160049	0.402247	0
RAB3GAP2	0.909959	0.64178	78.732	1.41787	-0.367539	2.18746	0.160175	0.402247	0
CAPZA2	-0.258964	0.18303	83.9909	-1.41487	-0.62294	0.105013	0.160804	0.40281	0
PRDX2	-0.379811	0.268347	83.9018	-1.41537	-0.913456	0.153835	0.16066	0.40281	0
STK11IP	0.703774	0.497449	83.5763	1.41477	-0.285531	1.69308	0.160852	0.40281	0
ERGIC3	0.626735	0.442884	75.1001	1.41512	-0.255515	1.50899	0.161165	0.403195	0
RPL6	0.472438	0.333958	72.7519	1.41466	-0.193178	1.13805	0.161433	0.403413	0
ACO2	0.337892	0.239453	77.9665	1.4111	-0.138825	0.814609	0.162193	0.404175	0
KMT2A	-0.978542	0.693725	82.581	-1.41056	-2.35844	0.401353	0.16213	0.404175	0
MTDH	0.619593	0.438632	71.7678	1.41256	-0.254852	1.49404	0.162108	0.404175	0
AKR1C3	-0.657684	0.466338	77.5	-1.41032	-1.58619	0.270818	0.162448	0.404394	0
GRHPR	-0.401437	0.284892	83.8481	-1.40908	-0.96799	0.165117	0.162508	0.404394	0
THEM6	-0.697725	0.495469	83.5347	-1.40821	-1.6831	0.287649	0.162779	0.40446	0
CFAP126	0.582507	0.413992	83.9947	1.40705	-0.240763	1.40578	0.163103	0.404523	0
STXBP2	-0.56389	0.40069	81.782	-1.4073	-1.36102	0.233243	0.163129	0.404523	0
CFHR1	-0.528744	0.376105	83.2764	-1.40584	-1.27676	0.219277	0.163491	0.404691	0
CPNE1	0.559534	0.397801	78.4293	1.40657	-0.232359	1.35143	0.163506	0.404691	0
RAD50	0.947222	0.673812	82.7347	1.40577	-0.393026	2.28747	0.163538	0.404691	0
OPLAH	-0.81407	0.58106	83.4854	-1.40101	-1.96967	0.341535	0.164918	0.406153	0
TXNL1	0.416436	0.296931	78.6776	1.40247	-0.174628	1.0075	0.164709	0.406153	0
TM9SF3	-0.737984	0.527332	83.3439	-1.39947	-1.78676	0.310794	0.165384	0.406993	0
GBP1	0.790375	0.566235	81.1379	1.39584	-0.336226	1.91698	0.16657	0.409021	0
DYNC1LI1	0.63935	0.459364	82.1918	1.39182	-0.274439	1.55314	0.167733	0.410883	0
RAB6A	-0.399054	0.286452	73.8139	-1.39309	-0.969847	0.171738	0.167774	0.410883	0
IFT172	0.641467	0.462811	83.8277	1.38602	-0.278912	1.56185	0.169416	0.413799	0
PLAA	0.661641	0.477315	83.914	1.38617	-0.287566	1.61085	0.169366	0.413799	0
SCYL2	0.56181	0.4049	74.2834	1.38753	-0.24492	1.36854	0.16943	0.413799	0
GLG1	0.986719	0.711871	76.0892	1.38609	-0.431068	2.40451	0.169768	0.414056	0
RPN2	0.490256	0.353751	77.5005	1.38588	-0.21408	1.19459	0.169759	0.414056	0
UFL1	0.433422	0.313392	82.8898	1.383	-0.189914	1.05676	0.170378	0.414976	0
MMAB	-0.581233	0.421348	78.3896	-1.37946	-1.42001	0.25754	0.171675	0.417848	0
SSBP1	-0.552294	0.401191	83.8457	-1.37663	-1.35013	0.24554	0.17229	0.419059	0
ESRP2	-0.604512	0.439681	83.3437	-1.37489	-1.47897	0.269942	0.172851	0.419849	0
ASPRV1	-0.903413	0.657534	82.7955	-1.37394	-2.21127	0.404443	0.173168	0.420012	0
GYG1	-0.540865	0.393744	80.4845	-1.37365	-1.32437	0.242637	0.173365	0.420012	0
MTARC2	-0.529742	0.38577	82.9132	-1.3732	-1.29703	0.237552	0.173391	0.420012	0
VPS36	0.76926	0.560545	83.9585	1.37234	-0.345452	1.88397	0.173611	0.42026	0
MYO18A	0.783067	0.571088	79.933	1.37118	-0.353449	1.91958	0.174155	0.421049	0
PAPSS2	-0.595114	0.433961	72.2711	-1.37135	-1.46014	0.269917	0.174508	0.42157	0
ARPIN	-0.66126	0.483016	82.8086	-1.36902	-1.62199	0.299473	0.174694	0.421673	0
ILK	-0.462148	0.33769	83.9994	-1.36855	-1.13368	0.209387	0.174788	0.421673	0
ENAH	0.594806	0.435199	83.849	1.36675	-0.270657	1.46027	0.175358	0.422763	0
PSMB7	0.911638	0.66741	81.7935	1.36593	-0.416103	2.23938	0.175704	0.423163	0
DLST	-0.290242	0.213109	81.946	-1.36194	-0.714187	0.133704	0.176949	0.42573	0
ALDH1A3	0.538315	0.395631	83.8016	1.36065	-0.248467	1.3251	0.177272	0.425959	0
COLGALT1	0.730186	0.536666	83.941	1.3606	-0.337044	1.79742	0.177283	0.425959	0
ABCD3	0.569261	0.418786	81.8019	1.35931	-0.263869	1.40239	0.177784	0.426297	0
CAPZA1	0.437689	0.322208	83.9619	1.3584	-0.203062	1.07844	0.177974	0.426322	0
SGCB	0.667986	0.491837	82.6285	1.35814	-0.310324	1.6463	0.178115	0.426322	0
SH3BGRL3	-0.359489	0.26432	70.3048	-1.36005	-0.886618	0.16764	0.178159	0.426322	0
GNAQ	-0.456875	0.337249	72.2379	-1.35471	-1.12913	0.215382	0.179732	0.428423	0
LXN	-0.475048	0.35037	69.0694	-1.35584	-1.174	0.223909	0.179565	0.428423	0
LZTFL1	0.684603	0.507746	83.0902	1.34832	-0.325268	1.69447	0.181221	0.430762	0
BBS7	-0.719556	0.534834	83.9555	-1.34538	-1.78314	0.344028	0.182124	0.432216	0
SPAG7	0.565097	0.420002	81.7265	1.34546	-0.270462	1.40066	0.182197	0.432216	0
GALT	-0.719625	0.535352	80.5736	-1.34421	-1.78489	0.345643	0.182653	0.432433	0
APOE	-0.721149	0.536077	71.8946	-1.34523	-1.78983	0.347528	0.182778	0.43244	0
NT5DC1	-0.448029	0.333962	83.5704	-1.34156	-1.1122	0.216142	0.183375	0.433564	0
DNAJC7	-0.574767	0.428129	71.2104	-1.34251	-1.42839	0.278854	0.183695	0.433745	0
SEC24A	-0.544307	0.405934	83.6838	-1.34088	-1.35159	0.262981	0.183589	0.433745	0
DLGAP4	1.08836	0.812426	83.9803	1.33964	-0.527241	2.70397	0.183975	0.433829	0
PGLS	-0.569559	0.42502	81.1742	-1.34007	-1.41519	0.276071	0.18396	0.433829	0
DNAAF5	-0.587821	0.439256	83.019	-1.33822	-1.46148	0.285839	0.184479	0.43473	0
RELA	-0.493352	0.369067	83.6478	-1.33676	-1.22733	0.240622	0.184926	0.435315	0
LAMC1	-0.75966	0.569637	83.2741	-1.33359	-1.89259	0.373269	0.185975	0.437098	0
PSIP1	0.661759	0.496877	83.9769	1.33184	-0.326339	1.64986	0.186517	0.437504	0
KRT9	-0.313417	0.235242	77.4289	-1.33231	-0.781803	0.154969	0.186665	0.437561	0
BAZ1B	1.24582	0.938207	77.9356	1.32788	-0.622028	3.11367	0.188095	0.438315	0
CTNNB1	0.438896	0.329844	69.6774	1.33062	-0.219011	1.0968	0.187653	0.438315	0
HLA-DRB1	-0.733436	0.552386	81.5664	-1.32776	-1.8324	0.365523	0.187961	0.438315	0
MPO	-1.00025	0.753624	80.8926	-1.32725	-2.49975	0.499257	0.18816	0.438315	0
NOP56	-0.656196	0.494688	82.958	-1.32648	-1.64012	0.327725	0.188319	0.438315	0
PARVA	0.500381	0.376544	83.3805	1.32888	-0.2485	1.24926	0.187514	0.438315	0
RHOA	-0.224783	0.169418	80.3384	-1.32679	-0.561914	0.112348	0.188336	0.438315	0
HBD	-0.686273	0.517483	76.6008	-1.32618	-1.7168	0.344253	0.188722	0.438912	0
ACYP1	-0.545727	0.412289	80.6971	-1.32365	-1.3661	0.274646	0.189357	0.440099	0
CAMP	-0.775099	0.58684	80.0437	-1.3208	-1.94294	0.39274	0.190331	0.44076	0
CSNK1E	-0.565967	0.42866	82.4132	-1.32032	-1.41864	0.28671	0.190385	0.44076	0
EIF4G2	0.620159	0.469401	83.061	1.32117	-0.313451	1.55377	0.190073	0.44076	0
NCKAP1	0.777316	0.588594	82.2299	1.32063	-0.393536	1.94817	0.190288	0.44076	0
DNAH12	1.50289	1.13904	83.9499	1.31944	-0.762234	3.76801	0.190611	0.440889	0
SCGB1D2	-0.90787	0.688088	82.3643	-1.31941	-2.27661	0.460865	0.190688	0.440889	0
THBS1	-0.643164	0.487935	82.3921	-1.31814	-1.61375	0.327424	0.191111	0.441293	0
ATP5PB	0.418046	0.317566	82.698	1.3164	-0.213615	1.04971	0.191675	0.442308	0
MPRIP	-0.936062	0.71209	83.9839	-1.31453	-2.35213	0.480011	0.192247	0.443139	0
KIF3B	-0.659759	0.502291	82.1386	-1.3135	-1.65895	0.339434	0.192672	0.443638	0
SEPTIN7	0.654905	0.498654	81.542	1.31334	-0.337161	1.64697	0.19275	0.443638	0
HSD17B4	-0.281981	0.214772	79.7632	-1.31293	-0.70941	0.145448	0.19297	0.443855	0
ARPC2	0.39562	0.301937	75.9378	1.31027	-0.205748	0.996989	0.194053	0.446059	0
PAICS	0.62515	0.478452	82.7664	1.30661	-0.326512	1.57681	0.194965	0.447865	0
ARHGAP18	0.50477	0.386661	83.9006	1.30546	-0.26416	1.2737	0.195305	0.448247	0
TRIOBP	0.634969	0.486468	83.6292	1.30526	-0.332489	1.60243	0.195383	0.448247	0
MICU1	0.555238	0.425837	82.9328	1.30388	-0.291744	1.40222	0.195884	0.448837	0
SSR1	-0.494213	0.379078	83.9343	-1.30372	-1.24806	0.259635	0.195893	0.448837	0
SH3BGRL	-0.507426	0.389539	83.561	-1.30263	-1.28213	0.267274	0.196279	0.449143	0
TMOD1	-0.590562	0.453277	83.9807	-1.30287	-1.49196	0.310832	0.196179	0.449143	0
CILP	-0.843871	0.649681	83.6736	-1.2989	-2.13591	0.448165	0.197546	0.451298	0
AQR	0.781547	0.602108	83.5064	1.29802	-0.415914	1.97901	0.197855	0.451587	0
MYL9	-0.608502	0.469682	83.9828	-1.29556	-1.54252	0.325515	0.198676	0.452886	0
WFS1	-0.591611	0.457072	78.8948	-1.29435	-1.50141	0.318188	0.199321	0.454058	0
WASH3P	0.588195	0.454913	83.3459	1.29298	-0.316554	1.49294	0.199589	0.454308	0
ARSD	-0.575766	0.446874	83.6577	-1.28843	-1.46448	0.312945	0.201148	0.456175	0
GNG12	-0.519833	0.405179	77.8763	-1.28297	-1.3265	0.286836	0.203307	0.458986	0
PAWR	-0.534672	0.416712	77.0916	-1.28308	-1.36444	0.295091	0.20331	0.458986	0
PFDN2	0.558235	0.43541	83.2787	1.28209	-0.307735	1.42421	0.203368	0.458986	0
RALA	0.535434	0.417309	75.0054	1.28306	-0.295887	1.36676	0.20342	0.458986	0
MAP1B	0.746552	0.582627	83.9895	1.28136	-0.412067	1.90517	0.203595	0.459089	0
ANAPC1	0.70157	0.548013	83.9402	1.28021	-0.388226	1.79137	0.203999	0.459327	0
H3-7	-0.621769	0.485547	77.2629	-1.28055	-1.58856	0.345026	0.204181	0.459327	0
PTPRC	-0.674775	0.527136	83.7778	-1.28008	-1.72308	0.373534	0.204051	0.459327	0
CLIC2	-0.653433	0.511154	75.9538	-1.27835	-1.67149	0.36463	0.20502	0.459721	0
GNG5	0.642089	0.502259	83.6754	1.2784	-0.356765	1.64094	0.204642	0.459721	0
EIF4B	0.606788	0.475767	82.2936	1.27539	-0.339614	1.55319	0.20576	0.460758	0
SEPTIN10	0.778865	0.610883	77.1815	1.27498	-0.437513	1.99524	0.20614	0.461028	0
HINT1	0.439278	0.344998	82.3797	1.27328	-0.246985	1.12554	0.206501	0.461545	0
ERGIC1	0.553962	0.435088	73.6968	1.27322	-0.313028	1.42095	0.206942	0.462239	0
AHCYL1	0.445849	0.351156	82.9687	1.26966	-0.25259	1.14429	0.207755	0.463511	0
ARHGEF2	-0.719538	0.56665	81.3068	-1.26981	-1.84693	0.407854	0.207775	0.463511	0
GK	0.65035	0.514382	82.0823	1.26433	-0.372904	1.6736	0.209689	0.46457	0
GPRC5C	-0.975452	0.769631	81.8319	-1.26743	-2.50654	0.555637	0.208597	0.46457	0
LRPAP1	0.644964	0.510171	83.8664	1.26421	-0.369591	1.65952	0.209656	0.46457	0
SYNPO	-0.518666	0.409908	83.111	-1.26532	-1.33394	0.296608	0.209291	0.46457	0
DFFA	-0.463391	0.366741	77.5544	-1.26354	-1.19358	0.2668	0.210181	0.464733	0
PPP3CA	0.586842	0.465111	83.9983	1.26172	-0.338083	1.51177	0.210541	0.46502	0
ARFGAP1	-1.17076	0.930279	82.577	-1.25851	-3.02119	0.679665	0.211755	0.467411	0
LAMP1	0.457301	0.364531	82.8196	1.25449	-0.267759	1.18236	0.213192	0.469418	0
LAMTOR4	-0.522586	0.416532	82.8616	-1.25461	-1.35107	0.305899	0.213147	0.469418	0
MDH1	0.484314	0.385421	68.6937	1.25658	-0.284641	1.25327	0.21316	0.469418	0
PGM2	-0.382652	0.305648	83.4619	-1.25194	-0.990524	0.22522	0.21409	0.470803	0
SLC35F6	-0.482374	0.385396	80.0309	-1.25163	-1.24933	0.284584	0.21435	0.470803	0
CORO7	0.357228	0.28575	80.551	1.25014	-0.211373	0.925829	0.214867	0.471097	0
MTHFD1	0.624377	0.498828	69.4738	1.25169	-0.370637	1.61939	0.214882	0.471097	0
ATP6V1C1	0.627694	0.502662	81.9694	1.24874	-0.372265	1.62765	0.215315	0.471755	0
KPNA4	0.421424	0.337788	79.2353	1.2476	-0.250896	1.09374	0.215853	0.472644	0
LGALS3	-0.284356	0.228357	82.2387	-1.24523	-0.738611	0.169899	0.216585	0.473663	0
ILVBL	-0.595627	0.47867	82.3998	-1.24434	-1.54779	0.356532	0.216904	0.474069	0
MRPS26	1.25148	1.00799	83.7933	1.24156	-0.753096	3.25605	0.217864	0.475584	0
SCGB2A1	0.792523	0.638156	83.9999	1.24189	-0.476521	2.06157	0.217732	0.475584	0
EIF4A1	-0.153627	0.123784	81.5452	-1.24109	-0.399892	0.0926391	0.218131	0.475874	0
RPL28	-0.405039	0.326509	79.7788	-1.24051	-1.05484	0.244762	0.218421	0.476022	0
APPL1	0.612961	0.494855	81.1039	1.23867	-0.371626	1.59755	0.219041	0.47669	0
FKBP4	0.794714	0.641704	83.9902	1.23844	-0.481386	2.07081	0.219002	0.47669	0
RCN1	0.542434	0.437691	70.5549	1.23931	-0.330393	1.41526	0.219338	0.477044	0
ASS1	0.385942	0.312606	80.2019	1.2346	-0.23614	1.00803	0.220586	0.479093	0
ALG5	0.655408	0.532866	83.9995	1.22997	-0.404254	1.71507	0.222143	0.480295	0
CD36	-0.614978	0.5003	83.9218	-1.22922	-1.60989	0.379937	0.222425	0.480295	0
CHMP2B	0.586774	0.476265	79.341	1.23203	-0.361144	1.53469	0.221576	0.480295	0
EPM2AIP1	-0.589422	0.479146	81.4573	-1.23015	-1.54269	0.363847	0.222181	0.480295	0
LETM1	0.64564	0.525273	83.8529	1.22915	-0.398951	1.69023	0.222454	0.480295	0
RPS6KA3	0.532996	0.433257	83.9974	1.23021	-0.328584	1.39458	0.222054	0.480295	0
VAMP8	-0.758786	0.616986	83.9062	-1.22983	-1.98575	0.468177	0.222199	0.480295	0
APEX1	0.617145	0.502501	79.124	1.22815	-0.383033	1.61732	0.223032	0.4811	0
GPX1	-0.374658	0.305042	77.1788	-1.22822	-0.982052	0.232736	0.223097	0.4811	0
SERPINB1	-0.210093	0.171361	82.6552	-1.22603	-0.550944	0.130757	0.223669	0.481824	0
KPNA1	0.419965	0.34288	83.0109	1.22481	-0.262009	1.10194	0.224109	0.482113	0
PFKP	0.674656	0.550621	80.0925	1.22526	-0.421096	1.77041	0.224067	0.482113	0
MTCH2	-0.44428	0.362968	81.3413	-1.22402	-1.16643	0.277866	0.224478	0.482614	0
EP400	0.650662	0.531837	80.1401	1.22342	-0.407699	1.70902	0.224755	0.482917	0
CYBB	-0.5038	0.412365	83.9735	-1.22173	-1.32384	0.316238	0.225228	0.483641	0
COPA	0.451371	0.369463	78.7756	1.22169	-0.28406	1.1868	0.225467	0.483863	0
YKT6	0.56825	0.46605	83.5647	1.21929	-0.358611	1.49511	0.226164	0.484297	0
SNU13	0.617543	0.507333	81.3621	1.21724	-0.391822	1.62691	0.227034	0.485175	0
SCGB3A1	0.636954	0.523721	80.3751	1.21621	-0.40521	1.67912	0.227466	0.485806	0
PCBP1	-0.176408	0.145241	83.6577	-1.21458	-0.465253	0.112438	0.227942	0.486531	0
C8G	-0.57039	0.470311	83.9904	-1.21279	-1.50566	0.364877	0.228609	0.48754	0
REEP5	0.624499	0.515012	83.9087	1.21259	-0.399674	1.64867	0.228689	0.48754	0
TOP1	0.89712	0.740646	83.3968	1.21127	-0.575892	2.37013	0.229215	0.487792	0
AKAP12	-0.568455	0.470448	82.0729	-1.20833	-1.50431	0.367403	0.230391	0.48787	0
ALDH6A1	0.575832	0.476867	83.4578	1.20753	-0.37256	1.52422	0.230638	0.48787	0
B2M	-0.210385	0.173953	77.8968	-1.20943	-0.556706	0.135936	0.230154	0.48787	0
CD2AP	0.689309	0.569189	78.946	1.21104	-0.443645	1.82226	0.229494	0.48787	0
CROCC2	-0.921528	0.762432	74.8212	-1.20867	-2.44043	0.597373	0.230596	0.48787	0
PPP3R1	0.55396	0.457861	76.055	1.20988	-0.35794	1.46586	0.23007	0.48787	0
PRELP	0.609324	0.503977	79.2138	1.20903	-0.393775	1.61242	0.230247	0.48787	0
RTCB	0.477879	0.395635	74.7585	1.20788	-0.310308	1.26607	0.230901	0.48787	0
SNX27	-0.611157	0.504863	76.1807	-1.21054	-1.61664	0.394327	0.229814	0.48787	0
XRCC5	0.264242	0.218792	78.4625	1.20773	-0.171299	0.699783	0.230778	0.48787	0
HNRNPK	0.209208	0.173656	83.165	1.20473	-0.136177	0.554592	0.231726	0.489322	0
KLC2	-0.859743	0.714206	83.9999	-1.20377	-2.28002	0.560534	0.232058	0.489732	0
C1S	-0.437646	0.364224	83.6815	-1.20158	-1.16199	0.286694	0.232914	0.490956	0
RDH11	-0.555159	0.461806	79.4823	-1.20215	-1.47427	0.363956	0.232875	0.490956	0
CKAP4	0.364954	0.303273	65.1501	1.20338	-0.240697	0.970605	0.233182	0.491229	0
IGHV1-18	0.688315	0.573643	77.5079	1.1999	-0.453835	1.83046	0.233833	0.491726	0
ATP6AP2	0.755155	0.630479	83.1367	1.19775	-0.498811	2.00912	0.234419	0.492279	0
VWA5A	-0.515786	0.430618	80.6375	-1.19778	-1.37264	0.341067	0.234511	0.492279	0
RPS2	0.462915	0.386817	75.6827	1.19673	-0.30755	1.23338	0.235148	0.493034	0
CYP2S1	-0.622666	0.521099	81.7475	-1.19491	-1.65935	0.414015	0.235578	0.493354	0
ALDH7A1	-0.267996	0.224385	83.4639	-1.19436	-0.714252	0.178259	0.23572	0.49336	0
CHORDC1	0.626238	0.525046	81.0009	1.19273	-0.418439	1.67092	0.236457	0.494322	0
H2AC11	-0.300973	0.252002	70.3623	-1.19433	-0.80353	0.201584	0.23636	0.494322	0
SRP54	0.728374	0.611802	81.6907	1.19054	-0.488765	1.94551	0.237283	0.494768	0
SSH3	0.635725	0.534117	80.0204	1.19024	-0.427198	1.69865	0.237473	0.494768	0
TATDN1	-0.63492	0.533171	82.0522	-1.19084	-1.69556	0.425717	0.237151	0.494768	0
IGHV3-9	-0.596249	0.501325	81.3892	-1.18935	-1.59366	0.401158	0.237761	0.495012	0
SDHA	0.472026	0.398287	82.0997	1.18514	-0.320279	1.26433	0.239381	0.497801	0
AP1B1	0.488152	0.412383	83.7302	1.18374	-0.331955	1.30826	0.239867	0.498116	0
SF3B2	0.505675	0.427127	80.1255	1.1839	-0.344314	1.35566	0.239953	0.498116	0
CEP164	-0.651913	0.550939	82.4291	-1.18328	-1.74782	0.443993	0.240101	0.498132	0
CCDC50	-0.50108	0.424267	83.4799	-1.18105	-1.34486	0.342698	0.240937	0.499576	0
ANXA5	-0.186012	0.157745	82.7369	-1.17919	-0.499776	0.127752	0.241701	0.500485	0
PTPA	0.50907	0.431834	83.9705	1.17886	-0.349683	1.36782	0.241785	0.500485	0
RPN1	0.241486	0.204829	82.6393	1.17896	-0.165938	0.648909	0.241798	0.500485	0
NIT2	0.413184	0.35158	83.7999	1.17522	-0.285996	1.11236	0.243235	0.50229	0
STX5	0.591736	0.504197	83.0408	1.17362	-0.411084	1.59456	0.243902	0.503084	0
AK2	0.404939	0.345647	81.9321	1.17154	-0.282672	1.09255	0.244779	0.504101	0
GSTK1	0.363932	0.310652	83.3385	1.17151	-0.253905	0.981769	0.244732	0.504101	0
SF3B1	0.571112	0.488047	83.9768	1.1702	-0.399428	1.54165	0.245232	0.504655	0
CAMSAP3	-0.658374	0.563672	83.8754	-1.16801	-1.77932	0.462574	0.246112	0.505882	0
PKM	0.202782	0.173397	72.5003	1.16947	-0.142837	0.548402	0.246044	0.505882	0
SPCS1	0.472148	0.404499	83.9149	1.16724	-0.332255	1.27655	0.246419	0.50622	0
SCYL1	-0.808052	0.693271	81.8458	-1.16556	-2.18723	0.571124	0.247176	0.506896	0
ELOC	-0.482007	0.413784	83.2861	-1.16488	-1.30497	0.340951	0.247395	0.507053	0
EDF1	0.588095	0.50611	83.9615	1.16199	-0.418367	1.59456	0.248532	0.508212	0
RPL10	-0.391523	0.337653	83.4565	-1.15954	-1.06305	0.280001	0.249542	0.509106	0
SCGB2A2	-0.781409	0.67367	82.4204	-1.15993	-2.12145	0.558632	0.249427	0.509106	0
SNRPA	0.472002	0.407265	83.3866	1.15896	-0.337976	1.28198	0.249782	0.509304	0
TEKT4	0.558913	0.482694	84	1.1579	-0.400977	1.5188	0.250185	0.509541	0
APOBR	-0.670047	0.578838	81.9445	-1.15757	-1.82155	0.481458	0.250402	0.50969	0
M6PR	-0.584687	0.504906	74.3112	-1.15801	-1.59066	0.421291	0.250568	0.509736	0
DOCK2	0.65168	0.563438	83.1087	1.15661	-0.468954	1.77231	0.250744	0.509803	0
CLPB	-0.650211	0.562448	83.6593	-1.15604	-1.76877	0.468345	0.250957	0.509944	0
HOOK3	-0.574601	0.497323	83.0634	-1.15539	-1.56374	0.414542	0.251244	0.510235	0
FOLR1	-0.685193	0.59357	83.782	-1.15436	-1.86562	0.495231	0.251635	0.510402	0
TIMM9	0.47524	0.411797	83.7847	1.15406	-0.343695	1.29417	0.251756	0.510402	0
TOR1AIP1	0.670377	0.581254	76.1086	1.15333	-0.487264	1.82802	0.252385	0.511384	0
AKR7A2	-0.365775	0.317561	77.0244	-1.15183	-0.998116	0.266566	0.252955	0.512249	0
SDC4	0.573164	0.497874	79.0256	1.15122	-0.417825	1.56415	0.253112	0.512275	0
CSPP1	0.837614	0.728285	83.5563	1.15012	-0.610774	2.286	0.253377	0.512518	0
SYNCRIP	-0.408659	0.355626	74.5328	-1.14912	-1.11718	0.299858	0.254179	0.513513	0
SFTPC	-0.609701	0.531927	82.9531	-1.14621	-1.66769	0.448289	0.255003	0.514638	0
BPGM	-0.702635	0.613962	83.8937	-1.14443	-1.92359	0.518317	0.255701	0.515752	0
AIMP2	0.503178	0.440294	82.9781	1.14282	-0.372552	1.37891	0.256399	0.516868	0
HSD17B12	0.482955	0.424197	79.1974	1.13852	-0.361355	1.32726	0.258337	0.519203	0
NHLRC2	-0.523768	0.460318	83.709	-1.13784	-1.43921	0.391671	0.258433	0.519203	0
ZC3HAV1	0.458304	0.401866	68.3842	1.14044	-0.343525	1.26013	0.258081	0.519203	0
CES1	0.528986	0.464916	80.0067	1.13781	-0.396224	1.4542	0.258595	0.519235	0
RPS10	0.493849	0.434072	72.1458	1.13771	-0.371428	1.35913	0.259005	0.519764	0
TNC	-0.751179	0.66105	74.8257	-1.13634	-2.06811	0.565751	0.25944	0.52005	0
ATP1B1	0.554235	0.488413	75.5757	1.13477	-0.418612	1.52708	0.260059	0.520704	0
PPP1CB	-0.503654	0.445197	82.8759	-1.13131	-1.38915	0.381844	0.261189	0.522085	0
S100A2	0.812961	0.719954	83.8632	1.12919	-0.61878	2.2447	0.262039	0.523196	0
LSM8	-0.546911	0.485478	83.3006	-1.12654	-1.51246	0.418634	0.263171	0.524867	0
KCTD12	-0.314266	0.279337	82.2466	-1.12504	-0.869932	0.2414	0.263844	0.525913	0
DDX42	0.687057	0.611479	83.3442	1.1236	-0.529075	1.90319	0.264409	0.52645	0
MBOAT7	-0.356839	0.319161	83.4373	-1.11805	-0.991588	0.27791	0.266753	0.530522	0
CBX5	0.584272	0.52283	83.5991	1.11752	-0.455505	1.62405	0.266974	0.530665	0
ATP1B3	0.488655	0.437218	78.2159	1.11765	-0.381741	1.35905	0.267139	0.530692	0
RCC1	-0.598366	0.53663	79.9332	-1.11504	-1.66631	0.469576	0.268173	0.531859	0
CEP290	0.934819	0.839418	81.0455	1.11365	-0.735345	2.60498	0.268721	0.532352	0
PANK4	-0.518053	0.465449	83.8995	-1.11302	-1.44366	0.407559	0.268879	0.532369	0
ABHD11	0.441332	0.396995	83.758	1.11168	-0.34817	1.23083	0.269457	0.532405	0
ABHD16A	-0.472368	0.424999	81.6019	-1.11146	-1.31789	0.373152	0.269635	0.532405	0
ANXA7	-0.40844	0.367126	83.4133	-1.11253	-1.13859	0.321706	0.269105	0.532405	0
EIF4A2	-0.770967	0.693177	83.7997	-1.11222	-2.14947	0.60754	0.269223	0.532405	0
ACP2	0.46454	0.41815	81.6448	1.11094	-0.367348	1.29643	0.269855	0.532522	0
CKMT1A	-0.894389	0.805844	83.8301	-1.10988	-2.49695	0.708168	0.270225	0.532776	0
SCGB1A1	0.691298	0.622678	78.9133	1.1102	-0.548132	1.93073	0.270283	0.532776	0
ABCF1	0.612744	0.554148	72.7465	1.10574	-0.491735	1.71722	0.272482	0.532841	0
AMPD3	-0.726476	0.65768	81.5827	-1.1046	-2.03491	0.581959	0.272578	0.532841	0
CPQ	-0.483041	0.435964	78.371	-1.10798	-1.35091	0.384831	0.271257	0.532841	0
EIF3D	0.566741	0.512995	83.2621	1.10477	-0.453538	1.58702	0.272442	0.532841	0
ERBIN	0.628851	0.5694	76.8026	1.10441	-0.505016	1.76272	0.272864	0.532841	0
FAM136A	-0.446135	0.403581	83.7606	-1.10544	-1.24873	0.356464	0.272134	0.532841	0
HSPA2	0.541272	0.488622	72.6764	1.10775	-0.432623	1.51517	0.271622	0.532841	0
ILF2	0.297428	0.268611	83.823	1.10728	-0.23675	0.831607	0.271339	0.532841	0
KIF2A	0.482343	0.435683	83.7101	1.1071	-0.384104	1.34879	0.271424	0.532841	0
MT-ATP6	-0.45926	0.415734	82.4732	-1.10469	-1.28622	0.367697	0.272504	0.532841	0
OPA1	0.454861	0.411895	83.9143	1.10431	-0.36425	1.27397	0.272614	0.532841	0
SLC44A2	-0.468035	0.423452	83.2989	-1.10529	-1.31022	0.374148	0.272218	0.532841	0
SQSTM1	-0.449926	0.406717	82.5309	-1.10624	-1.25894	0.359086	0.271838	0.532841	0
UGP2	0.410071	0.370278	72.9438	1.10747	-0.327902	1.14804	0.271731	0.532841	0
HLA-DRA	-0.618005	0.560088	79.5629	-1.10341	-1.73271	0.4967	0.273177	0.533021	0
MRC2	-0.565013	0.511939	75.1707	-1.10367	-1.58481	0.454783	0.273256	0.533021	0
RPS14	-0.280408	0.254813	80.7423	-1.10045	-0.787431	0.226615	0.274408	0.534975	0
FHL3	-0.502102	0.457653	83.9624	-1.09712	-1.4122	0.407997	0.275724	0.535778	0
LSR	-0.598298	0.544919	83.5592	-1.09796	-1.68201	0.485416	0.275377	0.535778	0
MAPRE3	1.42091	1.29464	82.3966	1.09753	-1.15436	3.99618	0.275607	0.535778	0
PRDX1	0.128607	0.117062	80.5248	1.09862	-0.10433	0.361544	0.275206	0.535778	0
RPL36	-0.445889	0.406575	79.8798	-1.09669	-1.25502	0.363241	0.27607	0.536158	0
CD74	-0.452341	0.412481	75.4795	-1.09664	-1.27396	0.369277	0.276287	0.536286	0
GPD1L	0.514946	0.469876	70.0239	1.09592	-0.422187	1.45208	0.276869	0.5364	0
HDHD5	-0.573354	0.523896	82.8639	-1.0944	-1.61539	0.468679	0.276949	0.5364	0
MLF1	0.57521	0.525833	83.9421	1.0939	-0.470478	1.6209	0.277127	0.536453	0
ARCN1	0.529355	0.484098	83.9361	1.09349	-0.433338	1.49205	0.277309	0.536512	0
PARP1	0.561346	0.514545	83.4569	1.09096	-0.46198	1.58467	0.278432	0.537324	0
RAB2A	0.305588	0.280085	81.7503	1.09105	-0.251617	0.862792	0.278455	0.537324	0
STT3B	-0.347818	0.318651	79.9987	-1.09153	-0.981955	0.286319	0.278315	0.537324	0
KRT1	-0.193917	0.178003	61.8873	-1.0894	-0.549753	0.16192	0.280201	0.539517	0
SOD3	-0.520404	0.480978	79.332	-1.08197	-1.47771	0.436898	0.282544	0.542803	0
DNAJB6	0.557137	0.515509	83.5936	1.08075	-0.468082	1.58236	0.282916	0.543223	0
RABGGTA	0.528745	0.489568	82.381	1.08002	-0.445095	1.50258	0.283284	0.543636	0
AASS	-0.97304	0.905192	82.3758	-1.07495	-2.77363	0.827551	0.285533	0.545955	0
HPCAL1	-0.461358	0.429529	83.4149	-1.0741	-1.31561	0.392895	0.285874	0.545955	0
IGLV3-10	-0.520808	0.484055	75.9316	-1.07593	-1.4849	0.443286	0.285367	0.545955	0
LUZP1	-0.477532	0.444306	77.656	-1.07478	-1.36214	0.407076	0.285801	0.545955	0
TXNDC5	0.409301	0.380124	70.7025	1.07676	-0.348699	1.1673	0.285249	0.545955	0
ATIC	0.469837	0.437693	82.088	1.07344	-0.400861	1.34053	0.28622	0.546323	0
AAMDC	0.539679	0.503553	81.8746	1.07174	-0.462073	1.54143	0.286986	0.547196	0
SP100	-0.496848	0.463354	79.2312	-1.07228	-1.41909	0.425394	0.286847	0.547196	0
HRG	-0.503279	0.470329	83.1958	-1.07006	-1.43871	0.432154	0.287688	0.548103	0
MTX2	0.448648	0.419494	83.6137	1.0695	-0.385619	1.28291	0.287924	0.548103	0
CLPP	0.569011	0.534084	82.6989	1.0654	-0.493317	1.63134	0.289797	0.55049	0
VAMP5	-0.410949	0.386152	83.7252	-1.06422	-1.17889	0.356993	0.29029	0.550545	0
NAPG	0.590208	0.554975	76.5121	1.06348	-0.515002	1.69542	0.290907	0.551127	0
FBN3	-0.518196	0.487641	78.7781	-1.06266	-1.48886	0.452472	0.291184	0.551227	0
SCEL	-0.593976	0.559409	82.5956	-1.06179	-1.7067	0.518746	0.291425	0.551227	0
SUMF2	-0.372407	0.350694	83.1532	-1.06192	-1.0699	0.32509	0.291348	0.551227	0
PGM1	0.382499	0.360478	79.1897	1.06109	-0.334989	1.09999	0.291876	0.551787	0
ALDH1B1	0.748461	0.706348	82.2602	1.05962	-0.656624	2.15355	0.292419	0.551936	0
SRI	-0.177959	0.167952	82.724	-1.05958	-0.512026	0.156108	0.29242	0.551936	0
LGALS1	0.389928	0.368548	79.0286	1.05801	-0.343644	1.1235	0.293273	0.553252	0
PDCD4	0.545642	0.516594	83.9992	1.05623	-0.48166	1.57295	0.293891	0.553829	0
PYGL	0.580586	0.550139	83.723	1.05534	-0.513478	1.67465	0.294304	0.554314	0
BROX	-0.586935	0.557057	83.8685	-1.05364	-1.69473	0.520859	0.295076	0.554707	0
MFAP2	-0.510572	0.484753	81.8837	-1.05326	-1.47492	0.453777	0.295319	0.554707	0
NIPSNAP2	-0.408488	0.387408	83.4944	-1.05441	-1.17896	0.361984	0.294736	0.554707	0
SLURP2	-0.681209	0.646973	74.9671	-1.05292	-1.97005	0.607636	0.29576	0.554707	0
UBXN11	0.519887	0.4936	83.6903	1.05326	-0.461744	1.50152	0.295255	0.554707	0
DPY30	-0.434272	0.41318	82.8645	-1.05105	-1.25609	0.387546	0.296292	0.554825	0
EIF2S1	-0.348778	0.331753	82.7328	-1.05132	-1.00865	0.311097	0.296174	0.554825	0
SKIC2	0.456578	0.434607	81.8636	1.05055	-0.408016	1.32117	0.296555	0.555027	0
RBBP4	-0.279043	0.265597	75.8827	-1.05063	-0.808038	0.249952	0.296764	0.555125	0
ALYREF	-0.511791	0.48751	80.492	-1.04981	-1.48188	0.458293	0.296949	0.555178	0
ALDH18A1	-0.600809	0.572749	78.5781	-1.04899	-1.74093	0.539314	0.297398	0.555434	0
NAP1L1	-0.30344	0.289369	83.974	-1.04863	-0.878884	0.272005	0.297359	0.555434	0
MRPS6	-0.642702	0.61471	82.6374	-1.04554	-1.86542	0.580011	0.298823	0.557219	0
TOMM34	0.536259	0.512848	81.7058	1.04565	-0.484013	1.55653	0.298806	0.557219	0
EEF1E1	0.399378	0.38261	82.0598	1.04382	-0.361748	1.1605	0.299632	0.558141	0
PTMS	-0.785691	0.752401	77.5936	-1.04424	-2.28373	0.712349	0.299615	0.558141	0
CFAP161	-0.522118	0.500424	83.2109	-1.04335	-1.5174	0.473168	0.299807	0.558176	0
TUBB2A	0.503139	0.483086	83.3948	1.04151	-0.457632	1.46391	0.300649	0.559449	0
PITHD1	0.503819	0.484181	82.8784	1.04056	-0.459219	1.46686	0.301106	0.559742	0
PCMT1	-0.306136	0.294505	83.6897	-1.03949	-0.891824	0.279551	0.301569	0.560282	0
IDH2	0.375205	0.36123	76.6912	1.03869	-0.344143	1.09455	0.302214	0.560894	0
SEPTIN2	0.253918	0.244491	81.2072	1.03856	-0.232523	0.740359	0.302093	0.560894	0
YWHAZ	0.124655	0.120152	83.3002	1.03747	-0.114311	0.36362	0.302519	0.561166	0
MYCBP2	-0.631065	0.608855	80.8557	-1.03648	-1.84253	0.580398	0.303069	0.561601	0
LONP1	0.535169	0.516845	81.0095	1.03545	-0.493188	1.56353	0.303538	0.562177	0
ANXA6	0.227369	0.219877	76.2093	1.03407	-0.210536	0.665273	0.304374	0.563139	0
PDXK	-0.514746	0.498516	83.9744	-1.03256	-1.5061	0.476612	0.304776	0.563589	0
SRSF6	-0.249294	0.242242	82.8211	-1.02911	-0.731119	0.232531	0.306423	0.565868	0
UBE2L6	0.500223	0.486417	82.8233	1.02838	-0.467271	1.46772	0.306764	0.566088	0
BCKDHA	-0.565851	0.55104	83.8022	-1.02688	-1.66169	0.529991	0.307433	0.567029	0
PPP1R13L	-0.563287	0.552193	83.9872	-1.02009	-1.66139	0.534812	0.310615	0.571769	0
SOD1	0.443334	0.43459	82.6985	1.02012	-0.421094	1.30776	0.310646	0.571769	0
CREB1	-0.406304	0.398411	78.2675	-1.01981	-1.19944	0.38683	0.310961	0.572052	0
MAP2K2	-0.77683	0.76494	82.503	-1.01554	-2.2984	0.744741	0.312816	0.57487	0
UQCRC1	-0.283073	0.278848	78.6209	-1.01516	-0.838147	0.272	0.313146	0.575179	0
C1QB	0.432006	0.426466	83.219	1.01299	-0.416185	1.2802	0.314001	0.575596	0
FIP1L1	0.527588	0.52083	82.8545	1.01298	-0.508348	1.56352	0.31402	0.575596	0
RAB8A	0.371197	0.366262	83.9317	1.01348	-0.357163	1.09956	0.313746	0.575596	0
HM13	-0.375249	0.370369	75.9337	-1.01317	-1.11291	0.362416	0.314194	0.575618	0
NIBAN1	0.463057	0.457789	78.2479	1.01151	-0.448285	1.3744	0.314891	0.576598	0
DSP	-0.375738	0.371766	83.9938	-1.01068	-1.11504	0.36356	0.31507	0.576629	0
NID1	-0.415267	0.411026	83.8288	-1.01032	-1.23266	0.402127	0.31525	0.57663	0
PITPNB	0.458744	0.453879	73.5105	1.01072	-0.44573	1.36322	0.315467	0.57663	0
SEPTIN6	0.432238	0.42804	82.0184	1.00981	-0.419267	1.28374	0.315557	0.57663	0
DDAH1	-0.238515	0.236813	74.8141	-1.00719	-0.71029	0.23326	0.317091	0.578569	0
HSD17B10	0.34629	0.344909	83.9727	1.00401	-0.339602	1.03218	0.318261	0.579485	0
SRSF5	0.761361	0.757831	78.1632	1.00466	-0.747316	2.27004	0.318162	0.579485	0
UGT1A6	-0.760034	0.756566	83.3027	-1.00458	-2.26473	0.744665	0.318007	0.579485	0
AHNAK2	1.02898	1.02964	80.7487	0.999358	-1.01978	3.07773	0.320607	0.580487	0
COPZ1	0.379169	0.37906	79.9138	1.00029	-0.375196	1.13353	0.32019	0.580487	0
FNTA	-1.04237	1.04295	83.1403	-0.999441	-3.11671	1.03197	0.320481	0.580487	0
LHPP	-0.326963	0.326467	78.9984	-1.00152	-0.97678	0.322853	0.319633	0.580487	0
SEC23IP	0.479321	0.478945	82.8871	1.00079	-0.4733	1.43194	0.319843	0.580487	0
IGKV3-20	-0.493349	0.494068	75.4346	-0.998545	-1.47749	0.490792	0.321208	0.58128	0
PRKCB	-0.440632	0.442175	80.6342	-0.996511	-1.32048	0.439218	0.321983	0.582387	0
TACSTD2	-0.405637	0.408127	83.1416	-0.9939	-1.21736	0.40609	0.323155	0.583913	0
NDUFB9	0.46677	0.470291	74.4653	0.992513	-0.470208	1.40375	0.324162	0.585434	0
EEA1	0.551905	0.557534	80.6085	0.989904	-0.557494	1.6613	0.325183	0.586088	0
IGLV8-61	-0.394266	0.398481	75.7503	-0.989422	-1.18795	0.39942	0.325607	0.586554	0
SORBS1	-0.56114	0.568521	82.695	-0.987018	-1.69197	0.569686	0.326513	0.587591	0
MGST3	-0.478876	0.485458	83.728	-0.986443	-1.44431	0.486555	0.326758	0.587735	0
AK3	-0.504892	0.512241	77.4422	-0.985652	-1.5248	0.515018	0.327373	0.588544	0
PANK2	-0.45235	0.459298	79.9885	-0.984873	-1.36639	0.461684	0.327656	0.588755	0
HNRNPL	0.468953	0.476495	83.9794	0.984172	-0.478613	1.41652	0.327858	0.58882	0
NUP54	0.495278	0.503882	82.5438	0.982924	-0.507005	1.49756	0.328517	0.589705	0
CDHR3	0.414421	0.421943	81.1048	0.982171	-0.425098	1.25394	0.328937	0.589863	0
HEXA	-0.508329	0.517551	83.7418	-0.982181	-1.53758	0.520925	0.32884	0.589863	0
NDUFS1	0.51322	0.522651	68.3043	0.981956	-0.52963	1.55607	0.329587	0.590137	0
VCP	0.135588	0.138217	82.5493	0.980975	-0.139343	0.410519	0.329471	0.590137	0
PRAF2	-0.460385	0.469815	83.2673	-0.979929	-1.39478	0.474013	0.32996	0.590507	0
CHCHD3	-0.34599	0.353178	80.3124	-0.979647	-1.0488	0.356815	0.330202	0.590643	0
NUP107	0.811711	0.8298	83.9864	0.978201	-0.838441	2.46186	0.330784	0.59109	0
HNRNPAB	0.387896	0.397212	82.3963	0.976545	-0.402229	1.17802	0.331653	0.59175	0
TP53RK	0.434215	0.44463	83.5922	0.976576	-0.450044	1.31847	0.331597	0.59175	0
ADIRF	-0.593002	0.607336	72.2342	-0.976399	-1.80364	0.617633	0.332126	0.592296	0
FLII	0.378988	0.388875	83.9995	0.974574	-0.394333	1.15231	0.33257	0.592663	0
RNF213	0.464732	0.47676	78.5777	0.974772	-0.484314	1.41378	0.332665	0.592663	0
ARL3	0.424737	0.436858	78.7206	0.972255	-0.444854	1.29433	0.333902	0.593974	0
BCAT2	0.392611	0.404415	83.6286	0.970812	-0.411665	1.19689	0.334441	0.594398	0
GGA2	0.592883	0.610189	72.2142	0.971638	-0.623446	1.80921	0.334474	0.594398	0
IGKV1-5	-0.390774	0.402694	78.5519	-0.970401	-1.19239	0.410839	0.334825	0.594562	0
SLC25A13	0.394356	0.407302	83.5178	0.968216	-0.415676	1.20439	0.335732	0.595443	0
MLEC	0.382744	0.396825	79.8385	0.964514	-0.406989	1.17248	0.337701	0.59804	0
CAB39	0.41	0.426028	78.1059	0.962379	-0.438138	1.25814	0.338829	0.598548	0
SCFD1	0.395733	0.411117	83.9945	0.962578	-0.42182	1.21329	0.338522	0.598548	0
CPVL	-0.48218	0.501654	83.0121	-0.96118	-1.47995	0.515588	0.339253	0.598576	0
TIGAR	-0.40954	0.426186	83.6506	-0.960944	-1.25711	0.438028	0.33935	0.598576	0
VASP	-0.521919	0.542559	74.2287	-0.961957	-1.60294	0.559099	0.339194	0.598576	0
IGLV1-47	-0.48317	0.503289	79.4398	-0.960025	-1.48485	0.518515	0.339956	0.599347	0
XRN2	0.682523	0.712273	83.8832	0.958232	-0.733939	2.09898	0.3407	0.60036	0
COG5	-0.740174	0.774432	83.6704	-0.955763	-2.28031	0.799958	0.341945	0.601532	0
OLFML3	-0.380181	0.397671	77.3531	-0.956019	-1.17199	0.411625	0.342041	0.601532	0
PPP1CA	-0.555492	0.58171	83.9977	-0.95493	-1.71229	0.601302	0.342353	0.601784	0
ZZEF1	0.46579	0.48869	76.8927	0.95314	-0.507338	1.43892	0.343506	0.602618	0
ABR	0.612343	0.643624	83.9819	0.951398	-0.667579	1.89226	0.344133	0.603122	0
DNAJA1	0.495715	0.520971	83.2791	0.95152	-0.540424	1.53185	0.344094	0.603122	0
RAB5B	-0.271681	0.285782	70.1193	-0.950658	-0.841637	0.298276	0.345043	0.604421	0
CUL4A	0.440074	0.463742	83.8993	0.948963	-0.482144	1.36229	0.345365	0.604686	0
CCP110	-0.703372	0.744646	83.7969	-0.944573	-2.18424	0.77749	0.347593	0.607514	0
NT5E	0.459471	0.486271	77.2368	0.944886	-0.508771	1.42771	0.347663	0.607514	0
STRN3	-0.542653	0.576258	83.0163	-0.941684	-1.6888	0.603498	0.349087	0.609402	0
GOLGA4	1.00768	1.07499	83.9071	0.937386	-1.13009	3.14544	0.35125	0.611977	0
CDIPT	-0.355548	0.379487	83.901	-0.936916	-1.11021	0.399117	0.351491	0.612097	0
C1QA	-0.505999	0.540512	83.0632	-0.936146	-1.58104	0.569047	0.351912	0.61253	0
PARK7	-0.13014	0.139242	83.8568	-0.934635	-0.407045	0.146765	0.35266	0.613232	0
DDAH2	0.402431	0.431085	83.2486	0.93353	-0.454942	1.2598	0.353246	0.61377	0
COL12A1	0.771006	0.827851	83.6066	0.931334	-0.875379	2.41739	0.354362	0.615181	0
IGKV1-17	-0.536616	0.576206	72.299	-0.931292	-1.68518	0.611949	0.354802	0.615452	0
AGT	0.398037	0.428165	76.8683	0.929635	-0.454572	1.25065	0.355471	0.61601	0
DNAH10	0.713472	0.770306	83.8885	0.926219	-0.818395	2.24534	0.356989	0.618341	0
TRIM28	0.370324	0.40007	83.9874	0.925647	-0.425261	1.16591	0.357281	0.618546	0
DYNC1LI2	0.345818	0.373923	83.9946	0.924837	-0.39777	1.08941	0.3577	0.618969	0
AK1	0.187146	0.203815	83.6929	0.918219	-0.218183	0.592476	0.361143	0.622202	0
KHDRBS1	0.324014	0.352415	75.4646	0.919408	-0.377963	1.02599	0.360812	0.622202	0
HTATSF1	0.322097	0.351133	83.8435	0.91731	-0.376187	1.02038	0.361611	0.622406	0
POR	0.396965	0.432295	70.982	0.918272	-0.465012	1.25894	0.361586	0.622406	0
DBNL	-0.253383	0.276831	83.8182	-0.915299	-0.80391	0.297143	0.36266	0.623909	0
DLD	0.358337	0.391574	72.8502	0.915119	-0.422097	1.13877	0.363148	0.624267	0
TMEM63A	-0.471259	0.515476	83.949	-0.91422	-1.49635	0.553832	0.36322	0.624267	0
AHCYL2	0.489226	0.535682	78.7464	0.913276	-0.577076	1.55553	0.363885	0.625054	0
NUMA1	0.385386	0.422859	83.3067	0.911381	-0.455618	1.22639	0.364724	0.625054	0
RECQL	-0.812378	0.891026	83.2865	-0.911732	-2.5845	0.959748	0.364541	0.625054	0
TCOF1	-0.751621	0.824125	81.6086	-0.912023	-2.39119	0.887944	0.364443	0.625054	0
VPS29	-0.473937	0.520048	83.8479	-0.911334	-1.50814	0.560262	0.364732	0.625054	0
NPHP1	0.515309	0.567499	83.9924	0.908034	-0.613227	1.64384	0.366458	0.626301	0
PIGR	0.5492	0.604324	75.2806	0.908784	-0.654602	1.753	0.366365	0.626301	0
PRG3	-0.577744	0.635652	80.5223	-0.9089	-1.84261	0.687117	0.366115	0.626301	0
STMN1	0.472303	0.519904	71.5996	0.908442	-0.564206	1.50881	0.366692	0.626301	0
WASL	0.404088	0.44508	83.8913	0.9079	-0.481019	1.28919	0.366532	0.626301	0
NEFM	-0.885167	0.977614	83.4327	-0.905437	-2.82945	1.05912	0.367841	0.627962	0
RPL35A	-0.393367	0.434954	80.4533	-0.904387	-1.25888	0.472145	0.368491	0.628467	0
PAM	-0.499054	0.552573	83.175	-0.903146	-1.59806	0.599957	0.369056	0.628828	0
RGN	-0.502189	0.555825	81.9604	-0.903502	-1.60791	0.603531	0.368907	0.628828	0
HMGA1	0.498654	0.552377	81.5457	0.902743	-0.600291	1.5976	0.369321	0.628978	0
DCTN2	0.297749	0.329979	80.1356	0.902328	-0.358912	0.95441	0.369587	0.62913	0
PYCR3	-0.417362	0.462895	83.9174	-0.901634	-1.33789	0.503169	0.369832	0.629245	0
TCIRG1	0.419021	0.46511	83.3363	0.900909	-0.506008	1.34405	0.370233	0.629627	0
TIPRL	0.424503	0.471343	80.116	0.900625	-0.513478	1.36248	0.370487	0.629757	0
PCDH1	-0.439546	0.488518	83.1439	-0.899753	-1.41116	0.532072	0.37085	0.630073	0
CHIT1	-0.468912	0.522206	77.8981	-0.897944	-1.50856	0.570741	0.371982	0.631695	0
EXOSC9	0.569839	0.635563	81.6794	0.896588	-0.694574	1.83425	0.372574	0.632397	0
BID	0.409968	0.457897	79.1199	0.895328	-0.501431	1.32137	0.373327	0.632912	0
CSTF3	0.382174	0.426862	77.0042	0.895311	-0.467816	1.23216	0.373411	0.632912	0
APOA4	0.532549	0.598865	80.3576	0.889264	-0.659149	1.72425	0.376515	0.633044	0
ARFGAP2	0.377599	0.424159	80.4736	0.890231	-0.466427	1.22163	0.375996	0.633044	0
EIF3B	0.378586	0.424022	83.8804	0.892847	-0.464645	1.22182	0.374494	0.633044	0
EPS8	0.432209	0.48537	80.9585	0.890473	-0.533533	1.39795	0.37585	0.633044	0
EPX	-0.674972	0.755732	75.9535	-0.893136	-2.18016	0.830214	0.374605	0.633044	0
ERP29	-0.356864	0.399128	83.5218	-0.894109	-1.15064	0.436913	0.373833	0.633044	0
HSPA4L	-0.567123	0.635209	83.4262	-0.892814	-1.83043	0.696186	0.374525	0.633044	0
ST13	0.449038	0.504083	83.9971	0.890802	-0.553387	1.45146	0.37558	0.633044	0
STAT3	0.329051	0.369113	83.1758	0.891463	-0.405078	1.06318	0.375252	0.633044	0
TMED7	0.380995	0.428352	83.7578	0.889443	-0.470866	1.23286	0.376312	0.633044	0
TPT1	0.436513	0.490114	80.9788	0.890636	-0.538663	1.41169	0.375763	0.633044	0
SSRP1	0.52216	0.58835	83.999	0.887499	-0.647839	1.69216	0.377345	0.633839	0
CARMIL1	-0.586187	0.661581	83.9645	-0.88604	-1.90182	0.729447	0.378127	0.634853	0
NDUFB3	0.477226	0.540332	84	0.883208	-0.597284	1.55174	0.379645	0.6368	0
CYP27A1	0.455683	0.517647	78.5717	0.880297	-0.574754	1.48612	0.381383	0.638511	0
MOB1B	0.433935	0.493029	83.9539	0.880141	-0.546514	1.41438	0.381295	0.638511	0
PSMD13	0.335914	0.381559	83.1574	0.880373	-0.42297	1.0948	0.381195	0.638511	0
PNPLA6	-0.367924	0.418449	83.9887	-0.879257	-1.20006	0.464209	0.381771	0.63886	0
AEBP1	-0.542436	0.617913	83.2903	-0.877852	-1.77138	0.686504	0.382549	0.639734	0
MAN2B1	-0.405074	0.46191	83.9883	-0.876955	-1.32363	0.513487	0.383013	0.639734	0
NACA	0.382742	0.436247	78.6501	0.877351	-0.485646	1.25113	0.382968	0.639734	0
RER1	-0.421289	0.479973	76.3957	-0.877736	-1.37716	0.534579	0.382839	0.639734	0
DDB2	-0.458341	0.524155	83.9771	-0.874437	-1.50069	0.584004	0.384374	0.640896	0
NIPSNAP3A	0.429387	0.491084	83.43	0.874365	-0.547285	1.40606	0.38443	0.640896	0
SEC24C	0.273356	0.31272	79.0733	0.874122	-0.349089	0.895801	0.384699	0.641045	0
RAB1A	-0.0984111	0.112852	80.9079	-0.872038	-0.322955	0.126133	0.385768	0.642224	0
LGALS9	0.323855	0.37177	82.3781	0.871115	-0.415664	1.06337	0.386223	0.642675	0
PECAM1	-0.372831	0.430925	83.6457	-0.865186	-1.22983	0.484165	0.389411	0.645614	0
MRPS18A	-0.645427	0.747102	83.9435	-0.863908	-2.13114	0.840282	0.390101	0.646411	0
GHITM	0.425198	0.492447	83.9871	0.863438	-0.55409	1.40449	0.390356	0.646532	0
DPYSL3	-0.591065	0.686694	81.2987	-0.860741	-1.95729	0.775163	0.391912	0.648041	0
RPL13	-0.284143	0.330758	72.7837	-0.859066	-0.943375	0.375089	0.393124	0.648859	0
MOV10	0.360012	0.41957	73.0802	0.85805	-0.476174	1.1962	0.39367	0.6493	0
CCDC22	0.390601	0.457791	83.7096	0.853229	-0.519813	1.30101	0.395967	0.650374	0
DDOST	-0.276806	0.324046	83.9422	-0.854218	-0.921214	0.367602	0.395416	0.650374	0
EHD2	-0.36194	0.42333	80.5755	-0.854984	-1.2043	0.48042	0.395095	0.650374	0
FLNA	-0.227046	0.265908	81.6031	-0.853852	-0.75606	0.301968	0.395687	0.650374	0
MANF	0.342965	0.40094	79.3322	0.855401	-0.455035	1.14096	0.394905	0.650374	0
MIEN1	0.422163	0.49422	83.9695	0.854201	-0.560653	1.40498	0.395424	0.650374	0
RIGI	0.432635	0.506685	83.7311	0.853855	-0.57501	1.44028	0.395622	0.650374	0
CCT7	0.23803	0.278899	72.9341	0.85346	-0.317825	0.793884	0.396199	0.650453	0
PABPC4	0.436682	0.513221	83.9753	0.850865	-0.583919	1.45728	0.397264	0.651601	0
RPS3A	0.332331	0.390495	74.6299	0.85105	-0.445638	1.1103	0.397464	0.651628	0
DHRS7B	-0.49753	0.586511	82.5722	-0.848288	-1.66417	0.669106	0.39873	0.652124	0
ISYNA1	-0.417363	0.491621	80.0801	-0.848953	-1.3957	0.560978	0.398438	0.652124	0
PDPR	-0.43188	0.509162	79.417	-0.848217	-1.44526	0.581499	0.398867	0.652124	0
RPS17	0.367278	0.432356	75.083	0.849481	-0.494004	1.22856	0.398314	0.652124	0
SERPINB6	-0.20647	0.243082	72.9262	-0.849384	-0.690941	0.278	0.398447	0.652124	0
PHIP	-0.398838	0.471222	83.7758	-0.84639	-1.33595	0.538276	0.399746	0.653147	0
SGPL1	0.382439	0.451948	83.4739	0.846202	-0.516391	1.28127	0.399859	0.653147	0
ARHGEF7	0.654725	0.775827	83.9992	0.843906	-0.888092	2.19754	0.401119	0.653403	0
PLEKHA7	-0.387167	0.458049	83.5988	-0.845252	-1.29811	0.523777	0.400383	0.653403	0
POLR2B	-0.342655	0.405859	83.9134	-0.844271	-1.14976	0.464452	0.400919	0.653403	0
SAR1A	-0.409708	0.485337	83.5314	-0.844172	-1.37493	0.555517	0.400985	0.653403	0
TMPO	0.324999	0.384679	78.2585	0.844858	-0.440798	1.0908	0.400766	0.653403	0
TPPP3	0.338002	0.40066	78.9991	0.843614	-0.459492	1.1355	0.401433	0.653615	0
POLR2H	-0.303563	0.360526	79.4375	-0.842	-1.02111	0.413985	0.402316	0.654154	0
PRKDC	0.32049	0.38026	70.6214	0.842819	-0.437796	1.07878	0.402175	0.654154	0
MCTS1	0.699124	0.830884	83.7763	0.841422	-0.953244	2.35149	0.402507	0.654166	0
DCAF5	-0.500582	0.595564	83.9991	-0.840519	-1.68493	0.683761	0.403004	0.654674	0
PPID	0.353466	0.420988	83.0933	0.839612	-0.483848	1.19078	0.403535	0.655238	0
BOLA2	-0.3767	0.449694	79.2346	-0.837681	-1.27175	0.518352	0.40473	0.65568	0
CST6	-0.477171	0.56959	81.6358	-0.837744	-1.61034	0.656001	0.40462	0.65568	0
MACROH2A2	0.429363	0.5121	79.5922	0.838437	-0.589828	1.44855	0.404297	0.65568	0
RPL31	0.165252	0.197258	83.791	0.837743	-0.227032	0.557536	0.404558	0.65568	0
MYH11	0.435635	0.521873	83.9247	0.834752	-0.602181	1.47345	0.406227	0.656691	0
RAN	0.280127	0.335169	72.8261	0.835777	-0.387891	0.948145	0.406014	0.656691	0
MOGS	-0.516644	0.619697	80.7996	-0.833704	-1.74969	0.716406	0.406906	0.657409	0
HSD17B8	-0.395564	0.474788	83.7093	-0.833138	-1.33978	0.548652	0.407138	0.657485	0
BPNT2	0.424332	0.510392	83.9515	0.831385	-0.590646	1.43931	0.408114	0.657864	0
CTNND1	0.318989	0.383647	78.8813	0.831466	-0.444658	1.08264	0.40822	0.657864	0
FKBP15	0.442988	0.532681	83.9149	0.83162	-0.616322	1.5023	0.407984	0.657864	0
KANK2	-0.324873	0.39043	81.0721	-0.832089	-1.1017	0.45195	0.407803	0.657864	0
CCDC146	-0.389156	0.470423	83.7278	-0.827247	-1.32469	0.546376	0.410449	0.659441	0
IARS1	0.541026	0.654714	82.5646	0.826354	-0.761276	1.84333	0.410985	0.659802	0
RAB11B	-0.10395	0.126234	83.9866	-0.823469	-0.35498	0.147081	0.412573	0.661755	0
LBR	-0.35588	0.432432	83.1348	-0.822973	-1.21595	0.50419	0.412878	0.661915	0
RACK1	-0.151783	0.184581	83.9575	-0.822307	-0.518846	0.21528	0.413231	0.661915	0
CCS	0.410692	0.500728	83.2538	0.82019	-0.58519	1.40657	0.41445	0.663379	0
S100A9	0.331381	0.404609	83.8256	0.819016	-0.473253	1.13602	0.4151	0.663712	0
NADK2	-0.34522	0.422891	82.9763	-0.816334	-1.18634	0.495896	0.416647	0.665886	0
HNRNPC	-0.189313	0.232064	82.5487	-0.815779	-0.650916	0.27229	0.416974	0.66611	0
UCHL3	0.364835	0.447919	80.8123	0.814512	-0.526415	1.25609	0.417746	0.666778	0
UQCRB	0.314535	0.385857	69.449	0.81516	-0.455139	1.08421	0.417767	0.666778	0
NDUFB10	0.454552	0.559251	83.7049	0.812787	-0.657637	1.56674	0.418646	0.66758	0
DBN1	-0.377421	0.465328	81.081	-0.811086	-1.30326	0.548422	0.419691	0.668787	0
ZMPSTE24	0.316543	0.39047	83.9399	0.810672	-0.459957	1.09304	0.419846	0.668787	0
ARAF	0.353386	0.438784	83.6872	0.805377	-0.519231	1.226	0.422885	0.671935	0
DBR1	-0.353828	0.439925	81.7879	-0.804292	-1.22901	0.521357	0.42356	0.671935	0
DNM1L	0.417204	0.519345	81.7172	0.803327	-0.615992	1.4504	0.424116	0.671935	0
FYCO1	0.633957	0.789346	80.9011	0.803142	-0.936623	2.20454	0.424246	0.671935	0
GSS	-0.228945	0.284569	75.8845	-0.80453	-0.795727	0.337838	0.423604	0.671935	0
HNRNPM	0.192632	0.240039	81.7156	0.802505	-0.284906	0.67017	0.424589	0.671935	0
IGLV3-27	-0.377074	0.468625	82.6534	-0.804639	-1.30921	0.55506	0.423336	0.671935	0
PRF1	-0.417405	0.519746	82.603	-0.803095	-1.45123	0.616422	0.424225	0.671935	0
SULT2B1	0.393124	0.487851	81.668	0.805829	-0.577426	1.36367	0.422682	0.671935	0
APCS	-0.382151	0.476813	75.7576	-0.80147	-1.33185	0.567553	0.425367	0.672364	0
HCFC1	0.435811	0.544482	75.1343	0.800415	-0.64882	1.52044	0.425994	0.672364	0
NECTIN2	-0.597133	0.745472	81.4539	-0.801013	-2.08026	0.885997	0.425454	0.672364	0
PSMD4	0.381985	0.477388	80.2793	0.800155	-0.567997	1.33197	0.425982	0.672364	0
SARS1	0.368858	0.460792	83.7693	0.800486	-0.547515	1.28523	0.425694	0.672364	0
MACROH2A1	0.293637	0.367093	74.9864	0.799898	-0.437652	1.02493	0.426297	0.672542	0
H2BC26	0.284109	0.355646	82.3133	0.798855	-0.423343	0.991561	0.426674	0.672839	0
ACTN4	0.119434	0.149856	81.3521	0.796987	-0.178714	0.417581	0.427779	0.673482	0
ADK	-0.38474	0.485011	83.9675	-0.79326	-1.34924	0.579764	0.429862	0.673482	0
ATP2A3	-0.402907	0.505402	82.3111	-0.7972	-1.40826	0.602443	0.427628	0.673482	0
AZU1	-0.553695	0.695358	78.344	-0.796274	-1.93795	0.83056	0.428279	0.673482	0
COL5A1	0.574221	0.722874	79.6915	0.794358	-0.86443	2.01287	0.429346	0.673482	0
HNRNPH3	-0.145048	0.182643	79.0313	-0.794164	-0.508587	0.218491	0.429478	0.673482	0
NEK9	-0.367163	0.463133	83.9464	-0.792781	-1.28816	0.553837	0.430141	0.673482	0
NUP133	-0.497429	0.626096	83.8184	-0.794493	-1.74253	0.747671	0.429152	0.673482	0
PPFIBP1	-0.359906	0.451779	83.2821	-0.796641	-1.25843	0.53862	0.427925	0.673482	0
RAVER1	-0.371131	0.468126	74.3329	-0.792801	-1.30382	0.561561	0.430417	0.673482	0
SCLT1	0.744623	0.93896	83.8245	0.793029	-1.12266	2.61191	0.43	0.673482	0
SLC30A9	-0.758485	0.953945	79.7999	-0.795103	-2.65697	1.14	0.428912	0.673482	0
ZSCAN18	-0.65609	0.822766	83.3514	-0.797421	-2.29244	0.980255	0.427473	0.673482	0
ACSL5	-0.358485	0.453662	81.2684	-0.790203	-1.26109	0.544115	0.431709	0.674406	0
TSN	-0.446153	0.564395	83.172	-0.790497	-1.56868	0.676372	0.431486	0.674406	0
TTC21B	0.464481	0.588285	83.386	0.789551	-0.705514	1.63448	0.432029	0.674406	0
VDAC1	0.27988	0.353848	75.5575	0.79096	-0.424937	0.984697	0.431443	0.674406	0
RETN	-0.340427	0.431275	79.2211	-0.78935	-1.19882	0.517968	0.432264	0.674475	0
CA3	-0.750293	0.950775	74.4788	-0.789139	-2.64455	1.14396	0.432536	0.674604	0
F2	0.368811	0.467896	80.9456	0.788233	-0.562164	1.29979	0.432863	0.674818	0
RPL23A	0.285165	0.363001	76.5464	0.785577	-0.43773	1.00806	0.43454	0.675952	0
CAMK1D	0.311248	0.396917	79.7249	0.784164	-0.478684	1.10118	0.435268	0.676491	0
SRSF9	0.284528	0.36326	83.1586	0.783264	-0.43796	1.00702	0.435697	0.676567	0
TIAL1	-0.750522	0.959458	82.7746	-0.782236	-2.65892	1.15788	0.436308	0.676772	0
ABRAXAS2	-0.349018	0.446696	83.9903	-0.781333	-1.23732	0.539287	0.436804	0.676808	0
NDUFB7	-0.331322	0.427627	74.5069	-0.774792	-1.18329	0.520648	0.440915	0.682286	0
IGHV1-69	-0.368633	0.4795	82.2995	-0.768786	-1.32246	0.585194	0.444221	0.685952	0
PXN	-0.40219	0.523837	82.5152	-0.767778	-1.44417	0.639791	0.444811	0.685952	0
STK3	0.319734	0.416349	81.8592	0.767948	-0.508538	1.14801	0.444728	0.685952	0
YWHAB	0.119171	0.15523	83.4834	0.767708	-0.189548	0.42789	0.444827	0.685952	0
SACM1L	-0.307949	0.401477	83.8221	-0.76704	-1.10635	0.490457	0.445213	0.685952	0
SAXO4	-0.494626	0.644673	83.9377	-0.767251	-1.77664	0.787391	0.445085	0.685952	0
JCHAIN	-0.333873	0.436077	82.7837	-0.76563	-1.20125	0.533499	0.446074	0.686387	0
LEO1	0.716393	0.935466	83.9409	0.765814	-1.1439	2.57669	0.445935	0.686387	0
HSP90AB1	0.120884	0.158334	82.5373	0.763473	-0.194062	0.435829	0.447358	0.687768	0
UBA1	0.119617	0.15658	74.0116	0.763935	-0.192375	0.431609	0.447335	0.687768	0
CLTC	-0.166588	0.219038	74.7763	-0.760542	-0.602954	0.269779	0.449322	0.69019	0
SEPHS1	0.288609	0.380153	83.2654	0.759192	-0.467465	1.04468	0.449882	0.690453	0
TUBB6	0.451353	0.594249	80.4831	0.759536	-0.731131	1.63384	0.449751	0.690453	0
MUC1	-0.437382	0.579497	83.5262	-0.754762	-1.58987	0.715107	0.452515	0.693596	0
HADH	0.287981	0.381764	81.7361	0.754343	-0.471506	1.04747	0.452811	0.693751	0
RHOT2	-0.237909	0.315962	79.5265	-0.752966	-0.866751	0.390934	0.453694	0.694505	0
RSU1	0.33546	0.44617	82.3303	0.751866	-0.552061	1.22298	0.454275	0.694995	0
POLR1C	-0.383816	0.510993	83.9997	-0.751119	-1.39998	0.632349	0.45468	0.695117	0
ACSS2	-0.276671	0.370966	74.5359	-0.745813	-1.01575	0.462406	0.458126	0.695493	0
ALDOA	-0.0984275	0.132123	79.8438	-0.74497	-0.361368	0.164513	0.458477	0.695493	0
COL6A6	-0.761818	1.02403	79.6879	-0.743939	-2.79983	1.27619	0.459101	0.695493	0
CSTF2	0.811645	1.09003	56.0263	0.744609	-1.37192	2.99521	0.45962	0.695493	0
DUOX1	0.365529	0.488798	79.4967	0.747814	-0.607303	1.33836	0.456779	0.695493	0
GANAB	0.124668	0.166691	81.6174	0.747899	-0.206957	0.456294	0.456671	0.695493	0
MARS1	0.392859	0.526852	82.3841	0.745672	-0.655144	1.44086	0.457988	0.695493	0
MPST	-0.52564	0.70447	83.8722	-0.746149	-1.92659	0.875308	0.457664	0.695493	0
SLC25A1	-0.405195	0.541042	82.3413	-0.748917	-1.48143	0.671042	0.456041	0.695493	0
SNRPC	0.340364	0.457093	83.5292	0.744628	-0.568689	1.24942	0.458586	0.695493	0
SNX12	-0.448013	0.601328	83.7994	-0.74504	-1.64386	0.747835	0.458332	0.695493	0
SRPX	-0.437319	0.587711	76.1248	-0.744105	-1.60782	0.733178	0.459104	0.695493	0
TARS1	-0.360654	0.485144	78.2949	-0.743397	-1.32644	0.605136	0.459467	0.695493	0
VAT1	-0.226129	0.304354	83.6389	-0.742982	-0.831409	0.37915	0.459575	0.695493	0
LSM4	0.373507	0.506743	82.3439	0.737074	-0.634504	1.38152	0.463173	0.699381	0
RPL7A	0.339486	0.461947	72.5199	0.734903	-0.581276	1.26025	0.464769	0.701195	0
STAT5A	0.572895	0.780907	76.6276	0.733628	-0.982209	2.128	0.465414	0.701583	0
NQO2	-0.43434	0.594476	82.973	-0.730627	-1.61673	0.748054	0.467065	0.703764	0
IGLC3	0.370306	0.507594	82.8502	0.729532	-0.639304	1.37992	0.467734	0.703801	0
LRG1	-0.494475	0.677555	72.0917	-0.729793	-1.84513	0.856178	0.467881	0.703801	0
CLIC1	-0.0931615	0.127793	81.4154	-0.729002	-0.34741	0.161087	0.468092	0.703821	0
LUC7L2	0.255878	0.351298	73.7556	0.728377	-0.444138	0.955893	0.468689	0.704123	0
COG2	-0.410712	0.567416	83.7362	-0.723828	-1.53913	0.71771	0.471189	0.705466	0
DNPEP	0.401654	0.55542	79.9668	0.723153	-0.703675	1.50698	0.471696	0.705466	0
LGALS3BP	-0.470872	0.650947	83.3637	-0.723364	-1.7655	0.823753	0.471481	0.705466	0
NUTF2	-0.340338	0.470253	83.9024	-0.723732	-1.2755	0.594829	0.471243	0.705466	0
PTMA	0.374759	0.518149	75.0355	0.723266	-0.657438	1.40696	0.471765	0.705466	0
VARS1	0.284436	0.392876	83.6559	0.723986	-0.496887	1.06576	0.471094	0.705466	0
GPX3	-0.36051	0.499748	80.0649	-0.721383	-1.35503	0.634009	0.472775	0.706382	0
MRPS15	0.308674	0.43015	83.8982	0.717596	-0.546742	1.16409	0.475	0.709408	0
VTI1B	0.400623	0.559358	81.6773	0.716219	-0.712184	1.51343	0.475899	0.710452	0
DNAJA4	0.309048	0.433298	83.9945	0.713245	-0.552613	1.17071	0.477671	0.712068	0
PRPH	-0.607529	0.851534	82.9258	-0.713452	-2.30122	1.08616	0.477569	0.712068	0
TMED9	-0.185685	0.259827	70.4158	-0.71465	-0.70384	0.332469	0.477188	0.712068	0
ADH1C	0.388928	0.547317	83.8518	0.710608	-0.6995	1.47736	0.479299	0.712239	0
AGR3	0.304414	0.428356	83.9996	0.710656	-0.547419	1.15625	0.479266	0.712239	0
GUSB	0.432654	0.608363	83.9751	0.711178	-0.777147	1.64246	0.478945	0.712239	0
VPS11	-0.605114	0.85371	83.9403	-0.708805	-2.30283	1.0926	0.48041	0.713591	0
TOR1AIP2	0.357582	0.505311	83.5499	0.707648	-0.647363	1.36253	0.481133	0.714069	0
ATP5ME	-0.496352	0.703869	79.1156	-0.705177	-1.89734	0.904632	0.482771	0.715355	0
COX7A2	-0.284848	0.403979	83.8913	-0.705106	-1.08822	0.518524	0.482697	0.715355	0
CROCC	0.364278	0.516699	83.2216	0.70501	-0.663375	1.39193	0.482772	0.715355	0
MAP7	0.59795	0.848597	83.227	0.704634	-1.08981	2.28571	0.483005	0.715355	0
TWF1	0.340843	0.483665	83.1794	0.704709	-0.621117	1.3028	0.48296	0.715355	0
CD163	0.426217	0.605379	81.1182	0.70405	-0.778271	1.63071	0.483418	0.715668	0
COPS6	0.34625	0.493589	83.5424	0.701495	-0.635384	1.32788	0.484944	0.7174	0
SHTN1	0.338611	0.483523	82.711	0.7003	-0.623146	1.30037	0.485705	0.717989	0
RPS25	-0.161185	0.230709	75.1911	-0.698654	-0.620761	0.298391	0.486924	0.719361	0
ALOX15	0.364135	0.521994	80.94	0.697584	-0.674481	1.40275	0.487436	0.719819	0
COPS7A	0.274565	0.395065	83.2936	0.694988	-0.511161	1.06029	0.488997	0.721229	0
DYNLT2B	0.2077	0.29991	81.8998	0.692539	-0.388928	0.804328	0.490558	0.721229	0
GSTT1	0.378261	0.545928	75.0795	0.692877	-0.709264	1.46579	0.490524	0.721229	0
IGKV3D-11	-0.319105	0.460956	81.369	-0.692268	-1.2362	0.59799	0.49074	0.721229	0
IGLV1-51	-0.305243	0.440016	82.0116	-0.693709	-1.18057	0.570087	0.489825	0.721229	0
OXSR1	0.337062	0.487131	83.6203	0.691932	-0.631716	1.30584	0.490897	0.721229	0
RPL34	-0.25165	0.36372	83.7558	-0.691879	-0.974978	0.471678	0.490927	0.721229	0
SEC31A	0.237814	0.343497	72.5091	0.692333	-0.446852	0.922481	0.49094	0.721229	0
TMEM198	0.334419	0.481455	76.0319	0.694601	-0.624476	1.29331	0.489423	0.721229	0
TRIM56	-0.325197	0.47013	83.7537	-0.691717	-1.26014	0.609748	0.491028	0.721229	0
IGKV3D-20	-0.370291	0.536001	79.6406	-0.690841	-1.43704	0.696458	0.491674	0.72188	0
SF3B3	-0.209426	0.303532	82.7878	-0.689963	-0.813161	0.39431	0.492147	0.722276	0
ITIH1	0.330338	0.479216	74.7897	0.689329	-0.624354	1.28503	0.49275	0.722691	0
LACRT	0.500353	0.726381	83.6723	0.688829	-0.944219	1.94492	0.492836	0.722691	0
ADSS2	0.375045	0.545664	83.9652	0.687318	-0.710074	1.46016	0.493777	0.72325	0
H3C1	-0.219672	0.319575	79.6739	-0.687387	-0.855686	0.416343	0.493835	0.72325	0
IMPDH2	-0.273656	0.398539	83.8689	-0.686648	-1.06621	0.5189	0.494199	0.72325	0
PAK1	-0.296772	0.432243	83.9995	-0.686587	-1.15634	0.562791	0.494234	0.72325	0
CA2	-0.288517	0.420734	77.8642	-0.685748	-1.12616	0.549122	0.494909	0.72387	0
GMPR2	0.447319	0.652592	79.0509	0.68545	-0.85162	1.74626	0.495065	0.72387	0
RPS15A	-0.233958	0.341934	75.5925	-0.68422	-0.915039	0.447123	0.495929	0.724835	0
HACD2	-0.441381	0.646019	83.375	-0.683232	-1.7262	0.843439	0.496355	0.724976	0
MYH10	0.268053	0.392414	83.9519	0.683086	-0.512312	1.04842	0.496433	0.724976	0
HSD17B2	-0.383259	0.562238	82.4344	-0.681666	-1.50164	0.735124	0.497361	0.725466	0
PNKP	0.344703	0.505429	83.4005	0.682	-0.660504	1.34991	0.497129	0.725466	0
NDUFB8	-0.324568	0.477648	83.363	-0.679513	-1.27453	0.625394	0.498696	0.727086	0
RPL27	-0.26021	0.383002	76.1188	-0.679395	-1.02301	0.502586	0.498948	0.727156	0
DBI	-0.240419	0.356049	76.3128	-0.675242	-0.949506	0.468667	0.501563	0.728927	0
LCA5	0.339188	0.501168	82.9885	0.676795	-0.657617	1.33599	0.500418	0.728927	0
IL18	-0.296858	0.440626	80.4063	-0.673718	-1.17366	0.579949	0.502423	0.729529	0
PRKAR2A	0.163653	0.243348	82.0675	0.672505	-0.320438	0.647744	0.503151	0.72999	0
PCBP2	-0.114719	0.170786	81.0103	-0.671712	-0.454529	0.225091	0.503678	0.730457	0
NRAS	-0.30699	0.457352	80.6183	-0.671234	-1.21704	0.603062	0.50399	0.730611	0
EIF2B3	0.346236	0.51667	81.7621	0.670129	-0.681631	1.3741	0.504664	0.731019	0
SIRT5	-0.286989	0.428807	83.441	-0.669273	-1.1398	0.565824	0.505169	0.731425	0
SRCIN1	0.342908	0.513777	82.5683	0.667426	-0.679053	1.36487	0.506361	0.73265	0
C9	0.486017	0.729886	83.6702	0.66588	-0.965525	1.93756	0.507319	0.733643	0
ADH1B	0.254172	0.382142	82.7105	0.665125	-0.505932	1.01428	0.507821	0.733771	0
OTUD4	-0.270682	0.406902	83.4591	-0.665226	-1.07993	0.538565	0.50774	0.733771	0
CHCHD6	0.275523	0.415157	82.9048	0.663661	-0.55022	1.10127	0.508748	0.734515	0
PGM3	-0.364157	0.551129	81.9949	-0.660748	-1.46053	0.732214	0.510626	0.736264	0
TOMM22	0.311031	0.470746	83.8257	0.66072	-0.625128	1.24719	0.510604	0.736264	0
CHMP1A	0.267663	0.406179	75.4593	0.658978	-0.541407	1.07673	0.511916	0.73759	0
ACOT1	-0.331307	0.504882	82.7741	-0.656206	-1.33554	0.672924	0.513511	0.738721	0
CNN1	-0.428598	0.652555	83.9478	-0.656799	-1.72629	0.869092	0.513107	0.738721	0
GNB2	-0.118549	0.181051	69.5628	-0.654785	-0.479683	0.242585	0.514765	0.739351	0
PSPC1	0.278223	0.425249	80.8646	0.654259	-0.56791	1.12436	0.514801	0.739351	0
CS	-0.199614	0.307627	70.4645	-0.648882	-0.813086	0.413858	0.518524	0.740556	0
FAM98A	0.342996	0.526677	73.3125	0.651245	-0.706595	1.39259	0.516925	0.740556	0
MAP1A	-0.613765	0.944098	83.265	-0.650108	-2.49145	1.26392	0.517412	0.740556	0
MZB1	-0.432625	0.663826	68.2896	-0.651715	-1.75717	0.891916	0.516772	0.740556	0
RAB4B	-0.28926	0.446118	83.7725	-0.648395	-1.17645	0.597929	0.518503	0.740556	0
S100A6	0.183707	0.282871	83.8385	0.649438	-0.378828	0.746242	0.517831	0.740556	0
SLAIN2	-0.229185	0.353465	81.3651	-0.648394	-0.932422	0.474052	0.518556	0.740556	0
SRP14	0.354427	0.545813	83.9579	0.649355	-0.730991	1.43984	0.517882	0.740556	0
TSGA10	0.431625	0.663141	83.2838	0.65088	-0.887269	1.75052	0.516916	0.740556	0
CCAR1	0.292513	0.452399	83.647	0.646582	-0.607188	1.19221	0.519673	0.741027	0
RBM39	-0.243683	0.376563	83.0597	-0.647123	-0.992643	0.505278	0.519337	0.741027	0
EPPK1	-0.34854	0.542814	69.9531	-0.642098	-1.43116	0.734082	0.522909	0.744083	0
MSN	-0.123305	0.192086	77.7129	-0.641924	-0.505742	0.259132	0.522811	0.744083	0
STK26	0.27347	0.42619	83.6421	0.641663	-0.574108	1.12105	0.522847	0.744083	0
SERPINH1	0.312538	0.486835	64.8351	0.641979	-0.659786	1.28486	0.52315	0.744129	0
CKM	-0.375675	0.587214	82.8575	-0.639758	-1.54365	0.7923	0.524095	0.745175	0
COBLL1	-0.293815	0.460723	83.9784	-0.637725	-1.21002	0.622387	0.525388	0.745247	0
COL2A1	-0.556616	0.87206	83.9044	-0.638278	-2.29083	1.1776	0.525031	0.745247	0
NDUFB5	-0.313487	0.491273	81.3767	-0.638112	-1.2909	0.663924	0.525193	0.745247	0
RAB34	0.265793	0.416782	83.1899	0.637727	-0.563142	1.09473	0.525403	0.745247	0
TMEM33	-0.320454	0.501417	83.2037	-0.639096	-1.31772	0.676809	0.524516	0.745247	0
LAMA5	-0.43544	0.684651	83.5632	-0.636002	-1.79705	0.926169	0.526513	0.746324	0
SF3A1	0.230845	0.363143	76.714	0.635687	-0.492308	0.953999	0.526872	0.746324	0
SUMF1	-0.278825	0.439065	83.8129	-0.635042	-1.15198	0.594333	0.527131	0.746324	0
SUCLG2	0.310587	0.491746	83.9711	0.631601	-0.667309	1.28848	0.529363	0.748773	0
MRPL12	0.413425	0.655375	83.9116	0.630823	-0.889879	1.71673	0.529871	0.748895	0
SMAP1	-0.271121	0.430371	66.5729	-0.62997	-1.13025	0.588005	0.530871	0.749713	0
S100A11	-0.0971433	0.154598	83.9613	-0.628362	-0.40458	0.210293	0.531473	0.749969	0
COA3	-0.269663	0.432977	79.2561	-0.622813	-1.13144	0.592112	0.535195	0.75049	0
DLAT	0.203098	0.326037	83.8363	0.622929	-0.44528	0.851476	0.535022	0.75049	0
GSTM1	0.360864	0.577379	73.1362	0.625004	-0.789814	1.51154	0.533914	0.75049	0
HS1BP3	-0.233197	0.373299	83.6005	-0.624692	-0.975595	0.509201	0.533874	0.75049	0
IGKV3-7	-0.241976	0.387376	74.0149	-0.624653	-1.01384	0.529885	0.534119	0.75049	0
IRF2BP2	-0.357345	0.57155	83.6611	-0.625221	-1.494	0.779313	0.533528	0.75049	0
LAMB1	0.253682	0.407364	80.3195	0.622739	-0.55695	1.06431	0.53522	0.75049	0
MAPK1	-0.106435	0.169854	83.446	-0.626628	-0.444241	0.23137	0.532614	0.75049	0
NPM1	0.190801	0.305966	81.7078	0.623601	-0.417896	0.799498	0.534627	0.75049	0
PAPSS1	0.290731	0.466217	83.0889	0.623595	-0.636541	1.218	0.534602	0.75049	0
PLEKHF2	-0.282149	0.451904	80.0396	-0.624357	-1.18146	0.617161	0.534169	0.75049	0
SMS	-0.312392	0.497883	81.1841	-0.62744	-1.30299	0.678206	0.532132	0.75049	0
TCP1	0.0934709	0.149179	80.7501	0.626569	-0.203362	0.390304	0.532709	0.75049	0
USP15	-0.284303	0.457244	83.5364	-0.621775	-1.19366	0.625051	0.535783	0.750983	0
ABCA3	0.413689	0.667072	83.5483	0.620156	-0.912962	1.74034	0.536843	0.751284	0
DDX17	0.159587	0.25722	83.9808	0.620432	-0.351924	0.671098	0.536653	0.751284	0
TFAM	0.228586	0.367914	74.5225	0.621304	-0.504412	0.961585	0.536295	0.751284	0
DERA	-0.276193	0.445915	83.9154	-0.619384	-1.16296	0.610572	0.537342	0.751686	0
CTSH	-0.250427	0.406947	74.9114	-0.615381	-1.06112	0.560268	0.540168	0.755046	0
CIMAP1B	0.223019	0.364473	82.56	0.611896	-0.501959	0.947998	0.542288	0.756884	0
RPL19	0.148167	0.242122	81.9168	0.611951	-0.333499	0.629833	0.542265	0.756884	0
DDX3X	-0.184721	0.302309	69.1235	-0.611032	-0.787792	0.418351	0.543182	0.757367	0
RPL4	0.272466	0.446183	67.828	0.610658	-0.61792	1.16285	0.543467	0.757367	0
THUMPD1	0.269561	0.441875	83.0771	0.610039	-0.609298	1.14842	0.543501	0.757367	0
TM9SF1	0.251841	0.412871	83.6544	0.609975	-0.569247	1.07293	0.543532	0.757367	0
LMAN2	0.177248	0.290924	77.0144	0.609258	-0.402054	0.75655	0.544146	0.75789	0
RBMS1	-0.292335	0.480454	73.5263	-0.608456	-1.24976	0.665093	0.54476	0.75789	0
CD81	0.323716	0.533244	70.9803	0.60707	-0.739547	1.38698	0.545742	0.758366	0
SERPINB13	-0.368861	0.607853	83.9569	-0.606827	-1.57765	0.83993	0.545604	0.758366	0
ACADVL	-0.170969	0.283828	75.3482	-0.602367	-0.73634	0.394403	0.548738	0.760746	0
TMSB10	-0.266464	0.443273	81.4157	-0.601129	-1.14837	0.615441	0.549424	0.7614	0
DNAJC5	-0.29401	0.489572	83.373	-0.600545	-1.26768	0.679664	0.549772	0.761585	0
DEFA1	-0.285662	0.47589	74.258	-0.600269	-1.23384	0.662515	0.550154	0.761818	0
CFL2	-0.264326	0.442471	83.918	-0.597386	-1.14424	0.615589	0.551858	0.76388	0
ACSS1	-0.249034	0.417482	83.7352	-0.596515	-1.07928	0.581212	0.552441	0.764389	0
ACTR1A	0.188315	0.316133	83.4061	0.595684	-0.440415	0.817046	0.552999	0.764711	0
CORO1A	0.326817	0.54838	70.5714	0.595968	-0.766737	1.42037	0.553104	0.764711	0
PPFIA1	-0.446685	0.751462	83.8879	-0.594422	-1.94108	1.04771	0.55383	0.764823	0
STAT6	-0.248906	0.420023	83.1289	-0.5926	-1.08429	0.586483	0.555057	0.765923	0
SH3KBP1	0.471392	0.798694	83.7012	0.590204	-1.11698	2.05977	0.556644	0.767517	0
CA1	-0.291035	0.49516	76.6733	-0.587759	-1.27709	0.695022	0.558421	0.768678	0
CST3	0.345621	0.588451	83.1762	0.587339	-0.824749	1.51599	0.558567	0.768678	0
ETFDH	-0.325831	0.553757	83.5856	-0.5884	-1.42712	0.775457	0.557851	0.768678	0
MRPL39	0.69149	1.17638	83.4513	0.587811	-1.6481	3.03108	0.558247	0.768678	0
RPL23	-0.225617	0.38551	69.2796	-0.585242	-0.994632	0.543399	0.560286	0.770448	0
PPM1F	-0.286073	0.489672	81.9389	-0.584214	-1.2602	0.688052	0.560681	0.770693	0
PLCD1	-0.270202	0.463747	83.8475	-0.582649	-1.19244	0.652035	0.561693	0.771487	0
ARFIP1	-0.301044	0.518848	82.6186	-0.580216	-1.33308	0.730994	0.563348	0.772269	0
HNRNPA1	-0.111867	0.192329	78.1124	-0.581644	-0.494755	0.271021	0.562482	0.772269	0
IGHA1	0.184169	0.317196	78.8969	0.580617	-0.447206	0.815545	0.563153	0.772269	0
LAMTOR1	0.28387	0.48843	80.6094	0.581188	-0.688024	1.25576	0.562735	0.772269	0
ABCE1	-0.153792	0.266408	83.656	-0.577278	-0.683606	0.376022	0.565302	0.772363	0
BTF3L4	-0.224196	0.388106	82.7863	-0.577667	-0.996152	0.54776	0.565057	0.772363	0
CSNK1A1	0.317357	0.550208	80.2105	0.576794	-0.777549	1.41226	0.565694	0.772363	0
CUL3	-0.295206	0.512463	82.6499	-0.576055	-1.31454	0.724125	0.566144	0.772363	0
DDX39B	0.168932	0.292893	78.8239	0.576772	-0.414076	0.751941	0.565737	0.772363	0
DHX15	-0.244369	0.421511	65.6294	-0.579745	-1.08603	0.597294	0.564071	0.772363	0
ITPR3	-0.459432	0.79886	82.5517	-0.57511	-2.04846	1.1296	0.566781	0.772363	0
PIGT	-0.280403	0.485798	83.4491	-0.577201	-1.24656	0.685753	0.565357	0.772363	0
PSMD1	0.350084	0.608932	83.7138	0.574914	-0.860906	1.56107	0.566892	0.772363	0
VKORC1	-0.281083	0.488676	83.9032	-0.575192	-1.25288	0.690719	0.5667	0.772363	0
DARS1	0.187289	0.325957	82.5006	0.574582	-0.461084	0.835662	0.567138	0.772402	0
CDC16	-0.317502	0.554592	81.3485	-0.572497	-1.42089	0.785889	0.568564	0.774048	0
TAP1	-0.293066	0.5133	81.8209	-0.570945	-1.31422	0.728085	0.569602	0.774935	0
AP3M1	0.234284	0.411013	76.3044	0.570016	-0.584267	1.05284	0.570341	0.77528	0
IFT140	0.260686	0.458363	83.8385	0.568731	-0.650846	1.17222	0.571059	0.775959	0
VPS35L	-0.234591	0.413049	83.5346	-0.567949	-1.05605	0.586869	0.571593	0.776388	0
LACTB	0.274455	0.484132	82.7408	0.566902	-0.688508	1.23742	0.572315	0.776776	0
UBE2L3	0.278038	0.496258	83.9472	0.56027	-0.708834	1.26491	0.576788	0.781951	0
DYNLL2	-0.257972	0.460731	76.8736	-0.559918	-1.17543	0.659485	0.577163	0.782161	0
DNAJB1	0.141701	0.253214	70.7523	0.559611	-0.363224	0.646627	0.577512	0.782337	0
CPA3	-0.369775	0.661808	77.994	-0.558734	-1.68734	0.947786	0.577944	0.782623	0
BAG3	-0.241017	0.43241	75.0437	-0.557381	-1.10241	0.620379	0.578926	0.782893	0
BPNT1	-0.308352	0.553816	82.5908	-0.556778	-1.40995	0.793245	0.579185	0.782893	0
PRPS2	-0.23676	0.425315	83.4097	-0.55667	-1.08263	0.609113	0.579244	0.782893	0
VTA1	0.242749	0.43599	82.1271	0.556777	-0.624554	1.11005	0.579194	0.782893	0
C7	0.256713	0.462048	83.67	0.555597	-0.662174	1.1756	0.579969	0.78298	0
HBB	-0.244619	0.439801	79.6678	-0.556204	-1.11991	0.630668	0.57963	0.78298	0
PLG	0.237958	0.428191	83.9322	0.555729	-0.613557	1.08947	0.579874	0.78298	0
MDM1	0.320361	0.577027	82.6439	0.555191	-0.827397	1.46812	0.580263	0.78308	0
CCT6A	0.199249	0.359355	74.7926	0.554464	-0.516655	0.915153	0.580916	0.783663	0
MARCKSL1	0.276767	0.502748	82.8135	0.550509	-0.723211	1.27675	0.583452	0.786081	0
PYCARD	0.237307	0.431386	78.3548	0.550103	-0.621455	1.09607	0.583813	0.786081	0
SLC34A2	0.202185	0.367593	83.3238	0.550025	-0.5289	0.933271	0.583774	0.786081	0
STAU1	0.293362	0.534507	82.9492	0.548846	-0.769761	1.35648	0.584586	0.786525	0
SFXN1	-0.267885	0.489662	81.3501	-0.547083	-1.2421	0.706324	0.58582	0.78759	0
PTGIS	-0.246809	0.452066	83.7277	-0.545958	-1.14583	0.652216	0.586547	0.788269	0
ATP5MG	0.19517	0.358393	80.4631	0.544569	-0.517992	0.908331	0.587556	0.789029	0
TMSB4Y	0.220054	0.404021	78.9595	0.544661	-0.584136	1.02424	0.587522	0.789029	0
CDH5	-0.302093	0.555124	82.4478	-0.54419	-1.40632	0.802136	0.58778	0.789032	0
DECR2	0.343119	0.632419	81.129	0.54255	-0.915167	1.6014	0.588927	0.789975	0
TFG	0.241932	0.447669	81.7673	0.540425	-0.648663	1.13253	0.590373	0.790722	0
S100A4	0.163827	0.303585	81.953	0.53964	-0.440106	0.76776	0.590908	0.790953	0
COL4A3	-0.324606	0.602948	83.1577	-0.538365	-1.52381	0.8746	0.591763	0.791317	0
CTSD	0.100944	0.18738	83.9809	0.538714	-0.271682	0.47357	0.591509	0.791317	0
FBP2	0.254104	0.472496	83.4579	0.537791	-0.685594	1.1938	0.592152	0.791317	0
PTPN6	-0.282068	0.52544	74.5237	-0.536823	-1.32891	0.764771	0.592989	0.791542	0
RPL7	0.120585	0.224509	70.0345	0.537105	-0.32718	0.568349	0.592897	0.791542	0
SPRYD4	0.250485	0.466895	74.6293	0.536491	-0.679693	1.18066	0.593215	0.791547	0
CNDP2	0.0812746	0.152003	81.2313	0.53469	-0.221151	0.3837	0.594325	0.792433	0
ANPEP	0.284139	0.533881	82.972	0.532214	-0.777735	1.34601	0.596	0.793477	0
FMNL1	-0.351435	0.658448	54.9008	-0.533732	-1.67105	0.968178	0.595681	0.793477	0
PFKM	-0.227854	0.427879	83.6005	-0.532519	-1.0788	0.62309	0.595779	0.793477	0
OCC1	-0.275109	0.520164	82.8233	-0.528889	-1.30973	0.759509	0.598297	0.795344	0
RBBP9	0.196365	0.371999	77.0349	0.527865	-0.544374	0.937104	0.599111	0.796127	0
SERPING1	0.289712	0.55072	80.6086	0.526061	-0.806128	1.38555	0.60029	0.797397	0
CORO1C	0.194402	0.370058	83.4519	0.525329	-0.54157	0.930374	0.600748	0.797707	0
RPL18	-0.0993679	0.189259	79.5328	-0.525037	-0.476039	0.277303	0.601018	0.797768	0
ITPR1	0.251206	0.482668	81.4497	0.520452	-0.709072	1.21148	0.60416	0.800743	0
LMNB2	-0.170198	0.328097	79.7704	-0.518743	-0.823161	0.482765	0.605376	0.801691	0
PSMB10	-0.234525	0.45268	80.7186	-0.518082	-1.13526	0.666213	0.605818	0.801691	0
TFRC	-0.299369	0.5782	83.0612	-0.517759	-1.44937	0.850636	0.606002	0.801691	0
H2BC18	-0.231086	0.44748	82.9626	-0.516417	-1.12111	0.658939	0.606937	0.801912	0
ACTN2	-0.240485	0.466967	83.988	-0.514994	-1.1691	0.688132	0.60791	0.802009	0
FN1	-0.223069	0.433303	83.9841	-0.514811	-1.08474	0.638604	0.608037	0.802009	0
GALNT2	0.384119	0.746248	81.1496	0.514733	-1.10064	1.86888	0.608139	0.802009	0
MYOF	0.196769	0.382303	75.4081	0.514693	-0.56475	0.958287	0.608273	0.802009	0
CNN3	0.549512	1.07116	82.4728	0.513007	-1.58118	2.6802	0.609318	0.803076	0
IGHV3-64D	-0.249498	0.486671	83.9635	-0.512662	-1.2173	0.718307	0.609534	0.803076	0
IGHG4	0.358361	0.699132	72.2716	0.51258	-1.03524	1.75197	0.609808	0.80314	0
CCDC9	-0.219077	0.427901	76.29	-0.511982	-1.07126	0.633108	0.610142	0.803283	0
DGKA	-0.455001	0.889607	83.754	-0.511463	-2.22416	1.31416	0.610373	0.803289	0
EPB41L2	0.232342	0.456328	83.8311	0.509155	-0.675144	1.13983	0.611981	0.80481	0
UBA3	-0.220952	0.435734	83.1416	-0.507081	-1.08759	0.645683	0.61344	0.805537	0
PMPCB	0.362694	0.723067	83.9999	0.501604	-1.0752	1.80059	0.617258	0.809443	0
DNAJB2	-0.203131	0.405587	78.819	-0.500832	-1.01046	0.604199	0.617885	0.809613	0
PTGR1	0.226837	0.454233	79.7876	0.499384	-0.677153	1.13083	0.618883	0.810589	0
CPPED1	-0.136806	0.274521	82.7081	-0.498345	-0.682845	0.409233	0.619564	0.810883	0
COPB2	0.0685354	0.137628	82.9559	0.497975	-0.205204	0.342275	0.619819	0.810904	0
CEACAM6	-0.268388	0.54368	80.2955	-0.493652	-1.35028	0.813508	0.6229	0.811993	0
CTSG	-0.269295	0.544107	81.3359	-0.494931	-1.35183	0.813239	0.621983	0.811993	0
PDLIM3	-0.204334	0.413641	76.4251	-0.493988	-1.0281	0.619429	0.622731	0.811993	0
PIR	-0.234124	0.474091	80.8882	-0.493837	-1.17744	0.709189	0.62276	0.811993	0
RPL10A	-0.195318	0.394523	83.5168	-0.495072	-0.979937	0.589302	0.621849	0.811993	0
HLA-DRB5	-0.300464	0.610827	77.5902	-0.491897	-1.51663	0.9157	0.624181	0.813222	0
NFIB	0.217645	0.442743	82.2179	0.491583	-0.663078	1.09837	0.624324	0.813222	0
CIB1	0.233932	0.476759	83.7921	0.490671	-0.71419	1.18205	0.624942	0.813461	0
CTSS	0.25352	0.518062	81.101	0.489362	-0.777242	1.28428	0.625906	0.813933	0
TIMM8B	-0.341004	0.69655	83.9974	-0.489562	-1.72617	1.04416	0.62572	0.813933	0
ATP2C1	0.220908	0.453721	83.7344	0.48688	-0.681407	1.12322	0.627615	0.814545	0
CDS2	-0.172515	0.354376	77.3899	-0.486813	-0.878111	0.533081	0.627767	0.814545	0
EPN1	0.283073	0.581737	80.8449	0.486599	-0.874435	1.44058	0.627859	0.814545	0
SCIN	-0.28174	0.578718	79.5285	-0.486834	-1.43353	0.87005	0.627715	0.814545	0
CLPTM1	-0.197818	0.410803	79.2569	-0.481539	-1.01546	0.619824	0.63146	0.815775	0
HBA2	-0.215622	0.447207	76.1032	-0.482153	-1.10629	0.675049	0.631081	0.815775	0
KPNB1	-0.101057	0.209466	74.5491	-0.48245	-0.518377	0.316263	0.6309	0.815775	0
PTGFRN	0.193823	0.402678	81.7918	0.481335	-0.607262	0.994908	0.631564	0.815775	0
RAB7A	-0.192786	0.399467	77.8095	-0.482608	-0.988093	0.602522	0.630729	0.815775	0
DYNLRB2	0.205043	0.426698	83.9013	0.480533	-0.643508	1.05359	0.632099	0.815878	0
PPL	-0.120255	0.251301	79.6183	-0.478527	-0.620397	0.379888	0.633586	0.817205	0
CCDC6	0.198287	0.416007	75.9439	0.476642	-0.630274	1.02685	0.634986	0.817878	0
SYNE2	0.289136	0.606303	83.8157	0.476884	-0.916603	1.49488	0.634686	0.817878	0
ARPC3	-0.150749	0.316918	76.1738	-0.475672	-0.781923	0.480425	0.63567	0.818111	0
DHRS7	0.197098	0.415816	82.9556	0.474002	-0.629951	1.02415	0.636744	0.818249	0
FAHD1	0.326851	0.689947	83.4837	0.473733	-1.04531	1.69901	0.636927	0.818249	0
RAC2	-0.195165	0.410871	81.4427	-0.475002	-1.0126	0.622273	0.636057	0.818249	0
BLOC1S2	0.177819	0.37636	83.7152	0.472471	-0.570651	0.92629	0.63782	0.818452	0
CEP170B	0.276514	0.587227	83.4584	0.470881	-0.891362	1.44439	0.638954	0.818452	0
IFITM1	0.20147	0.426287	81.8729	0.472616	-0.64657	1.04951	0.637745	0.818452	0
IRF9	0.233225	0.494242	80.3457	0.471885	-0.750283	1.21673	0.638288	0.818452	0
LIMS1	-0.200674	0.425283	83.0105	-0.471861	-1.04654	0.645195	0.638264	0.818452	0
MRPL46	0.229219	0.487314	78.9338	0.470371	-0.740769	1.19921	0.639387	0.818452	0
RRAS2	0.225418	0.477687	83.9623	0.471895	-0.724522	1.17536	0.638226	0.818452	0
ATP6V0D1	-0.262217	0.558528	83.8676	-0.469478	-1.37294	0.848503	0.639946	0.818579	0
COL15A1	0.251549	0.53906	83.7054	0.466643	-0.820487	1.32358	0.641967	0.820279	0
EGFR	-0.168703	0.361825	83.9982	-0.466256	-0.888233	0.550826	0.642239	0.820332	0
KLC1	0.256449	0.55494	83.876	0.46212	-0.847133	1.36003	0.645192	0.823511	0
ETFB	0.139364	0.302194	83.8286	0.461173	-0.4616	0.740328	0.645869	0.824079	0
HINT2	0.176526	0.383905	82.6471	0.459817	-0.587094	0.940146	0.646855	0.825042	0
CIMIP2B	0.185445	0.406139	82.0301	0.456605	-0.62249	0.99338	0.649162	0.826798	0
ALDH3A1	-0.27003	0.59601	76.1626	-0.453062	-1.45705	0.916987	0.651792	0.82699	0
COL4A5	0.243035	0.534023	83.4806	0.455103	-0.819025	1.3051	0.650217	0.82699	0
ECI2	0.210845	0.465474	82.6153	0.452967	-0.715029	1.13672	0.65176	0.82699	0
HYI	0.216417	0.478635	75.4914	0.452155	-0.736971	1.16981	0.652454	0.82699	0
IGHM	0.258538	0.570042	70.6343	0.453541	-0.878196	1.39527	0.651549	0.82699	0
MFN2	0.477025	1.05166	81.2046	0.453592	-1.61537	2.56942	0.651333	0.82699	0
PITRM1	0.227203	0.502846	82.3805	0.451835	-0.773048	1.22745	0.652575	0.82699	0
SLC25A5	0.0970453	0.213802	72.7956	0.453903	-0.329081	0.523172	0.651249	0.82699	0
RPL35	0.145624	0.322883	82.7212	0.451011	-0.496609	0.787857	0.653161	0.827038	0
RPS13	-0.127528	0.282691	69.5495	-0.451123	-0.691401	0.436345	0.653304	0.827038	0
STX12	-0.256409	0.569841	79.3209	-0.449966	-1.39058	0.87776	0.653962	0.827577	0
GCDH	0.19757	0.439649	79.8121	0.449381	-0.677391	1.07253	0.654375	0.827804	0
LTBP2	-0.210262	0.469329	82.0292	-0.448005	-1.1439	0.723378	0.65533	0.828423	0
COL18A1	0.204601	0.457361	80.0252	0.447351	-0.705572	1.11477	0.65583	0.828761	0
PDE4DIP	0.302922	0.682312	83.8965	0.443964	-1.05396	1.6598	0.658211	0.830589	0
CHMP4A	0.221326	0.502453	70.5745	0.440491	-0.780642	1.22329	0.660928	0.832546	0
H4C1	-0.114655	0.260963	76.1417	-0.439353	-0.634391	0.405082	0.66165	0.832546	0
NID2	-0.187776	0.427579	83.0649	-0.43916	-1.0382	0.662652	0.661686	0.832546	0
NUDCD2	-0.183978	0.419102	79.2901	-0.438981	-1.01813	0.650176	0.661869	0.832546	0
PGM2L1	-0.239297	0.544182	83.8685	-0.439737	-1.32149	0.842893	0.661259	0.832546	0
SGTA	-0.169156	0.383916	83.9367	-0.440606	-0.932623	0.594312	0.660631	0.832546	0
HEBP2	0.207648	0.476718	82.6465	0.435579	-0.740584	1.15588	0.664278	0.833768	0
MRPS9	-0.212679	0.488574	83.2941	-0.435306	-1.18438	0.759024	0.664466	0.833768	0
RBM12	-0.230278	0.526752	83.9804	-0.437165	-1.27779	0.81723	0.663114	0.833768	0
RPS29	0.223698	0.513838	83.8792	0.435348	-0.798147	1.24554	0.664428	0.833768	0
RPS9	0.0900222	0.206355	69.4723	0.43625	-0.321594	0.501639	0.664008	0.833768	0
SFPQ	0.122046	0.279682	83.7434	0.436374	-0.434158	0.67825	0.663689	0.833768	0
VPS26B	0.185677	0.428151	81.9443	0.433672	-0.66606	1.03741	0.665666	0.834665	0
CAND1	0.213622	0.494179	82.1268	0.432276	-0.769435	1.19668	0.666674	0.835285	0
HAPLN1	0.445008	1.02971	83.3775	0.43217	-1.6029	2.49291	0.666733	0.835285	0
PDS5A	0.179735	0.416018	80.7652	0.432038	-0.648047	1.00752	0.666865	0.835285	0
RP2	0.207535	0.481213	82.9071	0.431275	-0.749595	1.16466	0.667388	0.835645	0
ARHGDIA	-0.0518907	0.120483	83.0551	-0.430688	-0.291525	0.187743	0.667811	0.83588	0
LRBA	-0.203029	0.473909	82.4896	-0.428413	-1.1457	0.739643	0.669467	0.836481	0
SUGP2	0.189372	0.441791	83.8645	0.428645	-0.689199	1.06794	0.66928	0.836481	0
HTRA2	-0.171094	0.400986	82.354	-0.426682	-0.968732	0.626544	0.670724	0.837758	0
ALDH5A1	0.204202	0.482777	82.9882	0.422973	-0.756024	1.16443	0.673409	0.839931	0
ATP6V1H	-0.16092	0.380271	81.5399	-0.423173	-0.917463	0.595623	0.673283	0.839931	0
GALE	0.225062	0.531529	78.6593	0.423423	-0.832992	1.28312	0.673142	0.839931	0
SDHB	0.176101	0.41565	78.8036	0.423677	-0.651261	1.00346	0.672956	0.839931	0
RAB18	-0.131481	0.311228	82.6188	-0.42246	-0.750544	0.487581	0.673787	0.840107	0
LTC4S	-0.184567	0.437642	83.0459	-0.421731	-1.05501	0.685878	0.674311	0.840172	0
AGR2	0.231023	0.55	83.4435	0.420042	-0.862818	1.32486	0.675535	0.840812	0
PPP2R2A	-0.224533	0.534235	83.9896	-0.420289	-1.28692	0.837854	0.675348	0.840812	0
CRKL	0.221803	0.530678	83.9185	0.417961	-0.833524	1.27713	0.677043	0.842101	0
ERLIN2	0.164017	0.393879	81.3574	0.416415	-0.619626	0.94766	0.678203	0.842566	0
SLC25A4	0.151589	0.363505	80.2591	0.41702	-0.571773	0.87495	0.677777	0.842566	0
HIP1	-0.175101	0.421654	79.611	-0.415271	-1.01428	0.664081	0.679061	0.843136	0
RHEB	-0.204721	0.497033	83.7728	-0.411887	-1.19317	0.783723	0.681475	0.844952	0
VWF	-0.235387	0.570953	83.4488	-0.412271	-1.3709	0.900125	0.681198	0.844952	0
BGN	0.248941	0.606091	83.8447	0.410732	-0.95637	1.45425	0.682317	0.845498	0
TBCA	0.187605	0.456784	79.5666	0.410708	-0.721501	1.09671	0.68239	0.845498	0
COL4A1	0.195824	0.478697	83.9035	0.409077	-0.756134	1.14778	0.683525	0.845538	0
LAP3	0.0844432	0.206695	79.7137	0.40854	-0.326916	0.495802	0.683973	0.845538	0
NASP	-0.128265	0.314297	83.9159	-0.408101	-0.753289	0.496759	0.684239	0.845538	0
PGD	-0.0820212	0.201226	82.8475	-0.407608	-0.482262	0.31822	0.684613	0.845538	0
VDAC3	-0.217971	0.534977	78.0433	-0.407441	-1.28302	0.847076	0.6848	0.845538	0
ARFIP2	-0.175806	0.432235	80.647	-0.406738	-1.03588	0.684263	0.685278	0.845835	0
ACOT9	0.19747	0.487452	79.8554	0.405106	-0.772617	1.16756	0.686483	0.84591	0
CTSL	-0.164748	0.406574	83.7803	-0.405209	-0.973295	0.6438	0.686357	0.84591	0
H1-0	0.145607	0.358458	77.353	0.406204	-0.568123	0.859337	0.685714	0.84591	0
H2BC12	0.0994624	0.24554	78.0945	0.405077	-0.38936	0.588285	0.686529	0.84591	0
AFG3L2	-0.121819	0.301569	83.9732	-0.403951	-0.721525	0.477887	0.687276	0.846537	0
DECR1	0.144709	0.359082	81.797	0.402998	-0.569645	0.859063	0.688001	0.846844	0
EEF2	-0.0556666	0.138438	83.5225	-0.402104	-0.330989	0.219656	0.688635	0.84733	0
THYN1	0.183605	0.456968	76.8559	0.401788	-0.726363	1.09357	0.688955	0.847431	0
PSME3	0.181486	0.452432	83.9673	0.401135	-0.71823	1.0812	0.68934	0.847612	0
UCHL1	-0.219369	0.547972	79.9865	-0.400329	-1.30987	0.871133	0.689981	0.847814	0
CLEC3B	0.201039	0.504493	82.282	0.398497	-0.802506	1.20458	0.691296	0.848257	0
TAPBPL	0.18142	0.454735	74.7463	0.398959	-0.724508	1.08735	0.691061	0.848257	0
RAD21	-0.262683	0.659811	83.1528	-0.398119	-1.57499	1.04962	0.691563	0.848292	0
PLOD3	-0.263916	0.663591	81.6495	-0.397709	-1.5841	1.05626	0.691883	0.848391	0
COL21A1	0.266304	0.673969	83.2914	0.395129	-1.07412	1.60673	0.693758	0.848738	0
DCD	0.115145	0.290867	82.0378	0.395866	-0.46348	0.693769	0.693232	0.848738	0
DPYD	-0.22425	0.567246	83.2543	-0.395332	-1.35243	0.903928	0.693609	0.848738	0
GMDS	0.200846	0.508002	83.4668	0.395366	-0.809465	1.21116	0.693582	0.848738	0
HMCN1	0.232705	0.58957	82.9576	0.394704	-0.939935	1.40535	0.694075	0.848738	0
PLOD1	-0.209418	0.527723	81.2501	-0.396833	-1.25937	0.840537	0.692531	0.848738	0
FHL2	-0.202565	0.521929	76.1446	-0.388108	-1.24205	0.836916	0.699019	0.853266	0
RPS18	-0.131198	0.338256	74.7871	-0.387866	-0.805069	0.542674	0.699217	0.853266	0
POLDIP3	0.26221	0.680912	83.8945	0.385087	-1.09188	1.6163	0.701147	0.854074	0
RPL8	-0.0997688	0.25883	72.7138	-0.385461	-0.61565	0.416113	0.701021	0.854074	0
SF3B5	0.173672	0.450508	83.6706	0.385504	-0.722263	1.06961	0.700842	0.854074	0
SPNS1	0.224997	0.584523	79.5933	0.384924	-0.938332	1.38833	0.701321	0.854074	0
NUP93	0.156503	0.40913	83.9902	0.382526	-0.657099	0.970105	0.703038	0.855872	0
ARL6IP4	0.160249	0.41934	81.2513	0.382145	-0.674067	0.994564	0.703351	0.855961	0
H1-10	0.156015	0.408877	71.9688	0.381569	-0.659072	0.971102	0.703905	0.856342	0
IDH1	-0.132994	0.349197	74.704	-0.380856	-0.828676	0.562688	0.704391	0.856347	0
GTF2I	-0.202991	0.534454	83.9533	-0.379809	-1.26582	0.859838	0.705046	0.85685	0
COX4I1	0.157125	0.414935	83.7207	0.378674	-0.668059	0.982309	0.705889	0.857196	0
GSTA4	-0.228265	0.602928	81.5167	-0.378594	-1.42779	0.971257	0.705974	0.857196	0
CD44	-0.175494	0.465131	78.8398	-0.3773	-1.10134	0.750355	0.706965	0.858009	0
ELMO2	-0.170418	0.45213	79.5917	-0.376923	-1.07026	0.72942	0.707234	0.858043	0
CCDC47	-0.225263	0.60613	82.8274	-0.371641	-1.43087	0.980343	0.711109	0.861275	0
SNX5	0.137686	0.370218	81.1647	0.371907	-0.598908	0.874281	0.710931	0.861275	0
CHMP3	0.225675	0.609179	83.8841	0.370457	-0.985769	1.43712	0.711976	0.86182	0
CRYBG1	-0.260971	0.706326	83.8245	-0.369477	-1.66562	1.14368	0.712704	0.862035	0
TKT	-0.0634797	0.171812	83.9278	-0.369472	-0.40515	0.278191	0.712706	0.862035	0
MARK2	-0.241847	0.655548	83.2045	-0.368923	-1.54566	1.06196	0.713122	0.862245	0
PPP2R1A	0.0984686	0.268371	75.2916	0.366913	-0.436119	0.633056	0.714713	0.863499	0
TMX1	-0.144303	0.393715	82.9103	-0.366515	-0.927399	0.638794	0.714914	0.863499	0
APOOL	0.173771	0.477942	77.5694	0.363582	-0.777821	1.12536	0.717159	0.865442	0
GGT5	-0.168252	0.463	83.7228	-0.363394	-1.08902	0.75252	0.717226	0.865442	0
SERPINA7	-0.20838	0.575671	83.1336	-0.361978	-1.35334	0.936578	0.718287	0.866133	0
MAD1L1	-0.232879	0.644833	82.6342	-0.361146	-1.51551	1.04975	0.718912	0.866594	0
DAP	-0.162706	0.452558	83.686	-0.359525	-1.06272	0.737305	0.720108	0.867741	0
SELENBP1	-0.0862646	0.240264	75.6809	-0.35904	-0.564825	0.392296	0.720565	0.867997	0
DHRS4	0.221205	0.617453	83.9576	0.358254	-1.00668	1.44909	0.721053	0.868149	0
BAX	-0.158612	0.443599	75.6334	-0.357558	-1.04218	0.72496	0.72167	0.868152	0
[truncated: 384 more rows]

## Sheet: IPFHC-CtrlSmallAirway
gene	Estimate	Std..Error	df	t.value	lower	upper	p_val_raw	p_val_adj	singular
A1BG	1.6893	0.580369	82.2694	2.91074	0.534822	2.84379	0.00463786	0.0320237	0
A2M	1.59371	0.430989	81.6118	3.69778	0.736269	2.45114	0.000392897	0.0062652	0
AAK1	2.63307	0.772368	83.9759	3.40909	1.09713	4.16902	0.00100354	0.0115268	0
AAMDC	0.00610002	0.514379	82.3429	0.011859	-1.0171	1.0293	0.990567	0.995307	0
AAR2	-0.483029	0.710675	83.3415	-0.679677	-1.89645	0.930389	0.498593	0.680054	0
AARS1	0.536528	0.373416	70.2552	1.43681	-0.208178	1.28123	0.15521	0.329705	0
AASS	-1.38852	0.9249	82.7472	-1.50126	-3.22819	0.451152	0.137093	0.303129	0
ABCA3	1.21756	0.681819	83.6577	1.78575	-0.138392	2.57351	0.0777629	0.213533	0
ABCC1	-0.74666	0.485298	83.9934	-1.53856	-1.71173	0.218408	0.12767	0.290278	0
ABCD3	-0.0652605	0.427805	82.2879	-0.152548	-0.916255	0.785734	0.879129	0.942213	0
ABCE1	0.205588	0.272346	83.7422	0.754879	-0.336026	0.747202	0.452439	0.642023	0
ABCF1	1.39116	0.565375	74.7472	2.46059	0.264809	2.5175	0.0161799	0.07521	0
ABCF2	0.218572	0.539145	75.5336	0.405404	-0.855335	1.29248	0.686326	0.820914	0
ABHD11	-0.749326	0.405866	83.8195	-1.84624	-1.55646	0.0578088	0.0683873	0.197551	0
ABHD14B	-0.0209396	0.3848	81.2636	-0.0544169	-0.786534	0.744655	0.956737	0.98158	0
ABHD16A	-0.7057	0.434076	82.1211	-1.62575	-1.5692	0.157797	0.107834	0.261034	0
ABI1	0.259218	0.354106	72.5477	0.732034	-0.446589	0.965024	0.466506	0.652037	0
ABLIM1	-0.568375	0.53456	83.9172	-1.06326	-1.63142	0.494671	0.290715	0.487404	0
ABR	0.595177	0.658084	83.9867	0.904409	-0.713497	1.90385	0.368365	0.56775	0
ABRAXAS2	-0.776612	0.456732	83.9929	-1.70037	-1.68488	0.131651	0.0927622	0.238168	0
ACAA2	0.75385	0.388453	69.3169	1.94064	-0.0210302	1.52873	0.0563693	0.172891	0
ACADM	0.209837	0.351328	83.6814	0.597268	-0.488857	0.90853	0.551941	0.721052	0
ACADS	0.0333333	0.332609	83.981	0.100218	-0.628098	0.694765	0.92041	0.964911	0
ACADSB	0.450447	0.389562	81.2184	1.15629	-0.324627	1.22552	0.250952	0.443091	0
ACADVL	0.403283	0.289452	76.8724	1.39326	-0.173105	0.979671	0.167556	0.345208	0
ACAT1	0.846714	0.340785	79.0643	2.4846	0.168407	1.52502	0.0150821	0.0720858	0
ACBD3	0.943288	0.329935	83.4065	2.85901	0.287107	1.59947	0.00536664	0.0355377	0
ACO1	0.62712	0.547563	77.8191	1.14529	-0.463033	1.71727	0.255598	0.447957	0
ACO2	0.371798	0.244259	79.0834	1.52215	-0.114379	0.857976	0.131961	0.295685	0
ACOT1	0.0814473	0.51606	83.0706	0.157825	-0.944963	1.10786	0.874978	0.941839	0
ACOT13	0.432246	0.52896	82.8212	0.817162	-0.619868	1.48436	0.41618	0.610535	0
ACOT9	0.88251	0.49764	80.6978	1.77339	-0.107693	1.87271	0.0799367	0.21782	0
ACP1	-0.721763	0.272248	83.4848	-2.65112	-1.26321	-0.180319	0.00959706	0.0526654	0
ACP2	1.08297	0.427006	82.1455	2.53619	0.233538	1.93239	0.0131005	0.0655697	0
ACP5	-0.704591	0.522499	79.8097	-1.3485	-1.74443	0.335252	0.181311	0.361605	0
ACSF2	1.31693	0.48849	82.0517	2.69591	0.345172	2.28868	0.00851484	0.0490696	0
ACSL3	0.863455	0.515737	81.2144	1.67422	-0.162659	1.88957	0.0979355	0.245772	0
ACSL5	1.68585	0.463281	81.8483	3.63893	0.764208	2.60749	0.000477907	0.00705161	0
ACSS1	-1.94737	0.426791	83.8018	-4.56282	-2.79612	-1.09862	1.71129e-05	0.000673854	0
ACSS2	0.842772	0.377613	75.9592	2.23184	0.0906839	1.59486	0.0285738	0.110284	0
ACSS3	-0.938004	0.441776	82.8707	-2.12326	-1.8167	-0.0593099	0.0367149	0.130558	0
ACTB	0.804799	0.228736	79.092	3.51846	0.349519	1.26008	0.000722805	0.00929289	0
ACTG1	0.122536	0.354619	76.6584	0.345543	-0.583651	0.828723	0.730633	0.85073	0
ACTG2	0.567359	0.425384	83.7604	1.33376	-0.2786	1.41332	0.185899	0.368483	0
ACTL6A	0.390058	0.470025	82.3151	0.829868	-0.544917	1.32503	0.409014	0.60527	0
ACTN1	0.680724	0.223988	82.3085	3.03912	0.235167	1.12628	0.00317994	0.0246749	0
ACTN2	-0.478815	0.47746	83.9912	-1.00284	-1.4283	0.470668	0.31882	0.51721	0
ACTN4	0.410166	0.153077	81.9323	2.67947	0.105642	0.71469	0.00891062	0.0504557	0
ACTR1A	0.450542	0.32311	83.5489	1.39439	-0.192048	1.09313	0.166896	0.34482	0
ACTR1B	-0.316078	0.408263	82.069	-0.774203	-1.12823	0.496077	0.441035	0.632643	0
ACTR2	0.321496	0.330084	76.2171	0.973984	-0.335892	0.978884	0.333146	0.532913	0
ACTR3	0.566326	0.169855	81.9212	3.33418	0.228426	0.904225	0.00128656	0.0134165	0
ACY1	0.610515	0.434855	80.1852	1.40395	-0.254843	1.47587	0.164194	0.340997	0
ACYP1	-1.59431	0.42115	81.4162	-3.78561	-2.43221	-0.75642	0.000292042	0.00496891	0
ADAM10	1.52101	0.545606	80.6442	2.78775	0.435357	2.60667	0.00661724	0.0413548	0
ADD1	-0.440257	0.273673	82.2549	-1.6087	-0.984654	0.10414	0.111514	0.266673	0
ADD3	0.421904	0.532843	81.3553	0.791798	-0.638216	1.48202	0.430781	0.622706	0
ADH1B	-0.0452125	0.390342	82.9956	-0.115828	-0.821587	0.731162	0.908069	0.958188	0
ADH1C	-0.855354	0.55957	83.89	-1.52859	-1.96814	0.257434	0.130128	0.293392	0
ADH5	0.748456	0.591771	79.8715	1.26477	-0.429235	1.92615	0.209631	0.396515	0
ADIRF	-0.136456	0.618374	73.9909	-0.22067	-1.3686	1.09568	0.825957	0.912427	0
ADK	0.336237	0.495906	83.9762	0.678026	-0.649931	1.32241	0.499619	0.680351	0
ADNP	-0.632212	0.515981	83.9518	-1.22526	-1.65831	0.393883	0.223904	0.413045	0
ADPGK	-1.74004	0.319218	83.3746	-5.45096	-2.37491	-1.10517	4.9942e-07	5.0741e-05	0
ADSS2	0.351438	0.557917	83.9744	0.629911	-0.758046	1.46092	0.530463	0.705169	0
AEBP1	-1.31048	0.631622	83.4641	-2.07479	-2.56665	-0.0543138	0.0410865	0.139412	0
AFG3L2	-0.267525	0.308344	83.9803	-0.867618	-0.880702	0.345653	0.388076	0.587483	0
AGER	-1.82961	0.745526	80.8062	-2.45412	-3.31303	-0.346196	0.0162721	0.0752453	0
AGFG1	1.41193	0.365043	83.7417	3.86785	0.685969	2.13789	0.000216335	0.00409195	0
AGL	-0.615018	0.566214	83.9593	-1.08619	-1.741	0.51097	0.280503	0.477257	0
AGPS	-0.678363	0.638825	83.2584	-1.06189	-1.9489	0.592175	0.291355	0.48751	0
AGR2	0.962589	0.562207	83.5802	1.71216	-0.155503	2.08068	0.0905751	0.234414	0
AGR3	0.350765	0.437983	83.9997	0.800863	-0.520213	1.22174	0.42547	0.618044	0
AGT	0.611583	0.435888	77.9791	1.40307	-0.256207	1.47937	0.164564	0.341418	0
AGTRAP	-0.21801	0.477543	72.4387	-0.456525	-1.16988	0.733856	0.649379	0.794844	0
AHCY	0.256052	0.114147	83.9828	2.24318	0.0290581	0.483046	0.0275178	0.107178	0
AHCYL1	0.484857	0.358885	83.2135	1.35101	-0.228924	1.19864	0.180355	0.36052	0
AHCYL2	1.10963	0.546277	79.703	2.03126	0.0224417	2.19682	0.045562	0.148641	0
AHNAK	1.05198	0.287648	80.868	3.65719	0.47964	1.62433	0.000452416	0.00693445	0
AHNAK2	0.867112	1.05129	81.4236	0.82481	-1.22445	2.95868	0.411889	0.606743	0
AHSA1	-0.893869	0.558112	83.9452	-1.60159	-2.00375	0.216009	0.113002	0.268815	0
AHSG	1.46111	0.602966	81.3063	2.42321	0.261467	2.66076	0.017605	0.0799533	0
AIDA	-7.05176	1.61042	79.4144	-4.37884	-10.257	-3.84656	3.60349e-05	0.00113398	0
AIF1	1.23737	0.537421	82.55	2.30241	0.16837	2.30636	0.0238297	0.0976251	0
AIFM1	0.750498	0.548745	83.4705	1.36766	-0.340843	1.84184	0.175089	0.355501	0
AIMP2	0.541556	0.449989	83.221	1.20349	-0.353419	1.43653	0.2322	0.422571	0
AIP	-0.479004	0.380611	83.4949	-1.25851	-1.23596	0.27795	0.211714	0.398125	0
AK1	-0.212623	0.208371	83.7711	-1.02041	-0.627008	0.201762	0.310474	0.508542	0
AK2	1.16418	0.353171	82.4027	3.29636	0.461663	1.8667	0.00144627	0.0144329	0
AK3	-0.0679665	0.522493	78.6434	-0.130081	-1.10804	0.972102	0.896834	0.952743	0
AK9	-0.61306	0.519678	83.2032	-1.17969	-1.64664	0.420521	0.241485	0.433478	0
AKAP12	-0.768043	0.480526	82.4948	-1.59834	-1.72388	0.187791	0.113791	0.269236	0
AKAP8	-4.12758	1.77637	83.863	-2.32361	-7.66016	-0.594991	0.0225672	0.0953075	0
AKAP9	0.256398	0.745945	83.1512	0.343722	-1.22722	1.74001	0.731923	0.851675	0
AKR1C2	0.742241	0.558005	70.6213	1.33017	-0.370492	1.85498	0.187742	0.371073	0
AKR1C3	-0.261145	0.475627	78.6819	-0.549056	-1.20792	0.685625	0.584522	0.746311	0
AKR7A2	-0.88486	0.323925	78.2994	-2.73168	-1.52971	-0.240014	0.00778364	0.0465187	0
ALAD	-1.84101	0.511553	83.3216	-3.59886	-2.85841	-0.823608	0.000541361	0.00779384	0
ALB	1.98983	0.359207	75.6942	5.53952	1.27436	2.7053	4.21023e-07	4.4034e-05	0
ALCAM	-0.714199	0.414058	82.6811	-1.72488	-1.53779	0.109393	0.0882861	0.230528	0
ALDH18A1	0.0986161	0.584838	79.6883	0.168621	-1.06532	1.26255	0.866522	0.937721	0
ALDH1A1	-0.0162356	0.239862	83.1194	-0.0676873	-0.493301	0.46083	0.946197	0.975269	0
ALDH1A2	1.62178	0.901478	82.6023	1.79902	-0.171354	3.41491	0.0756677	0.210379	0
ALDH1A3	0.886671	0.404474	83.8521	2.19216	0.0823101	1.69103	0.0311395	0.116437	0
ALDH1B1	1.50526	0.721511	82.6436	2.08625	0.0701078	2.9404	0.0400387	0.137033	0
ALDH1L2	-1.42174	0.54559	80.6427	-2.60588	-2.50737	-0.336117	0.0109108	0.0577364	0
ALDH2	1.13262	0.199857	84	5.66716	0.735184	1.53006	1.99252e-07	2.5305e-05	0
ALDH3A1	0.236721	0.607795	77.5506	0.389476	-0.973416	1.44686	0.697992	0.827353	0
ALDH3A2	-0.202392	0.337021	82.5614	-0.600532	-0.872767	0.467982	0.549797	0.719774	0
ALDH5A1	-0.568404	0.493436	83.231	-1.15193	-1.54979	0.41298	0.252648	0.44454	0
ALDH6A1	0.959449	0.487504	83.5941	1.96808	-0.0100763	1.92897	0.0523736	0.164089	0
ALDH7A1	0.07438	0.229363	83.5955	0.324289	-0.381767	0.530526	0.746529	0.861783	0
ALDH9A1	0.112794	0.174676	83.5146	0.645733	-0.234598	0.460187	0.520222	0.698242	0
ALDOA	0.231358	0.134862	80.6751	1.71552	-0.0369911	0.499708	0.0900885	0.233836	0
ALG1	0.484157	0.444783	83.3566	1.08852	-0.400442	1.36876	0.279501	0.47691	0
ALG5	0.879383	0.544842	83.9996	1.61402	-0.204094	1.96286	0.110274	0.264599	0
ALOX12B	-1.97388	0.492838	83.3373	-4.00513	-2.95405	-0.993702	0.000134044	0.00294235	0
ALOX15	-1.32194	0.532846	81.5621	-2.48091	-2.38203	-0.261856	0.0151608	0.0721018	0
ALOX5	-0.972315	0.630745	80.2825	-1.54154	-2.22747	0.282839	0.127119	0.289396	0
ALOX5AP	0.0735452	0.444244	82.1349	0.165552	-0.810175	0.957266	0.868917	0.93889	0
ALOXE3	-1.63798	0.65284	83.6854	-2.509	-2.93629	-0.339662	0.0140358	0.0680919	0
ALYREF	-1.19543	0.49774	81.2154	-2.40172	-2.18574	-0.205127	0.0186011	0.0826817	0
AMBP	0.678541	0.544209	82.3681	1.24684	-0.403991	1.76107	0.21599	0.402832	0
AMPD3	-1.41578	0.671335	82.076	-2.10891	-2.75126	-0.0803026	0.0380008	0.133134	0
AMY1B	-2.00765	0.796249	83.9671	-2.52138	-3.59108	-0.424208	0.0135793	0.0666018	0
ANAPC1	0.624163	0.560306	83.9558	1.11397	-0.490077	1.7384	0.268473	0.463441	0
ANK2	-1.48572	0.564851	82.4579	-2.63028	-2.60929	-0.36214	0.0101778	0.0547536	0
ANKRD54	-1.28706	0.486591	82.5428	-2.64506	-2.25495	-0.319172	0.00977576	0.0533312	0
ANP32A	1.4591	0.443197	81.3414	3.29221	0.57733	2.34086	0.00147213	0.0145011	0
ANPEP	2.45014	0.545555	83.2112	4.49109	1.36509	3.53518	2.26314e-05	0.000821197	0
ANXA1	0.252821	0.163624	78.1488	1.54514	-0.0729194	0.578562	0.126354	0.287837	0
ANXA11	-0.309107	0.161712	83.6945	-1.91147	-0.630707	0.0124923	0.0593673	0.179019	0
ANXA2	0.775037	0.135424	83.112	5.72303	0.505689	1.04439	1.61051e-07	2.35688e-05	0
ANXA3	0.212805	0.287124	81.5034	0.741159	-0.358429	0.784038	0.460727	0.648308	0
ANXA5	-0.00121247	0.161198	83.031	-0.0075216	-0.321827	0.319402	0.994017	0.996539	0
ANXA6	0.532196	0.224269	77.6128	2.37303	0.0856757	0.978715	0.0201179	0.0872431	0
ANXA7	-0.346919	0.375194	83.5525	-0.924638	-1.09309	0.399254	0.357817	0.558265	0
AOC3	-1.33449	0.599357	83.935	-2.22654	-2.52639	-0.142592	0.0286566	0.110284	0
AP1B1	0.474387	0.421594	83.7986	1.12522	-0.364028	1.3128	0.263707	0.45833	0
AP1M1	0.616419	0.582215	83.5815	1.05875	-0.541464	1.7743	0.292765	0.488537	0
AP1S1	-0.420108	0.450239	84	-0.933077	-1.31546	0.475242	0.353455	0.553938	0
AP2A2	0.741723	0.50962	83.07	1.45544	-0.271879	1.75532	0.149316	0.320772	0
AP2B1	0.894491	0.339347	83.6851	2.63592	0.219624	1.56936	0.00999856	0.0540348	0
AP3B1	1.96939	0.506436	83.1811	3.88872	0.962139	2.97664	0.000202021	0.0039027	0
AP3D1	1.439	0.621165	83.9766	2.31662	0.203744	2.67426	0.0229604	0.0959878	0
AP3M1	0.728977	0.418639	77.5433	1.7413	-0.104546	1.5625	0.0855964	0.226305	0
APCS	-1.53437	0.485391	77.0214	-3.16111	-2.50091	-0.567839	0.00224778	0.0191223	0
APEX1	0.25325	0.512985	80.1043	0.493679	-0.767603	1.2741	0.622884	0.777261	0
APMAP	0.970533	0.379926	79.9386	2.55453	0.214448	1.72662	0.0125314	0.0639335	0
APOA1	3.15676	0.546502	77.7652	5.77631	2.06871	4.24482	1.49897e-07	2.35688e-05	0
APOA2	1.82455	0.508751	81.1618	3.58633	0.812323	2.83677	0.000571519	0.00806424	0
APOA4	1.75102	0.611366	81.0997	2.86412	0.534621	2.96743	0.0053219	0.0354086	0
APOBR	0.68477	0.591361	82.4048	1.15796	-0.491548	1.86109	0.250227	0.44203	0
APOC3	-0.150263	0.462997	75.662	-0.324544	-1.07247	0.771943	0.746422	0.861783	0
APOD	-0.688474	0.438587	82.7356	-1.56976	-1.56085	0.183899	0.120289	0.279573	0
APOE	-0.372631	0.545662	73.655	-0.682896	-1.45997	0.71471	0.496815	0.678412	0
APOH	1.91031	0.493949	82.469	3.86743	0.927775	2.89285	0.000218694	0.00411469	0
APOL1	-0.458279	0.489682	81.4959	-0.935872	-1.4325	0.515943	0.352104	0.552795	0
APOL2	-0.212559	0.447171	78.3689	-0.475341	-1.10274	0.677625	0.635866	0.786757	0
APOOL	0.361002	0.487171	78.683	0.741017	-0.608748	1.33075	0.460889	0.648308	0
APPL1	1.65112	0.50545	81.7313	3.26664	0.645573	2.65667	0.00159194	0.0151767	0
APRT	-0.34916	0.402967	81.4962	-0.866474	-1.15086	0.452543	0.388774	0.588039	0
AQP1	0.0744703	0.488667	83.9606	0.152395	-0.897305	1.04625	0.879241	0.942213	0
AQP4	-0.0696892	0.539593	83.0033	-0.129151	-1.14292	1.00354	0.89755	0.952743	0
AQP5	-0.384966	0.514101	76.7399	-0.748814	-1.40873	0.638795	0.456259	0.645112	0
AQR	0.62709	0.615428	83.6262	1.01895	-0.596835	1.85101	0.311166	0.508738	0
ARAF	0.568067	0.448595	83.767	1.26632	-0.32405	1.46018	0.208907	0.395567	0
ARCN1	1.09097	0.49497	83.953	2.20412	0.106662	2.07528	0.030253	0.114936	0
ARF6	-0.220457	0.365939	81.6345	-0.602442	-0.948474	0.50756	0.54855	0.718999	0
ARFGAP1	-1.72221	0.950494	82.9013	-1.81191	-3.61274	0.168315	0.0736206	0.206138	0
ARFGAP2	0.540117	0.433179	81.2214	1.24687	-0.321738	1.40197	0.21603	0.402832	0
ARFGEF1	1.43325	0.543154	83.2409	2.63875	0.352983	2.51351	0.00993068	0.0539137	0
ARFIP1	-0.125044	0.53032	82.9506	-0.23579	-1.17984	0.92975	0.814177	0.904585	0
ARFIP2	-0.49474	0.441528	81.3772	-1.12052	-1.37318	0.3837	0.265789	0.460597	0
ARG1	-0.836847	0.424656	83.8051	-1.97065	-1.68135	0.00765662	0.0520655	0.163411	0
ARHGAP1	1.92161	0.436812	80.8663	4.39917	1.05247	2.79075	3.28442e-05	0.00108143	0
ARHGAP18	-0.751679	0.395331	83.9266	-1.90139	-1.53785	0.0344911	0.0606826	0.181573	0
ARHGDIA	0.339072	0.123126	83.2773	2.75385	0.0941908	0.583953	0.00723006	0.0443277	0
ARHGDIB	0.707866	0.469823	83.8099	1.50667	-0.226459	1.64219	0.135656	0.301307	0
ARHGEF1	0.472449	0.492984	78.0699	0.958346	-0.508993	1.45389	0.340847	0.54013	0
ARHGEF12	-0.434111	0.548915	82.8068	-0.790854	-1.52592	0.657696	0.431289	0.622897	0
ARHGEF2	0.866184	0.578842	81.8981	1.49641	-0.285338	2.01771	0.138391	0.304906	0
ARHGEF7	0.148858	0.793263	83.9994	0.187653	-1.42863	1.72635	0.851601	0.927502	0
ARID1A	-0.275426	0.734861	83.9494	-0.3748	-1.73679	1.18594	0.708754	0.835537	0
ARL3	0.0762214	0.445556	79.6924	0.17107	-0.810516	0.962959	0.864602	0.936761	0
ARL6IP4	-0.323632	0.42848	81.8751	-0.755303	-1.17604	0.52877	0.452234	0.642023	0
ARL6IP5	2.87376	0.54818	82.4044	5.24236	1.78333	3.96418	1.20018e-06	9.92523e-05	0
ARL8B	2.5096	0.491132	82.6481	5.10982	1.53269	3.4865	2.0408e-06	0.000144173	0
ARPC1B	3.67375	0.625593	82.7304	5.87243	2.42941	4.91809	8.63958e-08	1.7826e-05	0
ARPC2	1.21983	0.307689	77.2815	3.96449	0.607181	1.83249	0.000162947	0.00334936	0
ARPC3	0.518513	0.323483	77.6787	1.60291	-0.125534	1.16256	0.113014	0.268815	0
ARPC4	0.181782	0.178919	80.4087	1.016	-0.174251	0.537815	0.312677	0.510513	0
ARPC5L	0.0115996	0.428549	82.9009	0.0270672	-0.840783	0.863982	0.978471	0.989884	0
ARPIN	-1.1443	0.493623	83.089	-2.31816	-2.12608	-0.162516	0.022899	0.0959878	0
ARPP19	1.72466	0.490112	81.4389	3.51891	0.749572	2.69975	0.000712118	0.00920833	0
ARRB1	2.22708	0.833633	83.1638	2.67154	0.569068	3.8851	0.00908232	0.0509194	0
ARSA	-0.119651	0.606399	80.8927	-0.197315	-1.32622	1.08692	0.844076	0.922742	0
ARSD	-1.04359	0.456842	83.7439	-2.28436	-1.95211	-0.135069	0.0248806	0.100769	0
ARVCF	-5.21269	1.15237	83.4839	-4.52346	-7.5045	-2.92087	1.99554e-05	0.000746964	0
ASL	-1.67225	0.509615	81.8748	-3.2814	-2.68606	-0.65844	0.00151925	0.0148419	0
ASPH	2.30208	0.507099	82.1702	4.53971	1.29333	3.31083	1.90759e-05	0.000729396	0
ASPRV1	-1.30236	0.671906	83.075	-1.93831	-2.63874	0.0340166	0.0559822	0.171911	0
ASS1	1.78537	0.319046	80.9551	5.59597	1.15056	2.42018	2.90072e-07	3.22813e-05	0
ATAD3B	-2.42018	0.928594	83.965	-2.60629	-4.2668	-0.57356	0.0108275	0.0574665	0
ATIC	1.07933	0.447157	82.5161	2.41377	0.189879	1.96879	0.0180018	0.0811205	0
ATL3	2.11004	0.381104	82.8997	5.53665	1.35202	2.86805	3.53743e-07	3.81185e-05	0
ATOX1	0.20779	0.416222	83.8795	0.499229	-0.61993	1.03551	0.618925	0.776207	0
ATP1B1	0.771083	0.497668	76.9631	1.54939	-0.219909	1.76207	0.12539	0.28656	0
ATP1B3	0.874703	0.445755	79.2421	1.96229	-0.0125084	1.76191	0.0532386	0.166328	0
ATP2A2	-0.12816	0.25694	69.9436	-0.498795	-0.640618	0.384298	0.619489	0.776217	0
ATP2A3	-0.13953	0.51634	82.691	-0.270228	-1.16657	0.887507	0.787658	0.888614	0
ATP2B4	-0.010936	0.322365	83.9461	-0.0339244	-0.652	0.630128	0.973018	0.98805	0
ATP2C1	1.04507	0.463848	83.8015	2.25304	0.122625	1.96752	0.0268688	0.105426	0
ATP5F1A	0.161779	0.180711	83.4813	0.895239	-0.197616	0.521175	0.373233	0.57356	0
ATP5F1B	0.217681	0.160203	83.005	1.35879	-0.100955	0.536318	0.177895	0.357803	0
ATP5F1C	0.760001	0.41699	77.3646	1.82259	-0.070269	1.59027	0.0722293	0.203686	0
ATP5F1D	-0.916373	0.288654	83.9681	-3.17464	-1.4904	-0.34235	0.00209774	0.0181108	0
ATP5F1EP2	-1.15351	0.52114	83.3348	-2.21343	-2.18997	-0.117041	0.0296011	0.113063	0
ATP5ME	-1.02425	0.718827	80.1359	-1.42489	-2.45473	0.406222	0.158071	0.333789	0
ATP5MG	-0.30541	0.365921	81.1937	-0.834633	-1.03345	0.422632	0.406373	0.604376	0
ATP5MK	-0.181373	0.560151	82.7419	-0.323794	-1.29554	0.932796	0.746911	0.861783	0
ATP5PB	0.0766641	0.324432	82.9912	0.236302	-0.56862	0.721948	0.81378	0.904585	0
ATP5PF	0.890622	0.407651	83.5114	2.18476	0.0798932	1.70135	0.0317085	0.117947	0
ATP5PO	-0.648527	0.224921	81.4592	-2.88336	-1.09601	-0.201044	0.00503091	0.034076	0
ATP6AP2	0.103657	0.644435	83.346	0.160849	-1.17802	1.38533	0.872601	0.94115	0
ATP6V0A1	-0.0623889	0.490641	83.7295	-0.127158	-1.03813	0.913351	0.89912	0.953617	0
ATP6V0D1	0.791707	0.571036	83.9017	1.38644	-0.343881	1.9273	0.169286	0.34737	0
ATP6V1A	-0.183989	0.157847	82.3024	-1.16562	-0.497979	0.130001	0.247136	0.438922	0
ATP6V1B2	-0.27402	0.357281	81.6447	-0.766959	-0.984811	0.436772	0.445318	0.635964	0
ATP6V1C1	0.903895	0.51342	82.4126	1.76054	-0.117385	1.92517	0.0820267	0.221143	0
ATP6V1F	-0.570713	0.484819	83.5353	-1.17717	-1.53491	0.393482	0.242473	0.434463	0
ATP6V1G1	-0.00712205	0.388418	83.7138	-0.018336	-0.779573	0.765329	0.985414	0.992232	0
ATP6V1H	0.470217	0.388317	82.0613	1.21091	-0.302261	1.24269	0.229406	0.418494	0
ATP8B1	-2.11877	0.687532	81.3323	-3.08171	-3.48666	-0.750885	0.0028089	0.0225473	0
ATP9A	-0.270423	0.485818	81.8981	-0.556635	-1.23689	0.696041	0.579295	0.7426	0
ATXN10	1.19557	0.559391	79.4252	2.13728	0.0822281	2.30892	0.0356515	0.12767	0
ATXN2L	2.66632	0.535353	82.3301	4.98049	1.6014	3.73125	3.44037e-06	0.000214631	0
AZU1	-0.208166	0.709256	79.3876	-0.293499	-1.6198	1.20347	0.769907	0.876943	0
B2M	0.00666262	0.1774	79.0017	0.037557	-0.346443	0.359769	0.970136	0.986688	0
BAG3	1.05933	0.440614	76.5129	2.40421	0.181866	1.93679	0.0186266	0.082692	0
BAIAP2L1	0.575343	0.466249	83.945	1.23398	-0.351853	1.50254	0.220653	0.408528	0
BANF1	0.645226	0.456554	80.9979	1.41325	-0.263174	1.55363	0.161413	0.33744	0
BASP1	0.173236	0.430047	74.3452	0.40283	-0.683585	1.03006	0.688229	0.822636	0
BAX	0.415009	0.452233	77.0698	0.91769	-0.485488	1.31551	0.361644	0.561705	0
BAZ1B	1.36172	0.956852	79.0392	1.42312	-0.542833	3.26627	0.158636	0.334386	0
BBS7	-0.910882	0.546844	83.9673	-1.66571	-1.99835	0.176584	0.0994986	0.247429	0
BCAP31	0.709025	0.347847	78.7935	2.03832	0.0166248	1.40143	0.0448723	0.147473	0
BCAT2	0.690702	0.413447	83.7226	1.67059	-0.131522	1.51293	0.0985363	0.246757	0
BCKDHA	-0.0410661	0.563351	83.8525	-0.0728961	-1.16138	1.07925	0.942062	0.973526	0
BCKDK	-0.0632748	0.417655	83.6093	-0.1515	-0.893885	0.767335	0.879946	0.942213	0
BCLAF1	0.530155	0.495284	78.9999	1.07041	-0.455683	1.51599	0.287696	0.484685	0
BDH2	1.9149	0.472472	83.7926	4.05294	0.975304	2.8545	0.000112645	0.00258429	0
BGN	-2.61886	0.619673	83.8849	-4.22619	-3.85117	-1.38654	6.01595e-05	0.00163494	0
BID	0.694723	0.467019	80.0228	1.48757	-0.234671	1.62412	0.140795	0.307724	0
BLOC1S2	0.306715	0.384766	83.7873	0.797147	-0.458463	1.07189	0.427619	0.619252	0
BLVRB	-0.802639	0.296027	82.4419	-2.71137	-1.39148	-0.213794	0.00815216	0.0479158	0
BNIP1	-3.93206	1.29035	83.7419	-3.04729	-6.49817	-1.36595	0.00308867	0.0242457	0
BOK	-1.38308	0.456054	83.1465	-3.03271	-2.29013	-0.476031	0.00323231	0.0249329	0
BOLA2	0.229035	0.458872	80.1549	0.499127	-0.684122	1.14219	0.619057	0.776207	0
BPGM	-0.302483	0.62771	83.9211	-0.481884	-1.55077	0.945804	0.631143	0.783639	0
BPIFB1	4.07409	0.761462	83.3901	5.35036	2.55968	5.5885	7.56231e-07	7.07673e-05	0
BPNT1	-0.347879	0.565952	82.9197	-0.614678	-1.47355	0.777794	0.54045	0.714632	0
BPNT2	1.06839	0.521852	83.9643	2.0473	0.0306219	2.10615	0.0437549	0.145943	0
BROX	-1.54821	0.569539	83.9026	-2.71836	-2.68082	-0.4156	0.00797	0.0472801	0
BST2	-0.488416	0.415383	83.999	-1.17582	-1.31445	0.337619	0.242989	0.434979	0
BTF3L4	-0.279348	0.396512	83.0611	-0.704512	-1.06799	0.509291	0.483084	0.667385	0
BUB3	-0.565336	0.54986	83.9361	-1.02814	-1.65881	0.528134	0.306836	0.505376	0
BZW1	2.03171	0.541749	83.9998	3.75028	0.954383	3.10904	0.000323733	0.0053544	0
C11orf54	-1.42104	0.595224	83.7792	-2.3874	-2.60475	-0.237325	0.0192182	0.0844747	0
C1QA	-0.511838	0.552343	83.282	-0.926668	-1.61037	0.586694	0.356776	0.557914	0
C1QB	-0.117278	0.43586	83.4053	-0.269073	-0.984125	0.749568	0.788538	0.889324	0
C1QC	-0.408517	0.494261	83.8519	-0.82652	-1.39143	0.574401	0.410855	0.606141	0
C1S	-0.380882	0.372355	83.762	-1.0229	-1.12138	0.359618	0.309301	0.507163	0
C3	2.19986	0.305481	81.4424	7.20131	1.5921	2.80762	2.68346e-10	3.18079e-07	0
C4A	-0.325477	0.520483	83.8871	-0.625336	-1.36054	0.709581	0.533448	0.708078	0
C4B	1.7548	0.291931	83.9886	6.01102	1.17427	2.33534	4.59718e-08	1.08984e-05	0
C6	0.11667	0.463422	79.1268	0.251758	-0.805725	1.03907	0.801881	0.897824	0
C7	0.455827	0.472327	83.752	0.965066	-0.483488	1.39514	0.33729	0.537608	0
C8G	-0.464961	0.480879	83.993	-0.966899	-1.42124	0.49132	0.336371	0.536864	0
C9	-0.147168	0.746135	83.7524	-0.197241	-1.631	1.33667	0.844117	0.922742	0
CA1	1.04943	0.504663	77.9181	2.07946	0.044705	2.05415	0.040864	0.139188	0
CA2	0.725712	0.429003	78.96	1.69163	-0.128203	1.57963	0.0946605	0.241483	0
CA3	-0.0596	0.967043	75.8257	-0.0616312	-1.9857	1.8665	0.951019	0.978992	0
CAB39	0.721293	0.434688	79.2229	1.65933	-0.143895	1.58648	0.101002	0.249151	0
CACYBP	0.431149	0.396417	78.3511	1.08762	-0.358	1.2203	0.280099	0.477027	0
CALD1	0.873025	0.538621	83.9331	1.62085	-0.198094	1.94414	0.1088	0.262479	0
CALM1	0.332761	0.186139	81.8371	1.78771	-0.037539	0.703061	0.0775253	0.21321	0
CALR	1.738	0.456091	69.4299	3.81065	0.828226	2.64778	0.000296454	0.00501996	0
CALU	1.79478	0.518315	75.7098	3.46271	0.762398	2.82715	0.000882954	0.0106074	0
CAMK1D	0.675362	0.405187	80.5873	1.66679	-0.130896	1.48162	0.0994385	0.247429	0
CAMK2G	-0.846394	0.512251	82.473	-1.6523	-1.86534	0.172549	0.102275	0.251689	0
CAMP	-0.0535313	0.598793	80.8111	-0.0893986	-1.24498	1.13792	0.928986	0.968521	0
CAMSAP3	-1.33392	0.576307	83.9077	-2.31459	-2.47998	-0.187848	0.0230787	0.0960564	0
CAND1	0.395744	0.505001	82.5611	0.783651	-0.608761	1.40025	0.435488	0.627215	0
CANX	1.18568	0.269316	75.8485	4.40257	0.649276	1.72209	3.45501e-05	0.00111935	0
CAP1	0.931535	0.179127	83.7948	5.20042	0.575309	1.28776	1.38453e-06	0.00010703	0
CAPG	1.28499	0.201765	82.0055	6.36873	0.883613	1.68636	1.04183e-08	3.70474e-06	0
CAPN1	0.0710249	0.201029	82.7532	0.353307	-0.328831	0.470881	0.724757	0.846383	0
CAPN7	-3.90729	0.683956	83.6791	-5.71278	-5.26749	-2.54709	1.65697e-07	2.35688e-05	0
CAPNS1	0.280713	0.140724	81.5775	1.99477	0.00074519	0.56068	0.0494074	0.157266	0
CAPS	-0.893844	0.575176	83.86	-1.55404	-2.03767	0.249983	0.123942	0.284642	0
CAPZA1	0.815694	0.329448	83.9721	2.47594	0.160547	1.47084	0.0152971	0.0724323	0
CAPZA2	-0.173933	0.187143	83.9933	-0.92941	-0.546088	0.198223	0.35534	0.556266	0
CARHSP1	-0.648475	0.542672	83.3496	-1.19497	-1.72776	0.430811	0.23549	0.426375	0
CARM1	0.3419	0.394059	83.8489	0.867636	-0.441751	1.12555	0.38807	0.587483	0
CARMIL1	-0.595975	0.676435	83.9738	-0.881053	-1.94115	0.749196	0.380804	0.580428	0
CARS1	1.38877	0.505171	81.6521	2.7491	0.383756	2.39378	0.00735489	0.0447077	0
CASK	1.23118	0.604768	83.6873	2.03579	0.0284646	2.43389	0.0449352	0.147544	0
CAST	0.98952	0.489717	82.1922	2.0206	0.0153518	1.96369	0.0465777	0.151135	0
CAT	-0.294522	0.227227	82.7216	-1.29616	-0.746489	0.157446	0.198526	0.385349	0
CAVIN1	0.474908	0.437044	80.6166	1.08664	-0.394735	1.34455	0.280436	0.477257	0
CAVIN2	-0.026405	0.429972	79.5376	-0.0614109	-0.882153	0.829343	0.951186	0.978992	0
CBX1	0.839449	0.426428	75.8397	1.96856	-0.00988467	1.68878	0.052658	0.164834	0
CBX5	0.835276	0.534479	83.6994	1.56279	-0.22765	1.8982	0.121876	0.281485	0
CCAR1	0.147897	0.462471	83.735	0.319798	-0.771819	1.06761	0.749918	0.863371	0
CCAR2	-0.435764	0.377247	83.9898	-1.15512	-1.18596	0.314434	0.251318	0.443261	0
CCDC124	-1.13349	0.373914	81.6866	-3.03142	-1.87737	-0.389613	0.00326039	0.0250951	0
CCDC13	-1.71484	0.49045	83.9998	-3.49647	-2.69016	-0.739529	0.000755882	0.00953162	0
CCDC146	-0.435289	0.480954	83.7978	-0.905053	-1.39175	0.521175	0.368032	0.567529	0
CCDC170	-1.11037	0.516098	83.1199	-2.15147	-2.13684	-0.0838934	0.0343411	0.124609	0
CCDC180	0.959833	0.563296	83.214	1.70396	-0.160498	2.08016	0.0921206	0.237206	0
CCDC181	-0.147992	0.492158	83.9954	-0.3007	-1.1267	0.830718	0.764386	0.873536	0
CCDC22	0.581771	0.468023	83.7835	1.24304	-0.348979	1.51252	0.217321	0.404603	0
CCDC39	0.36206	0.64692	82.3876	0.559667	-0.92478	1.6489	0.577225	0.740747	0
CCDC40	-0.571006	0.483453	83.5162	-1.1811	-1.53249	0.390475	0.240916	0.432894	0
CCDC47	0.312813	0.619413	83.1016	0.505016	-0.919151	1.54478	0.614884	0.772625	0
CCDC50	-0.0491943	0.433673	83.6072	-0.113436	-0.911661	0.813272	0.909957	0.959042	0
CCDC57	-1.15026	0.463344	77.6473	-2.48251	-2.07277	-0.227743	0.015204	0.0721835	0
CCDC6	1.16186	0.42393	77.286	2.74069	0.31776	2.00596	0.00761193	0.045878	0
CCDC9	-0.268471	0.436451	77.6815	-0.615124	-1.13743	0.600492	0.540271	0.714632	0
CCP110	-1.57542	0.761317	83.8492	-2.06934	-3.08943	-0.0614226	0.041593	0.140862	0
CCS	0.548667	0.511789	83.4336	1.07206	-0.469183	1.56652	0.286786	0.48401	0
CCT2	-0.173542	0.31587	77.6093	-0.549409	-0.80244	0.455357	0.584303	0.746311	0
CCT3	-0.00147433	0.278218	71.8763	-0.0052992	-0.556108	0.553159	0.995787	0.997189	0
CCT5	0.623732	0.319426	83.7455	1.95266	-0.01151	1.25897	0.0541998	0.168307	0
CCT6A	0.0554376	0.366222	76.3151	0.151377	-0.673909	0.784784	0.880078	0.942213	0
CCT7	-0.0202294	0.283714	74.4894	-0.0713019	-0.585481	0.545022	0.943349	0.974027	0
CCT8	-0.0182556	0.216421	78.1339	-0.084352	-0.449105	0.412594	0.932992	0.970377	0
CD109	-1.38959	0.619602	82.5234	-2.24271	-2.62206	-0.157119	0.0275968	0.107368	0
CD163	1.12705	0.618332	81.7416	1.82273	-0.103063	2.35717	0.0720001	0.203686	0
CD209	-0.866056	0.505256	82.5369	-1.71409	-1.87107	0.138961	0.0902648	0.234122	0
CD2AP	-0.127156	0.580618	79.8918	-0.219	-1.28265	1.02834	0.827208	0.912719	0
CD34	-0.267149	0.478235	81.2882	-0.558614	-1.21863	0.684337	0.577961	0.741424	0
CD36	-0.538833	0.511512	83.9421	-1.05341	-1.55604	0.478376	0.295175	0.491406	0
CD44	1.99668	0.474774	79.8618	4.20553	1.05182	2.94153	6.7549e-05	0.00179016	0
CD55	-0.622784	0.514483	83.7893	-1.2105	-1.64593	0.400359	0.229489	0.418494	0
CD59	-0.30446	0.300956	83.7539	-1.01164	-0.90297	0.294049	0.314622	0.512503	0
CD63	2.218	0.358486	83.7918	6.18714	1.50509	2.93092	2.15741e-08	5.90133e-06	0
CD74	0.879639	0.420322	76.8879	2.09278	0.0426527	1.71663	0.0396678	0.136157	0
CD81	1.03844	0.541828	72.6189	1.91655	-0.0415162	2.1184	0.0592304	0.178949	0
CD82	-1.80002	0.593361	83.9439	-3.0336	-2.98	-0.620046	0.0032155	0.0248572	0
CD9	1.4465	0.482582	75.7943	2.99742	0.485312	2.40769	0.00367994	0.0273763	0
CD99	0.170749	0.427328	83.1283	0.399575	-0.679169	1.02067	0.690495	0.823683	0
CDA	-3.03452	0.695488	82.957	-4.36316	-4.41783	-1.65121	3.66563e-05	0.00114342	0
CDC16	-1.73681	0.566564	81.9358	-3.0655	-2.8639	-0.609715	0.00294256	0.0233565	0
CDC37	1.84791	0.5191	83.9194	3.55983	0.815607	2.88021	0.000614055	0.00848506	0
CDC42	1.294	0.417918	80.8989	3.0963	0.462459	2.12554	0.00269249	0.0217602	0
CDC5L	0.156429	0.526089	80.7814	0.297343	-0.890367	1.20322	0.766968	0.874988	0
CDH5	-0.407586	0.567245	82.8058	-0.718536	-1.53585	0.720681	0.47445	0.65993	0
CDHR3	-0.718927	0.4308	81.7056	-1.66882	-1.57597	0.138117	0.0989808	0.247429	0
CDIPT	-0.60661	0.387991	83.9267	-1.56346	-1.37818	0.164963	0.121707	0.281397	0
CDK5RAP3	1.21592	0.595418	83.5253	2.04212	0.0317627	2.40007	0.0442945	0.146785	0
CDS2	0.0394662	0.361395	78.5793	0.109205	-0.679932	0.758864	0.913318	0.961256	0
CEACAM5	-0.461324	0.491379	82.9947	-0.938835	-1.43866	0.51601	0.35054	0.551693	0
CEACAM6	3.13513	0.554907	81.0343	5.64983	2.03104	4.23921	2.31337e-07	2.74212e-05	0
CEP135	-0.779079	0.577876	83.8134	-1.34818	-1.92829	0.370127	0.181233	0.361605	0
CEP164	-0.989483	0.562803	82.7785	-1.75813	-2.10892	0.129954	0.0824212	0.221534	0
CEP170	-0.364766	0.544413	82.3742	-0.670018	-1.4477	0.71817	0.50472	0.685294	0
CEP170B	-0.154803	0.600233	83.5904	-0.257905	-1.34852	1.03891	0.797114	0.894429	0
CEP290	-0.881046	0.857284	81.6767	-1.02772	-2.58656	0.824467	0.307117	0.505539	0
CES1	-0.92376	0.474679	80.8273	-1.94607	-1.86825	0.0207327	0.0551212	0.169706	0
CETN2	-0.297476	0.427617	82.4176	-0.695659	-1.14808	0.553126	0.488599	0.671871	0
CFAP126	-1.03336	0.423296	83.9961	-2.44124	-1.87513	-0.191594	0.0167371	0.0769952	0
CFAP141	-0.659388	0.61667	83.6899	-1.06927	-1.88577	0.566994	0.288021	0.484685	0
CFAP161	-2.38409	0.511557	83.4062	-4.66045	-3.40148	-1.36669	1.18324e-05	0.000525949	0
CFAP20	-1.65076	0.4879	83.5191	-3.38339	-2.62108	-0.680432	0.0010921	0.0123286	0
CFAP206	-1.3116	0.421813	83.4463	-3.10942	-2.1505	-0.472693	0.0025644	0.0210601	0
CFAP44	-0.122848	0.534017	79.68	-0.230046	-1.18564	0.939945	0.818646	0.908584	0
CFAP46	6.56782	1.28452	81.7031	5.11307	4.01237	9.12328	2.0506e-06	0.000144173	0
CFAP53	0.732855	0.598652	81.8431	1.22418	-0.458089	1.9238	0.224398	0.413237	0
CFAP69	-0.439714	0.589376	83.6974	-0.746066	-1.61181	0.732387	0.457718	0.646209	0
CFAP70	-0.308258	0.516076	83.6553	-0.59731	-1.33459	0.718078	0.551914	0.721052	0
CFAP77	-2.28637	0.477218	83.7711	-4.79104	-3.23541	-1.33733	7.0911e-06	0.00038206	0
CFB	3.32973	0.596202	82.7253	5.5849	2.14385	4.51561	2.90496e-07	3.22813e-05	0
CFHR1	-0.604068	0.384414	83.4509	-1.5714	-1.36859	0.160455	0.119874	0.279156	0
CFL1	1.14064	0.173252	83.3892	6.58366	0.796067	1.4852	3.84073e-09	1.54343e-06	0
CFL2	-0.551424	0.452403	83.9396	-1.21888	-1.45109	0.348237	0.226304	0.414814	0
CHCHD2	-0.097975	0.715669	70.4176	-0.1369	-1.52518	1.32923	0.891501	0.950817	0
CHCHD3	-0.799895	0.360706	81.0971	-2.21758	-1.51757	-0.0822154	0.0293815	0.112466	0
CHCHD6	0.0189806	0.424324	83.1675	0.0447313	-0.824957	0.862918	0.964429	0.985236	0
CHD4	0.151257	0.480894	83.2146	0.314532	-0.805186	1.1077	0.753904	0.866198	0
CHIT1	-0.398035	0.53239	78.9749	-0.747638	-1.45774	0.661666	0.456899	0.64576	0
CHMP1A	-0.0177595	0.413678	76.812	-0.0429307	-0.84153	0.806011	0.965868	0.985546	0
CHMP2A	-0.62912	0.501104	83.977	-1.25547	-1.62562	0.367384	0.212791	0.399306	0
CHMP2B	0.0917738	0.486394	80.318	0.188682	-0.876122	1.05967	0.850818	0.927217	0
CHMP3	0.820694	0.622833	83.9142	1.31768	-0.417897	2.05928	0.191198	0.37522	0
CHMP4A	0.042156	0.51272	72.9384	0.0822203	-0.979707	1.06402	0.934697	0.970792	0
CHMP6	-0.160011	0.397777	82.5708	-0.402264	-0.951234	0.631212	0.688529	0.822719	0
CHORDC1	-0.024313	0.536226	81.6419	-0.045341	-1.09111	1.04248	0.963946	0.985236	0
CHTOP	-0.58042	0.444968	83.2182	-1.30441	-1.46541	0.30457	0.195691	0.381657	0
CIB1	-0.405751	0.487422	83.8453	-0.832442	-1.37507	0.563568	0.407525	0.604756	0
CILP	-0.600223	0.664238	83.758	-0.903627	-1.92119	0.720743	0.368785	0.567951	0
CIMAP1B	-1.4827	0.372411	82.8902	-3.98135	-2.22343	-0.741976	0.000146336	0.003103	0
CIMIP2B	-1.48996	0.414853	82.4628	-3.59154	-2.31517	-0.664756	0.000557449	0.00796099	0
CIRBP	0.440127	0.422795	79.8006	1.04099	-0.401294	1.28155	0.301022	0.498804	0
CISD2	-0.0378459	0.502693	82.1574	-0.0752863	-1.03783	0.962141	0.94017	0.973329	0
CKAP4	1.13201	0.307695	67.1129	3.67901	0.517868	1.74615	0.000467831	0.0069607	0
CKAP5	1.67576	0.661917	83.6655	2.53167	0.359386	2.99213	0.013222	0.0658509	0
CKB	-1.86775	0.427686	64.5313	-4.3671	-2.72201	-1.01348	4.65725e-05	0.00134644	0
CKM	-0.329213	0.600049	83.1228	-0.548643	-1.52266	0.864235	0.584721	0.746311	0
CKMT1A	-0.635651	0.82388	83.8737	-0.771533	-2.27406	1.00276	0.44256	0.633975	0
CLC	0.657188	0.58221	80.4604	1.12878	-0.501346	1.81572	0.262345	0.457079	0
CLDN1	-1.17355	0.540025	82.8359	-2.17314	-2.24767	-0.0994287	0.0326259	0.120226	0
CLEC3B	0.04214	0.515357	82.6636	0.0817685	-0.982947	1.06723	0.935028	0.970792	0
CLIC1	-0.0369286	0.130466	81.9496	-0.283052	-0.29647	0.222612	0.777851	0.880904	0
CLIC2	-0.765491	0.520909	77.2987	-1.46953	-1.80269	0.271708	0.145748	0.316024	0
CLIC4	1.44285	0.330783	81.1097	4.36193	0.784712	2.10099	3.75987e-05	0.00116262	0
CLIC6	-0.320127	0.528316	81.9639	-0.605939	-1.37112	0.730868	0.546229	0.71675	0
CLINT1	1.07809	0.637652	79.1983	1.69071	-0.19108	2.34725	0.0948242	0.241483	0
CLIP1	2.61773	0.741034	81.1272	3.53254	1.14334	4.09213	0.000682267	0.00891963	0
CLPB	-1.32926	0.575013	83.7457	-2.31171	-2.47279	-0.185733	0.0232501	0.0964021	0
CLPP	0.810262	0.545696	82.9962	1.48482	-0.275107	1.89563	0.141379	0.308432	0
CLPTM1	-0.266469	0.419133	80.1624	-0.635762	-1.10054	0.567606	0.526742	0.702855	0
CLPX	3.60828	0.973296	81.4758	3.70728	1.6719	5.54467	0.000380851	0.00610048	0
CLTA	-0.46757	0.312148	80.6102	-1.49791	-1.08869	0.153552	0.138062	0.304371	0
CLTB	1.51527	0.416484	82.2291	3.63825	0.686788	2.34376	0.000477876	0.00705161	0
CLTC	-0.242213	0.223066	76.218	-1.08584	-0.686467	0.20204	0.280973	0.477829	0
CLUAP1	-0.702527	0.513759	83.7555	-1.36742	-1.72424	0.319184	0.175151	0.355501	0
CMA1	-0.979121	0.632355	73.1593	-1.54837	-2.23936	0.281114	0.125848	0.286869	0
CMBL	0.918752	0.456588	79.2865	2.01221	0.00998614	1.82752	0.0475938	0.1533	0
CMC1	-0.776733	0.451394	83.8858	-1.72074	-1.6744	0.120932	0.0889843	0.231864	0
CMPK2	-1.1359	0.424537	83.7214	-2.67562	-1.98018	-0.291622	0.00897062	0.0504973	0
CMTM7	-0.210345	0.445801	83.5951	-0.471837	-1.09693	0.676242	0.638273	0.788185	0
CNDP2	0.196143	0.155227	81.8191	1.26359	-0.112663	0.504948	0.209966	0.396515	0
CNIH4	-1.41058	0.516498	81.9418	-2.73104	-2.43806	-0.383086	0.00772864	0.0465026	0
CNN1	0.637294	0.667199	83.9615	0.955178	-0.689514	1.9641	0.34223	0.541838	0
CNN2	2.52366	0.537543	71.5734	4.69482	1.45198	3.59534	1.25081e-05	0.000542423	0
CNN3	1.19236	1.09466	82.83	1.08925	-0.984935	3.36965	0.279201	0.476899	0
CNOT1	0.00948634	0.516583	80.589	0.0183636	-1.01843	1.0374	0.985394	0.992232	0
CNP	1.7301	0.578725	83.7173	2.9895	0.579183	2.88101	0.00366778	0.0273494	0
CNPY2	-1.56219	0.775694	76.0669	-2.01393	-3.1071	-0.0172874	0.0475532	0.1533	0
COA3	-0.758994	0.441909	80.1907	-1.71753	-1.63839	0.120401	0.0897413	0.233275	0
COASY	-0.448119	0.512835	83.4403	-0.873809	-1.46805	0.571808	0.38473	0.584016	0
COBLL1	-0.0985071	0.471071	83.9842	-0.209113	-1.03529	0.838272	0.834866	0.916581	0
COG1	-2.46148	0.99371	82.8719	-2.47706	-4.43797	-0.484982	0.01528	0.0724323	0
COG2	0.307606	0.580079	83.8028	0.530283	-0.845984	1.46119	0.597318	0.757512	0
COG5	-0.140961	0.791767	83.755	-0.178033	-1.71554	1.43362	0.859127	0.932841	0
COL10A1	-1.57648	0.772335	81.3935	-2.04119	-3.11307	-0.0398899	0.0444723	0.146785	0
COL12A1	0.361213	0.846248	83.7039	0.42684	-1.32173	2.04416	0.670592	0.809994	0
COL14A1	0.0420673	0.707925	80.8953	0.0594234	-1.36651	1.45064	0.952761	0.979487	0
COL15A1	-0.214664	0.551112	83.7805	-0.389511	-1.31065	0.881324	0.697887	0.827353	0
COL16A1	0.142939	0.625226	83.3258	0.228619	-1.10054	1.38642	0.819725	0.909215	0
COL18A1	-0.596594	0.466914	80.8334	-1.27774	-1.52564	0.332449	0.205	0.391503	0
COL1A1	-0.959022	0.496163	82.3869	-1.93288	-1.94598	0.0279352	0.056687	0.173625	0
COL1A2	-1.5332	0.481182	81.5629	-3.18633	-2.49051	-0.575903	0.00204256	0.0178461	0
COL21A1	-2.09984	0.688885	83.4633	-3.04817	-3.46989	-0.729787	0.00308337	0.0242457	0
COL2A1	-3.17019	0.89162	83.9294	-3.55554	-4.9433	-1.39709	0.000622779	0.00848506	0
COL3A1	-1.00808	0.505997	83.2471	-1.99226	-2.01444	-0.00171654	0.0496194	0.157682	0
COL4A1	-0.801583	0.489433	83.9287	-1.63778	-1.77489	0.17172	0.105212	0.256959	0
COL4A2	-2.2301	0.675049	83.6659	-3.30361	-3.57259	-0.887611	0.00140598	0.0142441	0
COL4A3	-0.433261	0.616204	83.3573	-0.703113	-1.65879	0.792266	0.483944	0.668054	0
COL4A5	-0.334883	0.545951	83.612	-0.613393	-1.42064	0.750874	0.541281	0.714632	0
COL5A1	-2.40503	0.737927	80.5594	-3.25917	-3.87339	-0.936661	0.00163775	0.015489	0
COL5A2	-2.56304	0.651173	76.1713	-3.93604	-3.85992	-1.26617	0.000181683	0.00362957	0
COL6A6	-0.052879	1.04496	80.5265	-0.0506038	-2.13221	2.02645	0.959767	0.983197	0
COL8A1	-1.09605	0.604034	82.056	-1.81454	-2.29765	0.105557	0.0732485	0.205419	0
COLGALT1	1.64333	0.548714	83.9566	2.99487	0.552143	2.73452	0.00360734	0.0270057	0
COMMD2	-0.0103103	0.468737	83.823	-0.0219958	-0.942474	0.921854	0.982504	0.991988	0
COMT	-0.458969	0.449176	83.2948	-1.0218	-1.35231	0.434377	0.309833	0.507727	0
COPA	1.09198	0.377312	79.8625	2.8941	0.341084	1.84287	0.00490057	0.0333201	0
COPB1	1.86257	0.700664	83.6673	2.65829	0.46914	3.256	0.00940765	0.052353	0
COPB2	0.557853	0.140666	83.2061	3.96579	0.278084	0.837622	0.000154195	0.00322539	0
COPG1	1.14367	0.493795	80.5868	2.31608	0.161095	2.12624	0.0230957	0.0960564	0
COPS2	1.74518	0.557009	83.849	3.13313	0.637479	2.85288	0.00238284	0.0198511	0
COPS5	0.0587356	0.337499	78.0237	0.174032	-0.61317	0.730642	0.862291	0.935706	0
COPS6	0.571406	0.504596	83.6573	1.1324	-0.432098	1.57491	0.2607	0.454882	0
COPS7A	-0.268546	0.403811	83.4652	-0.665028	-1.07164	0.534552	0.507866	0.688514	0
COPZ1	0.978056	0.386708	80.6924	2.52919	0.208584	1.74753	0.0133804	0.0662686	0
CORO1A	2.17593	0.557786	72.3907	3.90101	1.06411	3.28776	0.00021233	0.00403769	0
CORO1C	1.30593	0.378228	83.584	3.45275	0.553723	2.05813	0.000873282	0.0105268	0
CORO7	0.234415	0.291624	81.2348	0.803828	-0.345799	0.81463	0.423842	0.617422	0
COTL1	2.54406	0.489116	80.7699	5.20133	1.57083	3.51729	1.46499e-06	0.000110841	0
COX4I1	0.101017	0.424209	83.7918	0.238131	-0.7426	0.944635	0.812361	0.904585	0
COX5B	0.354152	0.320844	76.7636	1.10381	-0.284763	0.993066	0.273123	0.468965	0
COX6B1	-0.0709957	0.54687	78.5507	-0.129822	-1.15961	1.01762	0.897039	0.952743	0
COX6C	0.625573	0.416217	82.8773	1.503	-0.202284	1.45343	0.136641	0.302443	0
COX7A2	-0.160951	0.413045	83.9198	-0.389669	-0.982346	0.660445	0.697769	0.827353	0
CP	2.68017	0.53483	76.9144	5.01126	1.61517	3.74517	3.36845e-06	0.000213896	0
CPA3	0.0892199	0.675212	79.1236	0.132136	-1.25472	1.43316	0.895212	0.952743	0
CPNE1	0.952093	0.405987	79.5123	2.34513	0.144077	1.76011	0.0215144	0.0918428	0
CPNE3	-0.345918	0.157568	83.8934	-2.19536	-0.659265	-0.0325714	0.0308996	0.115906	0
CPPED1	-0.144216	0.280445	82.9977	-0.514239	-0.702011	0.413579	0.608451	0.767253	0
CPQ	-0.132411	0.444817	79.4389	-0.297674	-1.01772	0.7529	0.766729	0.874988	0
CPSF1	-2.47866	0.726459	81.7286	-3.41198	-3.92389	-1.03343	0.00100517	0.0115268	0
CPSF6	-0.590975	0.295486	83.276	-2.00001	-1.17866	-0.00329424	0.0487585	0.155736	0
CPT1A	-0.567537	0.39705	83.2841	-1.42939	-1.35721	0.222139	0.156634	0.332135	0
CPT2	2.27272	0.6187	83.2763	3.67338	1.04221	3.50323	0.00042205	0.00660394	0
CPVL	-0.115248	0.512568	83.2389	-0.224844	-1.13468	0.904187	0.822652	0.91019	0
CRABP2	0.865237	0.435848	81.7171	1.98518	-0.00184955	1.73232	0.0504793	0.159559	0
CREB1	-0.306312	0.406413	79.333	-0.753697	-1.1152	0.50258	0.453262	0.642664	0
CRIP2	2.10701	0.441404	82.1791	4.77343	1.22895	2.98507	7.77814e-06	0.000406751	0
CRKL	0.555196	0.542579	83.9398	1.02325	-0.523793	1.63418	0.309128	0.507163	0
CRNN	-1.38001	0.809324	81.0578	-1.70514	-2.99029	0.230276	0.0919989	0.237064	0
CROCC	-1.07772	0.528107	83.4088	-2.04072	-2.12802	-0.027409	0.0444416	0.146785	0
CROCC2	-2.82296	0.776951	76.3315	-3.63338	-4.37028	-1.27563	0.000504749	0.0073561	0
CRP	-0.993645	0.57345	83.9861	-1.73275	-2.13402	0.146726	0.0868107	0.227735	0
CRTAP	-0.353045	0.467959	78.8719	-0.754436	-1.28452	0.578427	0.452834	0.642313	0
CRYAB	-0.923725	0.57096	81.9795	-1.61785	-2.05955	0.212101	0.109537	0.26372	0
CRYBG1	0.210267	0.722134	83.8696	0.291175	-1.22581	1.64634	0.771637	0.876954	0
CRYM	0.303813	0.652184	83.8626	0.465839	-0.993158	1.60078	0.642538	0.790338	0
CRYZ	-0.773406	0.405431	80.7946	-1.90761	-1.58012	0.0333061	0.0599943	0.180186	0
CS	-0.0682347	0.312766	72.2353	-0.218166	-0.691687	0.555217	0.827915	0.913172	0
CSK	-0.117186	0.487476	81.5893	-0.240394	-1.08701	0.852632	0.810628	0.903634	0
CSNK1A1	-0.0726026	0.561362	80.9408	-0.129333	-1.18955	1.04434	0.897415	0.952743	0
CSNK1E	-1.25229	0.438191	82.8023	-2.85786	-2.12386	-0.380713	0.00539301	0.035646	0
CSNK2A1	1.12669	0.611893	83.1656	1.84133	-0.0903008	2.34369	0.0691393	0.198636	0
CSPP1	0.716434	0.744476	83.6662	0.962334	-0.764124	2.19699	0.338655	0.538577	0
CSRP1	0.961143	0.271646	80.3648	3.53821	0.420587	1.5017	0.000672657	0.00885914	0
CST3	0.713196	0.601481	83.3762	1.18573	-0.483046	1.90944	0.239096	0.430712	0
CST6	-1.06557	0.581791	82.1511	-1.83153	-2.2229	0.0917662	0.0706458	0.201184	0
CSTB	-0.147548	0.176868	79.5145	-0.834223	-0.499559	0.204464	0.406654	0.604424	0
CSTF2	1.1012	1.10965	59.3332	0.99238	-1.11895	3.32134	0.325042	0.524195	0
CSTF3	-0.1031	0.435486	78.3006	-0.236748	-0.970033	0.763833	0.813471	0.904585	0
CTNNB1	0.414438	0.335447	71.5729	1.23548	-0.254332	1.08321	0.220692	0.408528	0
CTNND1	0.496566	0.391787	79.9444	1.26744	-0.283123	1.27626	0.208678	0.395553	0
CTSB	1.09556	0.309274	82.492	3.54234	0.480366	1.71075	0.000655625	0.00873184	0
CTSD	-0.653015	0.191589	83.986	-3.40841	-1.03401	-0.272018	0.00100567	0.0115268	0
CTSE	1.10019	0.503811	83.9806	2.18374	0.098304	2.10208	0.0317707	0.118053	0
CTSG	0.79972	0.555802	81.9197	1.43886	-0.305964	1.9054	0.154001	0.327921	0
CTSH	-0.529937	0.414408	76.3283	-1.27878	-1.35525	0.295371	0.204849	0.391425	0
CTSL	0.0155132	0.415665	83.8364	0.0373214	-0.811107	0.842133	0.970317	0.986688	0
CTSS	1.18855	0.528955	81.7047	2.24698	0.136234	2.24087	0.0273382	0.106595	0
CTSZ	-0.491609	0.394444	80.3189	-1.24634	-1.27653	0.293311	0.216264	0.402935	0
CTTN	0.960929	0.360462	73.0144	2.66583	0.242532	1.67933	0.00944979	0.0524665	0
CUL1	1.62059	0.452343	82.4968	3.58265	0.720813	2.52036	0.000573997	0.00806424	0
CUL3	-0.367853	0.523754	82.9706	-0.70234	-1.40958	0.673877	0.484433	0.668468	0
CUL4A	0.799029	0.474141	83.9256	1.68521	-0.143865	1.74192	0.0956626	0.242636	0
CUTA	0.0722907	0.654026	83.9999	0.110532	-1.22831	1.37289	0.912251	0.960606	0
CUX1	-0.279632	0.498048	74.9568	-0.561456	-1.2718	0.71254	0.576161	0.73965	0
CYB5A	-0.514202	0.373198	80.8919	-1.37783	-1.25676	0.22836	0.172057	0.351024	0
CYB5B	1.5089	0.440356	83.8935	3.42654	0.633186	2.38461	0.000949055	0.0112495	0
CYB5R3	-0.206216	0.273695	76.392	-0.753453	-0.751281	0.338849	0.453494	0.642736	0
CYBA	-0.258894	0.351257	79.1662	-0.737051	-0.95803	0.440242	0.46327	0.650131	0
CYBB	-0.0719854	0.421626	83.9806	-0.170733	-0.910438	0.766468	0.864845	0.936761	0
CYBRD1	-0.406011	0.443115	81.1068	-0.916264	-1.28765	0.475632	0.362245	0.562262	0
CYC1	1.55158	0.515927	80.7109	3.00736	0.524988	2.57816	0.00351278	0.0266602	0
CYCS	0.0384207	0.506328	81.4905	0.075881	-0.968921	1.04576	0.9397	0.973329	0
CYFIP1	-0.123715	0.202883	81.8677	-0.609787	-0.527324	0.279893	0.543692	0.716536	0
CYP27A1	0.666596	0.528251	79.62	1.26189	-0.384735	1.71793	0.210672	0.397216	0
CYP2S1	-1.10551	0.532344	82.2477	-2.07669	-2.16447	-0.0465581	0.0409519	0.139221	0
CYP4X1	-0.111872	0.451705	82.5095	-0.247666	-1.01037	0.786631	0.805008	0.900267	0
CYP51A1	-1.57518	0.480118	78.1847	-3.28081	-2.53098	-0.619371	0.00154774	0.0150169	0
CYP7B1	-1.69925	0.635236	78.5211	-2.67498	-2.96377	-0.43472	0.00909083	0.0509194	0
CYRIB	0.961556	0.445268	78.6248	2.1595	0.0752068	1.8479	0.0338592	0.123134	0
CYSTM1	-2.13873	0.580667	83.146	-3.68324	-3.29363	-0.983841	0.000408602	0.00648655	0
CZIB	1.36438	0.393579	82.2312	3.46659	0.581454	2.1473	0.000840744	0.0102037	0
DAD1	-0.282953	0.340967	82.2178	-0.829857	-0.961218	0.395311	0.409023	0.60527	0
DAP	-0.600707	0.462657	83.7652	-1.29839	-1.52079	0.319375	0.197718	0.38441	0
DARS1	0.272767	0.333118	82.853	0.81883	-0.389809	0.935343	0.415233	0.609396	0
DBI	-0.425532	0.363122	77.687	-1.17187	-1.1485	0.297435	0.24483	0.436837	0
DBN1	0.870543	0.475305	81.7153	1.83155	-0.0750398	1.81613	0.0706633	0.201184	0
DBNL	0.265006	0.283048	83.8663	0.936259	-0.297878	0.827891	0.351828	0.55274	0
DBR1	-0.792251	0.449476	82.287	-1.76261	-1.68635	0.101853	0.0816792	0.220708	0
DCAF1	-0.182013	0.495491	82.1775	-0.367338	-1.16767	0.803646	0.714311	0.83909	0
DCAF5	-0.0700657	0.608949	83.9994	-0.11506	-1.28103	1.1409	0.908672	0.958256	0
DCD	-0.0869913	0.297113	82.4696	-0.292788	-0.677994	0.504011	0.770419	0.876943	0
DCLK1	0.665725	0.572514	83.6015	1.16281	-0.472862	1.80431	0.248215	0.439569	0
DCN	-0.0250336	0.638779	82.5488	-0.0391898	-1.29564	1.24558	0.968834	0.986025	0
DCPS	0.724893	0.450347	83.2684	1.60963	-0.170787	1.62057	0.111263	0.266253	0
DCTN2	0.200088	0.337155	80.9978	0.593462	-0.470744	0.87092	0.554526	0.72257	0
DCXR	-0.726979	0.305572	83.2051	-2.37908	-1.33473	-0.119231	0.0196449	0.0856094	0
DDAH1	-0.357665	0.241176	76.2545	-1.483	-0.837983	0.122654	0.142196	0.309643	0
DDAH2	0.564256	0.440606	83.4295	1.28064	-0.312025	1.44054	0.203871	0.390976	0
DDB2	-0.758908	0.535931	83.9832	-1.41606	-1.82467	0.306852	0.160457	0.336232	0
DDOST	0.35886	0.331315	83.9573	1.08314	-0.300001	1.01772	0.281848	0.47863	0
DDRGK1	-1.12625	0.39968	83.8078	-2.81788	-1.92108	-0.331415	0.00602877	0.0386004	0
DDX17	0.0555014	0.262997	83.9859	0.211035	-0.467498	0.578501	0.833371	0.915618	0
DDX39B	0.0647166	0.299147	79.9135	0.216337	-0.530614	0.660047	0.829276	0.913497	0
DDX3X	0.14915	0.307404	71.0589	0.485193	-0.463787	0.762088	0.629032	0.781992	0
DDX42	0.636897	0.624999	83.5028	1.01904	-0.606091	1.87988	0.311129	0.508738	0
DDX5	0.126426	0.408164	82.5492	0.309744	-0.685461	0.938314	0.757536	0.868694	0
DDX60	-4.01408	0.85712	83.9401	-4.68322	-5.71858	-2.30959	1.0758e-05	0.000496826	0
DECR1	0.117443	0.367044	82.328	0.319971	-0.61268	0.847567	0.749801	0.863371	0
DECR2	-0.847973	0.645741	81.7294	-1.31318	-2.13262	0.436676	0.192798	0.377736	0
DEFA1	0.339909	0.484189	75.6667	0.702018	-0.624505	1.30432	0.484822	0.668487	0
DEK	1.00575	0.718175	83.6299	1.40042	-0.422514	2.43401	0.165086	0.342101	0
DENR	2.36058	0.508703	83.4663	4.64039	1.34888	3.37229	1.27712e-05	0.000547162	0
DERA	0.0180933	0.455927	83.9377	0.0396847	-0.888576	0.924763	0.968439	0.985906	0
DERPC	-0.424553	0.509469	82.9047	-0.833324	-1.43788	0.588778	0.407056	0.604424	0
DFFA	-0.589689	0.37405	78.7284	-1.5765	-1.33426	0.15488	0.118922	0.277666	0
DGKA	-0.424241	0.909501	83.8169	-0.466455	-2.23294	1.38446	0.6421	0.790309	0
DHCR7	-1.3622	0.738016	81.9113	-1.84576	-2.83037	0.105971	0.0685398	0.19781	0
DHRS3	-0.60515	0.469519	82.6449	-1.28887	-1.53906	0.328763	0.201038	0.388715	0
DHRS4	-0.14337	0.631317	83.9688	-0.227097	-1.39882	1.11208	0.8209	0.910102	0
DHRS7	0.893617	0.424968	83.2035	2.10279	0.0484032	1.73883	0.0385062	0.134205	0
DHRS7B	-1.90716	0.59944	82.9116	-3.18157	-3.09944	-0.714878	0.00206179	0.0179699	0
DHX15	-0.355161	0.428603	67.9089	-0.828647	-1.21045	0.500124	0.410207	0.606022	0
DHX29	0.0225398	1.13282	83.8199	0.0198971	-2.23026	2.27534	0.984173	0.992232	0
DHX30	-0.0172923	0.63151	80.2815	-0.0273825	-1.27397	1.23938	0.978223	0.989884	0
DHX9	0.00190269	0.468707	82.1364	0.00405944	-0.930481	0.934287	0.996771	0.997893	0
DLAT	-0.21775	0.333335	83.8784	-0.653247	-0.880637	0.445137	0.515384	0.694733	0
DLD	0.351015	0.398917	74.6032	0.87992	-0.443737	1.14577	0.381728	0.581338	0
DLGAP4	0.486256	0.830674	83.9855	0.585374	-1.16564	2.13815	0.559866	0.727215	0
DLST	0.0301107	0.217737	82.4106	0.138289	-0.403005	0.463227	0.890349	0.950205	0
DMD	0.869739	0.532387	83.9637	1.63366	-0.188978	1.92846	0.106075	0.258005	0
DMKN	-2.37071	0.75753	83.4245	-3.12953	-3.87729	-0.864128	0.00241276	0.0200462	0
DNAAF1	-1.08709	0.661558	81.77	-1.64323	-2.4032	0.229013	0.104175	0.254887	0
DNAAF3	-1.40189	0.51981	83.6216	-2.69693	-2.43566	-0.368125	0.00846167	0.0490696	0
DNAAF5	-2.00066	0.448959	83.2549	-4.45621	-2.89358	-1.10774	2.57975e-05	0.00089064	0
DNAH1	-0.310826	0.68533	76.0649	-0.453543	-1.67576	1.05411	0.651449	0.796888	0
DNAH10	-2.0054	0.787573	83.9174	-2.5463	-3.57159	-0.439198	0.0127139	0.0644026	0
DNAH12	-0.186506	1.1646	83.9631	-0.160146	-2.50246	2.12945	0.873151	0.941457	0
DNAH2	0.900789	0.701128	79.1425	1.28477	-0.494732	2.29631	0.20262	0.390101	0
DNAH6	-0.115266	0.618641	80.7983	-0.186321	-1.34621	1.11568	0.85266	0.928371	0
DNAH7	-0.520274	0.604614	83.1582	-0.860505	-1.72279	0.682246	0.391985	0.591055	0
DNAH9	-1.00984	0.577173	80.4676	-1.74964	-2.15835	0.138666	0.0839935	0.224067	0
DNAI1	-0.307812	0.614697	83.7261	-0.500753	-1.53026	0.914639	0.617859	0.775266	0
DNAI2	-1.73203	0.422988	83.3462	-4.09475	-2.57328	-0.890774	9.736e-05	0.00233927	0
DNAJA1	-0.869388	0.532443	83.451	-1.63283	-1.92831	0.189535	0.106273	0.25831	0
DNAJA2	0.561944	0.398499	82.2591	1.41015	-0.23076	1.35465	0.162265	0.338538	0
DNAJA4	-0.859281	0.443035	83.996	-1.93953	-1.74031	0.0217438	0.0557932	0.171478	0
DNAJB1	0.290299	0.257653	72.6028	1.1267	-0.22325	0.803849	0.263578	0.45833	0
DNAJB11	0.806939	0.480099	83.9345	1.68078	-0.147802	1.76168	0.0965245	0.243701	0
DNAJB2	-0.886218	0.413874	79.8171	-2.14128	-1.70988	-0.0625545	0.0353021	0.126646	0
DNAJB6	-1.71832	0.526971	83.6943	-3.26075	-2.76632	-0.670325	0.0016082	0.0152908	0
DNAJC3	2.2506	0.486415	81.3844	4.62692	1.28286	3.21835	1.38352e-05	0.000578799	0
DNAJC5	0.0785683	0.500402	83.525	0.15701	-0.916619	1.07376	0.875616	0.941839	0
DNAJC7	-0.713553	0.435343	72.9177	-1.63906	-1.58121	0.154102	0.105509	0.257332	0
DNAJC8	0.625606	0.469523	82.5906	1.33243	-0.308325	1.55954	0.186384	0.369238	0
DNAL1	0.421182	0.5737	80.3048	0.73415	-0.720451	1.56281	0.464996	0.65051	0
DNALI1	-0.294829	0.6136	80.7492	-0.480491	-1.51576	0.9261	0.632177	0.784376	0
DNASE2	-2.56159	0.605819	82.9849	-4.2283	-3.76654	-1.35663	6.02297e-05	0.00163494	0
DNM1L	0.148319	0.530285	82.1974	0.279696	-0.90655	1.20319	0.780413	0.883243	0
DNPEP	0.45843	0.567008	80.7845	0.808507	-0.669784	1.58664	0.421173	0.614681	0
DOCK1	1.3438	0.82997	83.4286	1.6191	-0.306851	2.99445	0.109201	0.263137	0
DOCK2	0.436127	0.575766	83.3167	0.757472	-0.708985	1.58124	0.450904	0.641162	0
DOCK9	1.62128	0.701064	83.4634	2.31259	0.227002	3.01555	0.0232072	0.0964021	0
DPM1	0.0416724	0.348047	82.1884	0.119732	-0.65068	0.734024	0.904988	0.956952	0
DPM3	-1.14087	0.42631	83.319	-2.67616	-1.98874	-0.293007	0.00896513	0.0504973	0
DPP4	-2.14832	0.849948	83.9995	-2.52759	-3.83853	-0.458102	0.0133579	0.0662493	0
DPP7	-0.584431	0.457814	75.2463	-1.27657	-1.49639	0.327531	0.20568	0.392591	0
DPT	-1.86146	0.550851	80.729	-3.37925	-2.95754	-0.765385	0.00112153	0.0125021	0
DPY30	-1.14765	0.42214	83.1226	-2.71864	-1.98725	-0.308046	0.00797752	0.0472801	0
DPYD	0.635816	0.579871	83.4393	1.09648	-0.517434	1.78907	0.276024	0.47326	0
DPYSL3	1.1588	0.70142	81.8872	1.65208	-0.236572	2.55418	0.102347	0.251692	0
DRC7	-1.18312	0.643568	82.5796	-1.83837	-2.46325	0.0970092	0.0696028	0.199764	0
DSG2	1.57689	0.619536	83.979	2.54527	0.34487	2.80891	0.0127471	0.0644593	0
DSP	-0.126392	0.380121	83.9955	-0.332504	-0.882304	0.62952	0.740337	0.857816	0
DTD1	-1.63217	0.430375	82.1717	-3.79244	-2.4883	-0.776048	0.000283775	0.00495034	0
DTNA	-2.02285	0.617269	81.0703	-3.27709	-3.251	-0.794692	0.00154528	0.0150169	0
DUOX1	0.838083	0.498747	80.3645	1.68038	-0.154387	1.83055	0.0967675	0.243701	0
DUSP23	2.44834	0.549096	83.7135	4.45886	1.35635	3.54033	2.54044e-05	0.000885667	0
DYNC1H1	0.214728	0.368092	73.9998	0.583354	-0.518711	0.948167	0.561428	0.728096	0
DYNC1LI1	0.191177	0.469338	82.6015	0.407333	-0.742384	1.12474	0.684817	0.820738	0
DYNC1LI2	0.669097	0.382326	83.9961	1.75007	-0.0912012	1.4294	0.0837583	0.223943	0
DYNLL1	0.680762	0.520226	83.5753	1.30859	-0.353842	1.71537	0.194261	0.379755	0
DYNLL2	-0.197505	0.469858	78.1491	-0.42035	-1.13289	0.737882	0.675383	0.812669	0
DYNLRB1	-1.02096	0.334483	77.4788	-3.05236	-1.68694	-0.354986	0.00310988	0.0243584	0
DYNLRB2	-1.31391	0.436263	83.9269	-3.01175	-2.18148	-0.446347	0.00343171	0.0262434	0
DYNLT1	0.601796	0.506046	83.8803	1.18921	-0.404552	1.60814	0.237711	0.429087	0
DYNLT2B	-1.06789	0.306358	82.3628	-3.48575	-1.67729	-0.458485	0.000789463	0.00985029	0
DYSF	-0.752279	0.762908	80.7834	-0.986068	-2.27029	0.76573	0.327044	0.526468	0
EBP	-0.418653	0.495258	82.79	-0.845323	-1.40374	0.566432	0.400367	0.59895	0
ECH1	-0.605011	0.334556	80.7889	-1.8084	-1.2707	0.0606774	0.0742655	0.207128	0
ECI2	-0.800355	0.475536	82.9267	-1.68306	-1.74619	0.145479	0.0961251	0.243541	0
ECM1	-0.861473	0.385334	83.9654	-2.23565	-1.62776	-0.0951885	0.0280281	0.108571	0
EDF1	1.19067	0.517474	83.9717	2.30092	0.161609	2.21973	0.0238745	0.0976941	0
EEA1	1.7758	0.569134	81.2968	3.12018	0.643466	2.90814	0.00250151	0.0206869	0
EEF1A1	-0.523138	0.28343	76.3158	-1.84574	-1.0876	0.0413248	0.0688087	0.198285	0
EEF1B2	1.20397	0.449068	70.6984	2.68104	0.308487	2.09945	0.00912733	0.0510327	0
EEF1E1	0.180788	0.390739	82.4766	0.462682	-0.596449	0.958024	0.644811	0.791396	0
EEF1G	0.720174	0.186396	72.6355	3.86368	0.348657	1.09169	0.000240518	0.00437776	0
EEF2	0.473727	0.141515	83.6406	3.34753	0.19229	0.755163	0.00122371	0.0129532	0
EFEMP2	-1.02697	0.460484	83.7944	-2.23021	-1.94273	-0.111218	0.0284071	0.1098	0
EFHC1	-0.0212852	0.522015	83.5117	-0.0407752	-1.05946	1.01689	0.967572	0.985906	0
EFHC2	-0.806871	0.509304	83.9628	-1.58426	-1.81968	0.205943	0.116894	0.274735	0
EFTUD2	1.17286	0.54436	79.7874	2.15456	0.0895027	2.25621	0.0342123	0.124268	0
EGFR	0.844627	0.369957	83.9987	2.28304	0.108927	1.58033	0.0249537	0.100889	0
EHD1	0.310091	0.46161	83.9997	0.671759	-0.607872	1.22805	0.503581	0.684269	0
EHD2	0.668764	0.432209	81.2815	1.54732	-0.191151	1.52868	0.125672	0.286835	0
EHD4	-0.234938	0.269554	83.9943	-0.871578	-0.770976	0.301101	0.385923	0.58547	0
EIF1	1.70952	0.468937	83.5212	3.64552	0.776907	2.64213	0.000462758	0.00695827	0
EIF1AY	0.457488	0.513279	83.4397	0.891305	-0.563324	1.4783	0.375328	0.57534	0
EIF2A	1.08276	0.545812	81.5761	1.98376	-0.0031203	2.16864	0.0506465	0.159701	0
EIF2AK2	1.78437	0.503056	82.6241	3.54706	0.783746	2.785	0.000645059	0.00866778	0
EIF2B3	0.933446	0.527769	82.2537	1.76867	-0.116405	1.9833	0.080657	0.219111	0
EIF2B5	-0.182691	0.554475	83.608	-0.329485	-1.2854	0.920018	0.742613	0.859054	0
EIF2S1	-0.0558599	0.339055	83.033	-0.164752	-0.730224	0.618504	0.86954	0.93889	0
EIF2S2	2.75385	0.615363	83.7551	4.47517	1.53008	3.97762	2.38778e-05	0.000848625	0
EIF2S3	0.19825	0.309852	73.7011	0.63982	-0.419185	0.815684	0.524273	0.700607	0
EIF3A	0.962032	0.421186	81.5033	2.2841	0.124082	1.79998	0.024967	0.100889	0
EIF3B	0.729343	0.43353	83.9115	1.68234	-0.132792	1.59148	0.0962214	0.243541	0
EIF3D	1.19186	0.524307	83.4388	2.27322	0.149119	2.23461	0.0255826	0.102561	0
EIF3E	0.482811	0.37251	76.3766	1.2961	-0.259048	1.22467	0.198843	0.385754	0
EIF3F	-0.536709	0.335421	83.2596	-1.60011	-1.20382	0.130399	0.113363	0.268875	0
EIF3H	0.978548	0.532655	83.9827	1.83711	-0.0806984	2.0378	0.0697303	0.199968	0
EIF3J	1.73045	0.47906	82.8467	3.61217	0.777592	2.68331	0.000519349	0.00750734	0
EIF3K	-0.156819	0.380273	83.5809	-0.412387	-0.913089	0.59945	0.681112	0.817978	0
EIF4A1	0.31106	0.126463	82.0933	2.4597	0.0594905	0.56263	0.0160048	0.0746889	0
EIF4A2	-1.03124	0.708695	83.8512	-1.45512	-2.44059	0.378117	0.149369	0.320772	0
EIF4B	0.520055	0.486181	82.6894	1.06967	-0.446993	1.4871	0.287879	0.484685	0
EIF4G2	0.805847	0.479713	83.2828	1.67985	-0.148236	1.75993	0.096734	0.243701	0
EIF4H	-0.453933	0.257726	80.4703	-1.7613	-0.966778	0.0589112	0.0819855	0.221143	0
EIF5A	1.21283	0.317306	68.7916	3.82226	0.579784	1.84587	0.000286959	0.00496891	0
EIF6	-1.90555	0.503801	83.9997	-3.78236	-2.90742	-0.903692	0.000290083	0.00496891	0
ELANE	0.329267	0.569429	77.9918	0.57824	-0.804381	1.46292	0.564768	0.731626	0
ELAVL1	-0.268704	0.277386	83.0862	-0.968699	-0.820405	0.282998	0.335507	0.535967	0
ELMO1	-0.313953	0.375079	83.914	-0.837031	-1.05985	0.431944	0.404953	0.603368	0
ELMO2	-0.118235	0.461608	80.4907	-0.256138	-1.03678	0.800308	0.798498	0.895163	0
ELMOD2	-1.82234	0.544331	83.433	-3.34785	-2.9049	-0.739767	0.0012236	0.0129532	0
ELN	-0.744125	0.706675	82.8353	-1.05299	-2.14972	0.661465	0.295406	0.491559	0
ELOC	-0.179799	0.422963	83.4608	-0.425094	-1.02099	0.661389	0.671863	0.810703	0
EMC2	-0.232489	0.421864	76.4363	-0.5511	-1.07263	0.607648	0.583173	0.745958	0
EMC3	-0.509597	0.427755	80.4023	-1.19133	-1.36079	0.341597	0.237029	0.42839	0
EMC4	0.0803994	0.50835	83.5098	0.158158	-0.930597	1.0914	0.874714	0.941839	0
EMD	-1.05259	0.370797	81.7107	-2.83873	-1.79026	-0.314919	0.0057125	0.0371697	0
EML1	0.0446069	0.468118	81.7082	0.0952899	-0.886678	0.975892	0.924318	0.966728	0
EML2	-0.221641	0.260742	82.038	-0.850038	-0.740337	0.297055	0.397778	0.596835	0
EML3	0.596664	0.445571	82.6286	1.3391	-0.289619	1.48295	0.184211	0.366361	0
ENAH	0.703334	0.444946	83.888	1.58072	-0.181507	1.58817	0.117706	0.275914	0
ENO1	0.843139	0.179103	78.7187	4.70758	0.486625	1.19965	1.0572e-05	0.000494657	0
ENO2	-1.44024	0.561185	78.2141	-2.56643	-2.55742	-0.323055	0.0121844	0.0627927	0
ENO3	-1.30773	0.556908	79.8107	-2.3482	-2.41605	-0.199406	0.0213404	0.0914296	0
ENSA	2.26618	0.619447	82.61	3.65839	1.03404	3.49832	0.000445684	0.00689066	0
EP400	0.329196	0.542846	80.9121	0.606427	-0.750914	1.40931	0.545929	0.71662	0
EPB41L1	2.12675	0.60203	82.7363	3.53263	0.929277	3.32421	0.000675978	0.00887003	0
EPB41L2	0.0134993	0.466551	83.8748	0.0289343	-0.914309	0.941308	0.976986	0.989603	0
EPHX2	-0.54865	0.466777	74.8358	-1.1754	-1.47855	0.381252	0.243561	0.435447	0
EPM2AIP1	-0.423849	0.489559	82.0308	-0.865777	-1.39773	0.550035	0.389137	0.588339	0
EPN1	-0.0642424	0.594059	81.5106	-0.108141	-1.24612	1.11764	0.914149	0.96175	0
EPPK1	-0.382584	0.552446	71.928	-0.692526	-1.48388	0.718717	0.490837	0.673386	0
EPRS1	0.614267	0.411456	81.1054	1.49291	-0.204385	1.43292	0.139341	0.306429	0
EPS8	1.01039	0.495599	81.594	2.03873	0.0244147	1.99637	0.044715	0.147228	0
EPX	1.35931	0.768953	77.1447	1.76774	-0.17183	2.89044	0.0810592	0.219868	0
ERAP1	0.311124	0.409537	80.593	0.759696	-0.503789	1.12604	0.449653	0.640591	0
ERAP2	0.861146	0.591743	82.6819	1.45527	-0.315874	2.03817	0.149381	0.320772	0
ERBIN	0.342618	0.581252	78.209	0.589449	-0.814517	1.49975	0.557259	0.725335	0
ERG28	-1.08808	0.451593	78.6533	-2.40943	-1.98702	-0.189146	0.0183146	0.0820234	0
ERGIC1	0.900628	0.443173	75.3115	2.03223	0.0178426	1.78341	0.0456571	0.148814	0
ERGIC3	0.825157	0.45109	76.5112	1.82925	-0.0731687	1.72348	0.0712578	0.20239	0
ERH	0.165611	0.327294	76.534	0.506002	-0.486177	0.8174	0.61431	0.772449	0
ERICH3	-0.605771	0.624915	83.9933	-0.969366	-1.84848	0.636942	0.335146	0.535631	0
ERLIN1	0.184477	0.427006	82.0475	0.432025	-0.664965	1.03392	0.666856	0.806286	0
ERLIN2	-0.579899	0.402153	81.908	-1.44199	-1.37992	0.220124	0.153119	0.327217	0
ERP29	-0.20866	0.407982	83.6391	-0.511444	-1.02003	0.602708	0.610388	0.768877	0
ERP44	0.360696	0.403931	80.4132	0.892964	-0.443089	1.16448	0.374541	0.575072	0
ESRP2	-1.12648	0.449417	83.5034	-2.50654	-2.02027	-0.232689	0.0141312	0.0684615	0
ESYT1	0.725967	0.404658	69.7222	1.79402	-0.0811553	1.53309	0.0771449	0.212822	0
ETFB	0.628725	0.308966	83.873	2.03493	0.0142987	1.24315	0.0450158	0.147672	0
ETFDH	-0.266362	0.56606	83.6879	-0.470553	-1.3921	0.859372	0.639184	0.788393	0
ETHE1	2.12477	0.492193	79.0682	4.31695	1.1451	3.10445	4.54278e-05	0.00132411	0
EVPL	-0.0477807	0.453588	78.3087	-0.105339	-0.950749	0.855188	0.916376	0.962705	0
EWSR1	0.198419	0.361421	80.0524	0.548997	-0.520824	0.917662	0.584535	0.746311	0
EXOC7	1.98113	0.448431	77.5414	4.41792	1.08829	2.87397	3.19338e-05	0.00106128	0
EXOC8	0.891557	0.424262	79.5124	2.10143	0.0471687	1.73595	0.03877	0.134635	0
EXOSC2	-2.18819	0.832754	83.7403	-2.62766	-3.84429	-0.532098	0.0102239	0.0548711	0
EXOSC3	-2.40821	0.606816	83.9213	-3.9686	-3.61494	-1.20147	0.000151811	0.00319431	0
EXOSC9	0.945535	0.649328	82.1992	1.45618	-0.346138	2.23721	0.149153	0.320772	0
EZR	0.639797	0.208595	76.6366	3.06718	0.2244	1.05519	0.00298551	0.0236115	0
F12	-1.42429	0.423484	82.9507	-3.36327	-2.26659	-0.581992	0.00116758	0.0128174	0
F13A1	1.67049	0.639352	83.6592	2.61278	0.398991	2.94199	0.0106456	0.0568402	0
F2	0.802949	0.477663	81.5716	1.681	-0.147349	1.75325	0.0965892	0.243701	0
FABP4	0.996164	0.52422	78.2779	1.90028	-0.0474195	2.03975	0.0610786	0.182364	0
FABP5	-0.527279	0.434519	83.9627	-1.21348	-1.39137	0.336814	0.228349	0.417271	0
FAH	-0.932163	0.391859	83.9081	-2.37882	-1.71143	-0.152896	0.019638	0.0856094	0
FAHD1	0.647451	0.705253	83.6103	0.91804	-0.755118	2.05002	0.361238	0.561435	0
FAM107B	0.623305	0.480277	77.151	1.2978	-0.333018	1.57963	0.198222	0.384968	0
FAM120A	0.893186	0.377382	83.9678	2.3668	0.142717	1.64365	0.0202435	0.0876809	0
FAM136A	0.174466	0.412609	83.8218	0.422835	-0.646078	0.995009	0.673498	0.812126	0
FAM3C	1.98279	0.486785	81.8546	4.07324	1.01439	2.95119	0.000106565	0.00247761	0
FAM98A	0.443228	0.536078	74.889	0.826798	-0.62472	1.51118	0.410978	0.606141	0
FAM98B	1.05151	0.522504	82.5554	2.01243	0.0121827	2.09083	0.0474345	0.153203	0
FARP1	1.83719	0.652669	82.4916	2.81489	0.538942	3.13544	0.00610027	0.0388756	0
FARSA	0.170189	0.459591	81.6243	0.370305	-0.744146	1.08452	0.712115	0.83821	0
FASN	0.121848	0.319298	73.5312	0.381612	-0.514434	0.75813	0.70385	0.831801	0
FAU	0.549733	0.357322	72.102	1.53848	-0.162559	1.26203	0.128309	0.291078	0
FBLN2	-0.662947	0.392821	77.0205	-1.68766	-1.44515	0.119256	0.095523	0.242628	0
FBLN5	-0.519977	0.484158	83.8284	-1.07398	-1.48281	0.442854	0.285913	0.483021	0
FBN1	-0.803976	0.356182	82.1592	-2.2572	-1.51252	-0.0954361	0.0266493	0.105061	0
FBN3	-0.268518	0.49762	79.7865	-0.539604	-1.25885	0.721818	0.590973	0.752148	0
FBP1	0.385613	0.359788	80.5937	1.07178	-0.330307	1.10153	0.287019	0.484174	0
FBP2	0.535281	0.482942	83.5892	1.10837	-0.425172	1.49573	0.270879	0.466463	0
FDFT1	-0.723996	0.450942	83.7519	-1.60552	-1.62078	0.17279	0.112144	0.267819	0
FDPS	-0.308358	0.407952	83.3823	-0.755869	-1.1197	0.502987	0.451858	0.641989	0
FDX1	-1.94996	0.373736	82.0985	-5.21749	-2.69343	-1.2065	1.33583e-06	0.00010556	0
FDXR	-0.973753	0.474617	83.9869	-2.05166	-1.91758	-0.0299233	0.043318	0.144909	0
FGA	1.00011	0.557367	78.5368	1.79435	-0.109401	2.10962	0.0766054	0.211961	0
FGB	1.24594	0.458838	82.4889	2.71542	0.333245	2.15863	0.00806043	0.0476128	0
FGG	1.16324	0.429568	79.9905	2.70792	0.308367	2.01811	0.00827692	0.0484889	0
FH	-0.00898687	0.215759	74.9723	-0.0416523	-0.438804	0.42083	0.966887	0.985906	0
FHL1	-0.686026	0.395077	82.8173	-1.73644	-1.47184	0.0997917	0.0862052	0.227239	0
FHL2	-0.0183975	0.532325	77.5525	-0.0345607	-1.07827	1.04148	0.972519	0.98805	0
FHL3	-0.832725	0.467931	83.9724	-1.77959	-1.76326	0.0978122	0.0787614	0.214782	0
FIP1L1	0.417429	0.532358	83.1315	0.784114	-0.641384	1.47624	0.435202	0.627057	0
FIS1	-0.225918	0.523312	83.3473	-0.431709	-1.2667	0.814864	0.667068	0.806286	0
FKBP15	0.45933	0.54464	83.9373	0.843366	-0.623757	1.54242	0.401421	0.600022	0
FKBP1A	-0.243736	0.400647	80.2483	-0.608357	-1.04101	0.553538	0.544669	0.716536	0
FKBP4	0.867348	0.656123	83.9928	1.32193	-0.437427	2.17212	0.189781	0.373264	0
FKBP8	-0.777157	0.367757	83.7057	-2.11324	-1.50852	-0.0457947	0.0375582	0.132104	0
FKBP9	0.80555	0.498689	82.8823	1.61533	-0.186344	1.79744	0.110039	0.264213	0
FLII	0.354554	0.397615	83.9996	0.891702	-0.436147	1.14525	0.3751	0.57534	0
FLNA	1.02405	0.271664	82.1389	3.76956	0.483641	1.56447	0.000306936	0.00512425	0
FLNB	0.163349	0.198538	80.8402	0.82276	-0.231691	0.55839	0.413065	0.607218	0
FMNL1	0.143433	0.666555	57.0793	0.215185	-1.19128	1.47815	0.83039	0.913918	0
FN1	0.440843	0.443038	83.9884	0.995046	-0.440189	1.32188	0.322572	0.521394	0
FN3K	-1.08021	0.4974	83.9938	-2.17172	-2.06935	-0.0910792	0.0326963	0.12036	0
FNBP1L	-2.24513	0.858673	83.5026	-2.61465	-3.95284	-0.537414	0.0105953	0.056657	0
FNTA	-1.41468	1.06585	83.3431	-1.32728	-3.53448	0.705124	0.188041	0.371073	0
FOLR1	1.1777	0.606847	83.8378	1.94069	-0.029113	2.38452	0.0556563	0.171206	0
FSCN1	-0.431189	0.465629	82.8562	-0.926036	-1.35733	0.494952	0.357117	0.558201	0
FTH1	0.0981783	0.519064	76.361	0.189145	-0.935549	1.13191	0.850481	0.927217	0
FTL	0.376094	0.639567	77.765	0.588045	-0.897246	1.64943	0.558206	0.726035	0
FUBP1	-0.178649	0.244379	82.0508	-0.731034	-0.664791	0.307493	0.466841	0.652037	0
FUBP3	0.80617	0.562269	83.3927	1.43378	-0.312083	1.92442	0.155374	0.329857	0
FUCA1	-0.457399	0.523509	82.7601	-0.873718	-1.49868	0.583883	0.3848	0.584016	0
FUS	0.751084	0.37565	73.9324	1.99943	0.00257408	1.49959	0.0492374	0.156889	0
FXYD1	-1.82929	0.638767	83.9641	-2.86378	-3.09955	-0.559021	0.00528597	0.0352663	0
FYCO1	1.11321	0.806111	81.5591	1.38097	-0.490528	2.71695	0.171061	0.349795	0
G3BP1	0.364328	0.449733	83.9954	0.810098	-0.530017	1.25867	0.420173	0.61443	0
G3BP2	0.569459	0.421782	79.0178	1.35013	-0.270074	1.40899	0.18083	0.361254	0
GAA	-1.16893	0.405244	78.1657	-2.88451	-1.97568	-0.362179	0.00506328	0.0341991	0
GADD45GIP1	-0.854394	0.450901	77.4946	-1.89486	-1.75216	0.0433728	0.0618409	0.184022	0
GALE	0.953608	0.541856	79.6037	1.75989	-0.124803	2.03202	0.0822681	0.22129	0
GALM	-0.971288	0.403883	82.5551	-2.40488	-1.77466	-0.167917	0.0184146	0.0821608	0
GALNT2	1.8374	0.761815	81.7341	2.41187	0.32183	3.35296	0.0181113	0.0814206	0
GALNT7	2.31868	0.529893	83.8737	4.37575	1.26491	3.37245	3.46254e-05	0.00111935	0
GALT	0.386011	0.546432	81.2617	0.70642	-0.701165	1.47319	0.481948	0.666365	0
GANAB	0.236109	0.170268	82.1386	1.38669	-0.1026	0.574817	0.169289	0.34737	0
GART	1.45186	0.51565	83.9873	2.8156	0.426434	2.47729	0.00606526	0.0387219	0
GAS2L2	-1.01275	0.51796	77.4094	-1.95528	-2.04406	0.0185483	0.0541598	0.168307	0
GATD3B	0.634872	0.381321	83.8016	1.66493	-0.123453	1.3932	0.0996619	0.247429	0
GATM	-0.299098	0.815556	83.7594	-0.366741	-1.92099	1.32279	0.714737	0.83909	0
GBE1	0.928852	0.4851	83.6024	1.91476	-0.0358896	1.89359	0.0589427	0.178535	0
GBF1	1.51955	0.541213	83.8138	2.80768	0.443257	2.59585	0.00620565	0.0393356	0
GBP1	1.1429	0.578041	81.7241	1.97719	-0.00706865	2.29286	0.0513917	0.161582	0
GC	1.56127	0.650421	79.019	2.40039	0.266641	2.85589	0.0187291	0.0829399	0
GCDH	0.0363707	0.449162	80.7312	0.0809747	-0.857365	0.930107	0.935663	0.971166	0
GDI1	-0.829754	0.190089	83.9154	-4.36508	-1.20777	-0.451736	3.60137e-05	0.00113398	0
GDI2	0.613457	0.151922	83.7894	4.03797	0.311332	0.915583	0.000118828	0.00269141	0
GET3	0.355224	0.353739	83.7822	1.0042	-0.348251	1.0587	0.318174	0.516398	0
GFUS	0.33246	0.378773	83.9996	0.877727	-0.420773	1.08569	0.382595	0.58216	0
GGA2	0.98835	0.62296	74.4294	1.58654	-0.252806	2.22951	0.116857	0.274735	0
GGCT	0.737983	0.42568	83.7448	1.73366	-0.108567	1.58453	0.0866595	0.227605	0
GGT5	0.795209	0.473324	83.7924	1.68005	-0.146081	1.7365	0.0966718	0.243701	0
GHITM	-0.543822	0.50351	83.9906	-1.08006	-1.54511	0.457466	0.283207	0.479564	0
GIGYF2	0.482612	0.900598	83.4944	0.53588	-1.30848	2.27371	0.593466	0.754241	0
GIMAP1	-0.687715	0.350639	80.9312	-1.96132	-1.38539	0.00995639	0.053281	0.166328	0
GIPC1	0.298932	0.388497	83.9777	0.769458	-0.47364	1.0715	0.44378	0.634533	0
GK	-0.505669	0.525365	82.499	-0.962509	-1.55069	0.539355	0.338607	0.538577	0
GLA	0.539387	0.608095	74.5433	0.887012	-0.672121	1.7509	0.377925	0.578022	0
GLB1	-0.0431026	0.443265	83.4793	-0.0972389	-0.924664	0.838459	0.92277	0.966122	0
GLG1	1.86645	0.725752	77.458	2.57175	0.421428	3.31147	0.0120326	0.0621917	0
GLIPR2	-0.762512	0.315887	83.181	-2.41388	-1.39078	-0.134247	0.0179787	0.0811205	0
GLO1	-0.263621	0.450405	83.2843	-0.585297	-1.15941	0.632172	0.559931	0.727215	0
GLOD4	0.317268	0.603232	81.6905	0.525946	-0.882821	1.51736	0.60035	0.760002	0
GLRX	-3.04263	0.749477	82.9481	-4.05967	-4.53333	-1.55194	0.00011077	0.00255778	0
GLRX3	1.68956	0.523734	83.504	3.22599	0.647966	2.73115	0.00179341	0.0161862	0
GLS	0.911358	0.451287	81.1156	2.01947	0.0134585	1.80926	0.0467411	0.151377	0
GLUL	0.54596	0.653292	83.9943	0.835707	-0.753183	1.8451	0.405691	0.603614	0
GLYR1	-0.375288	0.439665	74.8785	-0.853577	-1.25117	0.500593	0.396062	0.595013	0
GMDS	1.45296	0.519364	83.6028	2.79758	0.420077	2.48585	0.00638895	0.0402821	0
GMFB	0.724479	0.470431	80.3554	1.54003	-0.211646	1.6606	0.127482	0.290035	0
GMFG	1.07354	0.465714	74.9179	2.30515	0.145773	2.0013	0.023929	0.0976941	0
GMPPB	1.02786	0.4218	83.6703	2.43684	0.189017	1.86671	0.0169362	0.0774104	0
GMPR2	-0.35894	0.666494	80.0895	-0.538549	-1.68528	0.967403	0.591692	0.752719	0
GMPS	0.504809	0.491599	81.3878	1.02687	-0.473249	1.48287	0.307524	0.505807	0
GNA14	-1.15184	0.45631	83.9718	-2.52425	-2.05927	-0.244414	0.0134767	0.0665599	0
GNAI1	-0.763924	0.477818	78.4808	-1.59878	-1.71509	0.187247	0.113889	0.269274	0
GNAI2	-0.0196014	0.12863	81.4207	-0.152386	-0.275515	0.236313	0.87926	0.942213	0
GNAI3	-0.736651	0.380712	83.1449	-1.93493	-1.49385	0.0205492	0.0563987	0.172891	0
GNAQ	-0.76584	0.343038	73.8653	-2.23252	-1.44938	-0.0823003	0.0286116	0.110284	0
GNAS	-0.0998423	0.381603	81.4654	-0.261639	-0.859047	0.659363	0.79426	0.894089	0
GNB2	-0.250793	0.183852	71.2665	-1.36411	-0.617359	0.115773	0.176826	0.357676	0
GNG12	-0.576087	0.413165	78.975	-1.39433	-1.39848	0.246301	0.167129	0.34482	0
GNG5	-0.463328	0.513472	83.7574	-0.902343	-1.48447	0.557811	0.369462	0.568748	0
GNG7	-0.877863	0.462706	83.4129	-1.89724	-1.7981	0.0423741	0.0612572	0.18259	0
GNL1	-0.0979035	0.446386	83.861	-0.219325	-0.985614	0.789806	0.82693	0.912719	0
GNPDA1	-2.12388	0.649254	83.7068	-3.27126	-3.41506	-0.832699	0.0015561	0.0150173	0
GOLGA1	0.722065	0.85703	84	0.842521	-0.982232	2.42636	0.401889	0.600052	0
GOLGA2	0.757524	0.559506	79.9558	1.35392	-0.355937	1.87099	0.179578	0.359884	0
GOLGA3	-2.77652	0.842707	82.4858	-3.29476	-4.45279	-1.10026	0.00145304	0.0144329	0
GOLGA4	1.28388	1.09906	83.9311	1.16815	-0.901758	3.46951	0.246052	0.437718	0
GOLGA5	1.31248	0.48488	81.3773	2.70682	0.347793	2.27718	0.00827519	0.0484889	0
GOLGB1	2.14974	0.570198	77.9068	3.77016	1.01454	3.28493	0.000315854	0.00524849	0
GOLM1	2.5842	0.453781	82.9508	5.69482	1.68164	3.48676	1.82163e-07	2.46299e-05	0
GORASP2	1.61959	0.557157	82.7137	2.90687	0.511365	2.72781	0.00468416	0.0322183	0
GOT2	0.254303	0.275299	80.1643	0.923733	-0.293542	0.802148	0.358397	0.558265	0
GPAA1	-1.12935	0.614692	78.7879	-1.83726	-2.35291	0.0942187	0.0699426	0.200254	0
GPD1L	0.649462	0.478267	72.0074	1.35795	-0.303943	1.60287	0.178719	0.359055	0
GPI	0.684918	0.134222	82.3108	5.10287	0.417923	0.951914	2.11189e-06	0.000144421	0
GPNMB	-2.32163	0.610077	83.7961	-3.80548	-3.53488	-1.10839	0.000268302	0.00479438	0
GPRC5A	-0.824164	0.449746	83.7159	-1.83251	-1.71858	0.0702495	0.0704309	0.201167	0
GPRC5C	-0.657904	0.786342	82.3215	-0.836664	-2.2221	0.90629	0.405204	0.603368	0
GPX1	0.127301	0.311127	78.4179	0.409163	-0.492053	0.746656	0.683536	0.819782	0
GPX3	-0.885635	0.510097	80.8521	-1.73621	-1.9006	0.129327	0.0863362	0.227305	0
GPX4	0.656681	0.509498	82.3018	1.28888	-0.356818	1.67018	0.201052	0.388715	0
GRHPR	-0.122477	0.291276	83.8874	-0.420485	-0.701724	0.456769	0.675206	0.812669	0
GRN	0.0031374	0.490639	83.5927	0.00639452	-0.972622	0.978897	0.994913	0.996882	0
GRSF1	-1.34375	0.435514	83.1595	-3.08544	-2.20995	-0.477556	0.00275987	0.0222542	0
GSN	1.02608	0.144663	83.5475	7.09291	0.73838	1.31378	3.91479e-10	3.48025e-07	0
GSPT1	1.41864	0.477103	83.6163	2.97344	0.4698	2.36747	0.0038468	0.0284391	0
GSS	0.172299	0.290027	77.25	0.594081	-0.405188	0.749786	0.554194	0.722561	0
GSTA2	-0.238106	0.500798	79.2565	-0.475452	-1.23487	0.758658	0.635772	0.786757	0
GSTA4	-1.32151	0.615703	82.0445	-2.14635	-2.54633	-0.096695	0.0347987	0.125501	0
GSTK1	0.574599	0.317575	83.5038	1.80933	-0.0569894	1.20619	0.0739981	0.206707	0
GSTM1	0.261046	0.586634	74.5325	0.44499	-0.907709	1.4298	0.657617	0.801431	0
GSTO1	0.797092	0.301731	77.1259	2.64173	0.196285	1.3979	0.00998256	0.0540304	0
GSTP1	0.382294	0.182292	75.0631	2.09715	0.019154	0.745434	0.0393483	0.135543	0
GSTT1	0.701465	0.555449	76.3818	1.26288	-0.404718	1.80765	0.210474	0.397053	0
GTF2I	-0.160383	0.546458	83.9657	-0.293495	-1.24708	0.926316	0.769868	0.876943	0
GUSB	1.21224	0.622027	83.9817	1.94886	-0.024731	2.44922	0.0546511	0.169098	0
[truncated: 1,472 more rows]

## Sheet: IPFAlveoli-CtrlAlveoli
gene	Estimate	Std..Error	df	t.value	lower	upper	p_val_raw	p_val_adj	singular
[truncated: 2,383 more rows]

[truncated: 8 more sheets: EpiOverlingFF-IPFAlveoli, EpiOverlyingFF-IPFSmallAirway, EpiOverlyingFF-IPFHC, EpiOverlyingFF-CtrlSmallAirway, EpiOverlingFF-CtrlAlveoli, FF-CtrlAlveoli, FF-IPFAlveoli, FF-EpiOverlingFF]
