# Supplementary material for: The MUC5B promoter variant results in proteomic changes in the nonfibrotic lung
Source: JCI Insight. 2025 Jun 17;10(14):e189636. doi: 10.1172/jci.insight.189636 (PMC12288964; doi:10.1172/jci.insight.189636)
Supplement: Supporting data values [file jciinsight-10-189636-s113.xlsx]

## Sheet: Fig 1D
Figure 1D: p-STAT5A Quantification
Using ImageJ, we used the cell counter function to quantify both positive and negative nuclei per image. The resulting values below are gathered from 12 controls balanced for MUC5B.																			Datapoints plotted into PRISM
																			GG Average %	GT Average %
	Control Alveoli	Patient ID	Image 1	Image 2	Image 3	Image 4	Image 5	pSTAT5A nuclei count	Image 1	Image 2	Image 3	Image 4	Image 5	Averages				x100	3.45409	32.8431
Wildtype Allele	GG	TC-1182	304	408	626	470	484	negative	0.025641	0.0285714	0.0279503	0.06	0.0281124	0.0345409		GG Averages	GT Averages		4.29769	11.6095
			8	12	18	30	14	positive								0.0345409	0.328431		3.42316	16.4036
																0.0429769	0.116095		1.90621	15.1107
		TC-1210	Image 1	Image 2	Image 3	Image 4	Image 5	pSTAT5A nuclei count	Image 1	Image 2	Image 3	Image 4	Image 5			0.0342316	0.164036		3.27103	24.7227
			435	627	398	678	601	negative	0.0842105	0.0711111	0.017284	0.0272597	0.0147541	0.0429769		0.0190621	0.151107		4.62065	5.34413
			40	48	7	19	9	positive								0.0327103	0.247227
																0.0462065	0.0534413
		TC-1212	Image 1	Image 2	Image 3	Image 4	Image 5	pSTAT5A nuclei count	Image 1	Image 2	Image 3	Image 4	Image 5
			248	248	347	288	195	negative	0.03125	0.0119522	0.0596206	0.0204082	0.0394089	0.0342316
			8	3	22	6	8	positive
		TC-1315	Image 1	Image 2	Image 3	Image 4	Image 5	pSTAT5A nuclei count	Image 1	Image 2	Image 3	Image 4	Image 5
			379	577	565	471	581	negative	0.0155844	0.0136752	0.0173913	0.0308642	0.0185811	0.0190621
			6	8	10	15	11	positive
		TC-1323	Image 1	Image 2	Image 3	Image 4	Image 5	pSTAT5A nuclei count	Image 1	Image 2	Image 3	Image 4	Image 5
			309	292	161	199	281	negative	0.0221519	0.0299003	0.0529412	0.0478469	0.0243056	0.0327103
			7	9	9	10	7	positive
		TC-1391	Image 1	Image 2	Image 3	Image 4	Image 5	pSTAT5A nuclei count	Image 1	Image 2	Image 3	Image 4	Image 5
			444	358	296	293	281	negative	0.0553191	0.0324324	0.0420712	0.0456026	0.0538721	0.0462065
			26	12	13	14	16	positive
	Control Alveoli		Image 1	Image 2	Image 3	Image 4	Image 5	pSTAT5A nuclei count	Image 1	Image 2	Image 3	Image 4	Image 5	Averages
MUC5B promoter variant	GT	37633	251	342	385	330	199	negative	0.370927	0.333333	0.252427	0.309623	0.412979	0.328431
			148	171	130	148	140	positive
			Image 1	Image 2	Image 3	Image 4	Image 5	pSTAT5A nuclei count	Image 1	Image 2	Image 3	Image 4	Image 5
		104702	374	402	612	310	312	negative	0.185185	0.0904977	0.0642202	0.0935673	0.172414	0.116095
			85	40	42	32	65	positive
			Image 1	Image 2	Image 3	Image 4	Image 5	pSTAT5A nuclei count	Image 1	Image 2	Image 3	Image 4	Image 5
		125211	336	369	241	274	263	negative	0.134021	0.18	0.212418	0.177177	0.114478	0.164036
			52	81	65	59	34	positive
			Image 1	Image 2	Image 3	Image 4	Image 5	pSTAT5A nuclei count	Image 1	Image 2	Image 3	Image 4	Image 5
		148286	186	165	134	226	171	negative	0.142857	0.195122	0.1625	0.159851	0.0904255	0.151107
			31	40	26	43	17	positive
			Image 1	Image 2	Image 3	Image 4	Image 5	pSTAT5A nuclei count	Image 1	Image 2	Image 3	Image 4	Image 5
		157913	269	267	323	387	383	negative	0.286472	0.293651	0.24	0.236686	0.197065	0.247227
			108	111	102	120	94	positive
			Image 1	Image 2	Image 3	Image 4	Image 5	pSTAT5A nuclei count	Image 1	Image 2	Image 3	Image 4	Image 5
			203	387		188	391	negative	0.0645161	0.0300752		0.0309278	0.08	0.0534413
			14	12		6	34	positive
			Total Nuclei	12269	GG
				10730	GT
				22999

## Sheet: Fig 5D
Figure 5D: CD9 Quantification
Using ImageJ DAB Colour Deconvolution, we determined the DAB positivity of CD9 within airway structures. The resulting values below are gathered from ImageJ in 6 control and 6 IPF specimens.
																							Datapoints plotted into PRISM
		Ctrl-GG	CD9	Area	Mean	StdDev	Min	Max	%Area	Averages			IPF-GG	CD9	Area	Mean	StdDev	Min	Max	%Area			Ctrl Small Airway	IPF Small Airway	IPF Honeycomb cyst
	Control Small Airway	TC-1430	Airway 1	56.7	6.213	39.316	0	255	2.437			IPF Small Airway	TC-1402	Airway 1	40.093	5.981	38.591	0	255	2.345	2.345		2.912	2.345	19.998
			Airway 2	64.753	9.069	47.227	0	255	3.557			IPF Honeycomb Cyst	TC-1402	Airway 1	25.796	47.334	99.145	0	255	18.562			8.11833	7.123	25.993
			Airway 3	26.908	6.991	41.64	0	255	2.742	2.912				Airway 2	38.372	68.489	113.022	0	255	26.858			2.42733		24.5312
	Control Small Airway	TC-1432	Airway 1	55.902	28.171	79.937	0	255	11.047					Airway 3	24.256	52.648	103.216	0	255	20.646			1.493	7.73967	34.2857
			Airway 2	31.843	21.627	71.043	0	255	8.481					Airway 4	37.273	35.51	88.285	0	255	13.926	19.998		9.67	10.629	31.6998
			Airway 3	35.165	12.308	54.653	0	255	4.827	8.11833		IPF Small Airway	TC-1410	Airway 1	57.988	19.916	68.424	0	255	7.81			1.87167	17.2203	34.429
	Control Small Airway	TC-1440	Airway 1	35.178	8.331	45.333	0	255	3.267					Airway 2	53.881	17.992	65.301	0	255	7.056
			Airway 2	42.908	2.636	25.793	0	255	1.034					Airway 3	65.872	16.583	62.879	0	255	6.503	7.123
			Airway 3	40.32	7.602	43.368	0	255	2.981	2.42733		IPF Honeycomb Cyst	TC-1410	Airway 1	25.359	78.451	117.688	0	255	30.765
														Airway 2	25.825	70.406	114.003	0	255	27.61
		Ctrl-GT	CD9	Area	Mean	StdDev	Min	Max	%Area					Airway 3	23.852	55.121	104.965	0	255	21.616
	Control Small Airway	TC-1404	Airway 1	39.046	4.885	34.956	0	255	1.916					Airway 4	35.376	61.15	108.876	0	255	23.981	25.993
			Airway 2	50.605	2.48	25.026	0	255	0.973			IPF Small Airway	TU-1037	n/a	n/a	n/a	n/a	n/a	n/a	n/a	n/a
			Airway 3	47.207	4.054	31.897	0	255	1.59	1.493		IPF Honeycomb Cyst	TU-1037	Airway 1	12.261	99.58	124.406	0	255	39.051
	Control Small Airway	TC-1417	Airway 1	6.186	15.802	61.482	0	255	6.197					Airway 2	18.694	37.628	90.44	0	255	14.756
			Airway 2	9.361	21.293	70.543	0	255	8.35					Airway 3	20.23	43.448	95.873	0	255	17.039
			Airway 3	4.028	36.881	89.692	0	255	14.463	9.67				Airway 4	18.48	69.561	113.576	0	255	27.279	24.5312
	Control Small Airway	TC-1445	Airway 1	26.408	4.261	32.687	0	255	1.671
			Airway 2	32.695	0.389	9.956	0	255	0.153				IPF-GT	CD9	Area	Mean	StdDev	Min	Max	%Area
			Airway 3	34.4	9.667	48.7	0	255	3.791	1.87167		IPF Small Airway	TC-1441	Airway 1	55.707	25.297	76.229	0	255	9.92
														Airway 2	52.684	15.189	60.352	0	255	5.956
														Airway 3	68.129	18.725	66.516	0	255	7.343	7.73967
												IPF Honeycomb Cyst	TC-1441	Airway 1	24.823	118.91	127.211	0	255	46.631
														Airway 2	26.114	62.205	109.512	0	255	24.394
														Airway 3	18.265	81.172	118.786	0	255	31.832	34.2857
												IPF Small Airway	TC-1442	Airway 1	45.355	38.517	91.314	0	255	15.105
														Airway 2	50.449	32.292	84.803	0	255	12.663
														Airway 3	81.154	10.503	50.674	0	255	4.119	10.629
												IPF Honeycomb Cyst	TC-1442	Airway 1	24.957	82.808	119.411	0	255	32.474
														Airway 2	17.23	62.937	109.945	0	255	24.681
														Airway 3	25.77	69.609	113.6	0	255	27.298
														Airway 4	13.309	107.982	125.998	0	255	42.346	31.6998
												IPF Small Airway	TC-1446	Airway 1	45.374	44.01	96.363	0	255	17.259
														Airway 2	50.6	49.801	101.09	0	255	19.53
														Airway 3	58.498	37.924	90.733	0	255	14.872	17.2203
												IPF Honeycomb Cyst	TC-1446	Airway 1	12.285	117.119	127.077	0	255	45.929
														Airway 2	14.97	77.01	117.077	0	255	30.2
														Airway 3	25.832	69.254	113.418	0	255	27.158	34.429

## Sheet: Fig 5E
Figure 5E: MYOF Quantification
Using ImageJ DAB Colour Deconvolution, we determined the DAB positivity of MYOF within airway structures. The resulting values below are gathered from ImageJ in 6 control and 6 IPF specimens.
																							Datapoints plotted into PRISM
		Ctrl-GG	MYOF	Area	Mean	StdDev	Min	Max	%Area	Averages			IPF-GG	MYOF	Area	Mean	StdDev	Min	Max	%Area			Ctrl Small Airway	IPF Small Airway	IPF Honeycomb cyst
	Control Small Airway	TC-1430	Airway 1	54.809	5.784	37.966	0	255	2.268			IPF Small Airway	TC-1402	Airway 1	39.795	8.023	44.514	0	255	3.146	3.146		4.172	3.146	15.1167
			Airway 2	64.067	11.672	53.293	0	255	4.577			IPF Honeycomb Cyst	TC-1402	Airway 1	26.999	45.615	97.73	0	255	17.888			3.427	2.03933	12.756
			Airway 3	27.082	14.46	58.976	0	255	5.671	4.172				Airway 2	42.41	43.961	96.32	0	255	17.24			10.5497		13.3993
	Control Small Airway	TC-1432	Airway 1	58.563	5.33	36.479	0	255	2.09					Airway 3	29.675	26.927	78.367	0	255	10.56			3.193	6.25667	16.0707
			Airway 2	36.218	7.751	43.778	0	255	3.04					Airway 4	40.061	37.685	90.496	0	255	14.779	15.1167		13.4543	8.80633	18.6303
			Airway 3	35.707	13.134	56.362	0	255	5.151	3.427		IPF Small Airway	TC-1410	Airway 1	65.482	4.548	33.75	0	255	1.783			10.492	7.93633	19.5767
	Control Small Airway	TC-1440	Airway 1	36.773	42.026	94.607	0	255	16.481					Airway 2	57.394	5.406	36.733	0	255	2.12
			Airway 2	46.18	12.8	55.68	0	255	5.02					Airway 3	66.244	5.648	37.528	0	255	2.215	2.03933
			Airway 3	49.187	25.878	77.001	0	255	10.148	10.5497		IPF Honeycomb Cyst	TC-1410	Airway 1	32.993	37.765	90.576	0	255	14.81
														Airway 2	27.669	33.059	85.657	0	255	12.964
		Ctrl-GT	MYOF	Area	Mean	StdDev	Min	Max	%Area					Airway 3	28.337	43.712	96.104	0	255	17.142
	Control Small Airway	TC-1404	Airway 1	48.409	7.671	43.556	0	255	3.008					Airway 4	53.791	15.576	61.067	0	255	6.108	12.756
			Airway 2	61.788	9.233	47.637	0	255	3.621			IPF Small Airway	TU-1037	n/a	n/a	n/a	n/a	n/a	n/a	n/a	n/a
			Airway 3	42.308	7.524	43.15	0	255	2.95	3.193		IPF Honeycomb Cyst	TU-1037	Airway 1	23.051	23.867	74.273	0	255	9.36
	Control Small Airway	TC-1417	Airway 1	7.212	18.961	66.9	0	255	7.436					Airway 2	17.551	38.733	91.524	0	255	15.189
			Airway 2	8.283	36.319	89.12	0	255	14.243					Airway 3	16.951	49.888	101.157	0	255	19.564
			Airway 3	4.633	47.644	99.396	0	255	18.684	13.4543				Airway 4	20.933	24.183	74.712	0	255	9.484	13.3993
	Control Small Airway	TC-1445	Airway 1	26.408	29.865	81.998	0	255	11.712
			Airway 2	35.077	32.37	84.892	0	255	12.694				IPF-GT	CD9	Area	Mean	StdDev	Min	Max	%Area
			Airway 3	35.625	18.028	65.362	0	255	7.07	10.492		IPF Small Airway	TC-1441	Airway 1	58.423	29.029	80.992	0	255	11.384
														Airway 2	55.19	11.356	52.6	0	255	4.453
														Airway 3	67.867	7.479	43.025	0	255	2.933	6.25667
												IPF Honeycomb Cyst	TC-1441	Airway 1	24.248	40.863	93.543	0	255	16.025
														Airway 2	28.422	35.795	88.581	0	255	14.037
														Airway 3	20.302	46.281	98.285	0	255	18.15	16.0707
												IPF Small Airway	TC-1442	Airway 1	49.502	33.957	86.637	0	255	13.316
														Airway 2	50.154	20.542	69.399	0	255	8.056
														Airway 3	84.379	12.871	55.825	0	255	5.047	8.80633
												IPF Honeycomb Cyst	TC-1442	Airway 1	24.824	44.71	96.965	0	255	17.533
														Airway 2	18.879	43.853	96.227	0	255	17.197
														Airway 3	29.237	47.875	99.58	0	255	18.774
														Airway 4	12.648	53.594	103.895	0	255	21.017	18.6303
												IPF Small Airway	TC-1446	Airway 1	50.565	14.718	59.467	0	255	5.772
														Airway 2	44.903	29.758	81.871	0	255	11.67
														Airway 3	63.742	16.237	62.264	0	255	6.367	7.93633
												IPF Honeycomb Cyst	TC-1446	Airway 1	14.373	67.705	112.609	0	255	26.551
														Airway 2	18.02	54.403	104.466	0	255	21.334
														Airway 3	26.787	27.656	79.293	0	255	10.845	19.5767
